# Supplementary material for: Microstructural asymmetry in the human cortex
Source: Nat Commun. 2024 Nov 22;15:10124. doi: 10.1038/s41467-024-54243-9 (PMC11584796; doi:10.1038/s41467-024-54243-9)
Supplement: Supplementary file 4 — Source Data [file 41467_2024_54243_MOESM4_ESM.zip]

Archive with 95 entries (94 files):
- Source Data/
- Source Data/Figure3b_hcp_asy_IndividualRegionWiseCoup_SD.txt
- __MACOSX/Source Data/._Figure3b_hcp_asy_IndividualRegionWiseCoup_SD.txt
- Source Data/Figure3b_hcp_asy_IndividualRegionWiseCoup_Mean.txt
- __MACOSX/Source Data/._Figure3b_hcp_asy_IndividualRegionWiseCoup_Mean.txt
- Source Data/Figure4_hcp_CCA_resampling_MentalHealth_correlat2HCPasy_mean.txt
- __MACOSX/Source Data/._Figure4_hcp_CCA_resampling_MentalHealth_correlat2HCPasy_mean.txt
- Source Data/Figure3b_hcp_asy_RegionWiseCoup_network.txt
- __MACOSX/Source Data/._Figure3b_hcp_asy_RegionWiseCoup_network.txt
- Source Data/.DS_Store
- __MACOSX/Source Data/._.DS_Store
- Source Data/Figure4_hcp_CCA_resampling_Language_mean.txt
- __MACOSX/Source Data/._Figure4_hcp_CCA_resampling_Language_mean.txt
- Source Data/Figure4_hcp_CCA_resampling_MentalHealth_se.txt
- __MACOSX/Source Data/._Figure4_hcp_CCA_resampling_MentalHealth_se.txt
- Source Data/Figure4_hcp_CCA_resampling_Language_correlat2HCPasy_mean.txt
- __MACOSX/Source Data/._Figure4_hcp_CCA_resampling_Language_correlat2HCPasy_mean.txt
- Source Data/FigureS11_hcp_heritability_parcel_ACEmodel.csv
- Source Data/Figure1d_bigbrain_asy_mean.txt
- __MACOSX/Source Data/._Figure1d_bigbrain_asy_mean.txt
- Source Data/FigureS6_NSPN_asy_stats.xlsx
- Source Data/Figure3c_hcp_asy_CoupOrganizationPC_function.txt
- __MACOSX/Source Data/._Figure3c_hcp_asy_CoupOrganizationPC_function.txt
- Source Data/Figure1f_bigbrain_asy_layer_1.txt
- __MACOSX/Source Data/._Figure1f_bigbrain_asy_layer_1.txt
- Source Data/FigureS1_bigbrain_LH_layer_2.txt
- __MACOSX/Source Data/._FigureS1_bigbrain_LH_layer_2.txt
- Source Data/FigureS1_bigbrain_RH_layer_6.txt
- __MACOSX/Source Data/._FigureS1_bigbrain_RH_layer_6.txt
- Source Data/Figure4_hcp_CCA_resampling_Language_se.txt
- __MACOSX/Source Data/._Figure4_hcp_CCA_resampling_Language_se.txt
- Source Data/FigureS1_bigbrain_LH_layer_3.txt
- __MACOSX/Source Data/._FigureS1_bigbrain_LH_layer_3.txt
- Source Data/Figure3b_hcp_asy_IndividualRegionWiseCoup_SE_network.txt
- __MACOSX/Source Data/._Figure3b_hcp_asy_IndividualRegionWiseCoup_SE_network.txt
- Source Data/Figure2_hcp_asy_stats.xlsx
- Source Data/Figure3c_hcp_asy_CoupOrganizationPC_microstructure.txt
- __MACOSX/Source Data/._Figure3c_hcp_asy_CoupOrganizationPC_microstructure.txt
- Source Data/FigureS1_bigbrain_LH_layer_1.txt
- __MACOSX/Source Data/._FigureS1_bigbrain_LH_layer_1.txt
- Source Data/Figure1f_bigbrain_asy_layer_2.txt
- __MACOSX/Source Data/._Figure1f_bigbrain_asy_layer_2.txt
- Source Data/FigureS1_bigbrain_RH_layer_5.txt
- __MACOSX/Source Data/._FigureS1_bigbrain_RH_layer_5.txt
- Source Data/FigureS1_bigbrain_RH_layer_4.txt
- __MACOSX/Source Data/._FigureS1_bigbrain_RH_layer_4.txt
- Source Data/Figure1f_bigbrain_asy_layer_3.txt
- __MACOSX/Source Data/._Figure1f_bigbrain_asy_layer_3.txt
- Source Data/FigureS1_bigbrain_LH_layer_4.txt
- __MACOSX/Source Data/._FigureS1_bigbrain_LH_layer_4.txt
- Source Data/Figure2_hcp_asy_stats_network.xlsx
- Source Data/FigureS1_bigbrain_RH_layer_1.txt
- __MACOSX/Source Data/._FigureS1_bigbrain_RH_layer_1.txt
- Source Data/Figure3b_hcp_asy_RegionWiseCoup.txt
- __MACOSX/Source Data/._Figure3b_hcp_asy_RegionWiseCoup.txt
- Source Data/Figure1f_bigbrain_asy_layer_6.txt
- __MACOSX/Source Data/._Figure1f_bigbrain_asy_layer_6.txt
- Source Data/FigureS1_bigbrain_LH_layer_5.txt
- __MACOSX/Source Data/._FigureS1_bigbrain_LH_layer_5.txt
- Source Data/Figure1f_bigbrain_asy_layer_4.txt
- __MACOSX/Source Data/._Figure1f_bigbrain_asy_layer_4.txt
- Source Data/FigureS1_bigbrain_RH_layer_3.txt
- __MACOSX/Source Data/._FigureS1_bigbrain_RH_layer_3.txt
- Source Data/FigureS11_hcp_heritability_network_ACEmodel.csv
- Source Data/Figure3a_hcp_FC_LH.csv
- Source Data/Figure1e_bigbrain_asy_skewness_network.txt
- __MACOSX/Source Data/._Figure1e_bigbrain_asy_skewness_network.txt
- Source Data/FigureS1_bigbrain_RH_layer_2.txt
- __MACOSX/Source Data/._FigureS1_bigbrain_RH_layer_2.txt
- Source Data/FigureS1_bigbrain_LH_layer_6.txt
- __MACOSX/Source Data/._FigureS1_bigbrain_LH_layer_6.txt
- Source Data/Figure1f_bigbrain_asy_layer_5.txt
- __MACOSX/Source Data/._Figure1f_bigbrain_asy_layer_5.txt
- Source Data/Figure1e_bigbain_asy_skewness_parcel.txt
- __MACOSX/Source Data/._Figure1e_bigbain_asy_skewness_parcel.txt
- Source Data/Figure1d_bigbrain_asy_mean_network.txt
- __MACOSX/Source Data/._Figure1d_bigbrain_asy_mean_network.txt
- Source Data/Figure4_hcp_CCA_resampling_MentalHealth_mean.txt
- __MACOSX/Source Data/._Figure4_hcp_CCA_resampling_MentalHealth_mean.txt
- Source Data/Figure3a_hcp_FC_RH.csv
- Source Data/Figure3b_hcp_asy_IndividualRegionWiseCoup_Mean_network.txt
- __MACOSX/Source Data/._Figure3b_hcp_asy_IndividualRegionWiseCoup_Mean_network.txt
- Source Data/Figure1c_bigbrain_RH_mean.txt
- __MACOSX/Source Data/._Figure1c_bigbrain_RH_mean.txt
- Source Data/Figure1f_bigbrain_asy_layers_network.txt
- __MACOSX/Source Data/._Figure1f_bigbrain_asy_layers_network.txt
- Source Data/Figure3b_hcp_asy_CoupOrganizationMatrix.txt
- __MACOSX/Source Data/._Figure3b_hcp_asy_CoupOrganizationMatrix.txt
- Source Data/Figure4_hcp_CCA_resampling_Language_correlat2HCPasy_se.txt
- __MACOSX/Source Data/._Figure4_hcp_CCA_resampling_Language_correlat2HCPasy_se.txt
- Source Data/Figure4_hcp_CCA_resampling_MentalHealth_correlat2HCPasy_se.txt
- __MACOSX/Source Data/._Figure4_hcp_CCA_resampling_MentalHealth_correlat2HCPasy_se.txt
- Source Data/Figure1c_bigbrain_LH_mean.txt
- __MACOSX/Source Data/._Figure1c_bigbrain_LH_mean.txt
- Source Data/FigureS5_MICs_asy_stats.xlsx
