# Supplementary material for: Microstructural asymmetry in the human cortex
Source: Nat Commun. 2024 Nov 22;15:10124. doi: 10.1038/s41467-024-54243-9 (PMC11584796; doi:10.1038/s41467-024-54243-9)
Supplement: Supplementary file 4 — Source Data [file 41467_2024_54243_MOESM4_ESM.zip › Source Data/Figure3b_hcp_asy_IndividualRegionWiseCoup_SD.txt]

1.255959124727340503e-01
1.538582313647856858e-01
1.376280102146458517e-01
1.234901437584071532e-01
1.266754675665320573e-01
1.235912051067133838e-01
1.536900572208892979e-01
1.264602922886763348e-01
1.319984254562846793e-01
1.637498401283536686e-01
1.857414659947331514e-01
1.431917588399803654e-01
1.285556036480855757e-01
1.328416964427920621e-01
1.318873381303375669e-01
1.494757306774094907e-01
1.356696994411104307e-01
1.559768333650658201e-01
1.334779110852769568e-01
1.440938766928838988e-01
1.564232209631914727e-01
1.562107636050419912e-01
1.675983726127394102e-01
1.413571564057346519e-01
1.183004583344502703e-01
1.175277970042059444e-01
1.412224854982599975e-01
1.503888454645180839e-01
1.461675745425362605e-01
1.172219200621965191e-01
1.235760035114770311e-01
1.299683778644691312e-01
1.229334331683858417e-01
1.244128730360000989e-01
1.201792978951863461e-01
1.436784506366279579e-01
1.374584577947059183e-01
1.243733320940053622e-01
1.486325310964737023e-01
1.394047924825314033e-01
1.408085878578399786e-01
1.410331474558970122e-01
1.299131013770727650e-01
1.261150183765938348e-01
1.346897920796994996e-01
1.495178986084146067e-01
1.537296532868852594e-01
1.456857233864539969e-01
1.517944795689677717e-01
1.465425078616083288e-01
1.343456498967989243e-01
1.360444184076521901e-01
1.286980112598634374e-01
1.452220940474334976e-01
1.415971649751481265e-01
1.438909635035270640e-01
1.321358252968196090e-01
1.415417359602757774e-01
1.223594220288886231e-01
1.275198202272805892e-01
1.321493794326426552e-01
1.175582241264711281e-01
1.180822896414633894e-01
1.222567094196697624e-01
1.207046126539264852e-01
1.424010166805730615e-01
1.143230232295310567e-01
1.188175205690599062e-01
1.109997443855605115e-01
1.211569477350060292e-01
1.181663782773302029e-01
1.301252620034009377e-01
1.299669985245123782e-01
1.171405935554253874e-01
1.075474757675298487e-01
1.178682305657019896e-01
1.159873030793820564e-01
1.324096743627618256e-01
1.612196384832299267e-01
1.576380215207209556e-01
1.486440759014834023e-01
1.275860242894045204e-01
1.222613961241676844e-01
1.177020748159636199e-01
1.245108215108126637e-01
1.266826292647713070e-01
1.210499170916398137e-01
1.223481931457175292e-01
1.317597751081847623e-01
1.448178262427732288e-01
1.201497669676589997e-01
1.490139632277093229e-01
1.655107214428356566e-01
1.353554284899364801e-01
1.517733021398467719e-01
1.382621761979098141e-01
1.307059580326364046e-01
1.242674122516620044e-01
1.348494653109549302e-01
1.374186513987912250e-01
1.394341983583167743e-01
1.336991188040298761e-01
1.428697317288502022e-01
1.327408885819400530e-01
1.331453586714331783e-01
1.369380673002671689e-01
1.546622463464419894e-01
1.250785066071726237e-01
1.298826125026514844e-01
1.525159807162563275e-01
1.290800258850415827e-01
1.575035864894727689e-01
1.359969919494635193e-01
1.345424148081947879e-01
1.463842708360739431e-01
1.370120729461644093e-01
1.332711287821814750e-01
1.593777323271274304e-01
1.642569032719945754e-01
1.503495916091765749e-01
1.432769563963705861e-01
1.556013345890328858e-01
1.468960475554721978e-01
1.431094556816348007e-01
1.415566694538419046e-01
1.610062317688179256e-01
1.546500206794314547e-01
1.307685182231574927e-01
1.231460783288163829e-01
1.185769613429925595e-01
1.190541785903036220e-01
1.132911719895686037e-01
1.259085508572705681e-01
1.355405782264873238e-01
1.511629925452692702e-01
1.476875605763150745e-01
1.479017607993855787e-01
1.339514777092112308e-01
1.502837372920864667e-01
1.567844082314810705e-01
1.520558457835371191e-01
1.285075105843520860e-01
1.287148018944948291e-01
1.229279585565185295e-01
1.262432034174636453e-01
1.301778361438757636e-01
1.293747404700172354e-01
1.193612974801664117e-01
1.157717275377167648e-01
1.114234194444039261e-01
1.107339722493249634e-01
1.491569076633769420e-01
1.453596963786640273e-01
1.678684971088207634e-01
1.506512609594014840e-01
1.588313630816812483e-01
1.581750460862746399e-01
1.339579513406542743e-01
1.463333292268214070e-01
1.578987196688757810e-01
1.252011116049888129e-01
1.390046610295827545e-01
1.584903806519393776e-01
1.523560237225167202e-01
1.352733884843310974e-01
1.628176540266280670e-01
1.336471066699644328e-01
1.390765473908494865e-01
1.274675389974013473e-01
1.310917332604209229e-01
1.186232867249343848e-01
1.404583637607598190e-01
1.534468612322576198e-01
1.560421651111286445e-01
1.479596236978025225e-01
1.176351110887559615e-01
1.248165968876541881e-01
1.499301596613318577e-01
1.299694681646298700e-01
1.300040379771680854e-01
