# Supplementary material for: Microstructural asymmetry in the human cortex
Source: Nat Commun. 2024 Nov 22;15:10124. doi: 10.1038/s41467-024-54243-9 (PMC11584796; doi:10.1038/s41467-024-54243-9)
Supplement: Supplementary file 4 — Source Data [file 41467_2024_54243_MOESM4_ESM.zip › Source Data/Figure3b_hcp_asy_IndividualRegionWiseCoup_Mean.txt]

4.692420578825030192e-02
6.276936215369154082e-02
7.475812527953769326e-02
6.814047579896276297e-02
3.993056264938728978e-02
9.515466350317161592e-02
1.044457106399750840e-01
1.269762611593830692e-01
8.870355238232674466e-02
4.326160438147967635e-02
4.317058832471270396e-02
9.491831979362408411e-02
6.019299332177021483e-02
-1.639613634451899185e-02
-5.529520023966005837e-02
9.289523414246267374e-02
5.819562282124287472e-02
1.151615686564479712e-01
8.056582677783083457e-02
9.501937817360885108e-02
2.375192614298717378e-02
8.791187501794399395e-02
5.334140835173125511e-02
-1.863481283563179353e-02
7.779487899141172835e-02
1.176112995136767425e-01
1.839427374746194221e-02
7.014548769471562473e-02
5.905624268448311093e-02
8.763755527499764164e-02
9.202255239212216165e-02
-3.583069810559540158e-02
1.038204295043338582e-01
3.279064970663450596e-02
2.613195110425963960e-02
9.125698738819801314e-02
4.427840576208397910e-02
-6.127217440694966710e-02
9.559340632152359130e-02
6.055399547905527396e-02
3.980223832492259251e-02
4.031901969075235917e-03
8.993696438192678999e-02
-8.650859830732566397e-03
3.066102867470009083e-02
1.458287326457477842e-02
4.532591269405153445e-02
9.857360768681444618e-02
7.593327283124708116e-02
7.718003794543693008e-02
1.041918559918494497e-01
1.006974720083033542e-01
1.121340103809543021e-01
9.286836144051360820e-02
7.158994604105681225e-02
1.095569081285487217e-01
7.431990040324687463e-02
1.092461449912817198e-02
-3.097873098369947203e-02
3.224545976103235234e-02
-1.106797390906996345e-02
-2.671691596837517599e-02
2.766797908187647315e-02
-4.657990547005170373e-02
9.055758853201087422e-02
8.608658469558860826e-02
1.975547860084065493e-02
6.538332739608840316e-02
8.902437197844499661e-02
6.015371025838035790e-02
1.633771202048823687e-02
5.310193418597780601e-02
4.745571933175288248e-02
4.825785619659608838e-02
1.252221038017607979e-01
7.756332265598343823e-02
2.486186011299126516e-02
3.470726429368948401e-02
9.313633337829814451e-02
1.082447286527764563e-01
1.328876178981659717e-01
3.256365505701196150e-02
-8.049961413248695255e-03
-5.527815862916340972e-02
-4.422226375405129140e-02
-5.977885707327432879e-02
4.313015704180703236e-02
1.128348892497197803e-01
-2.980534022564929487e-03
1.177970011085287087e-02
-9.752871760506728882e-02
5.097650792737806746e-02
1.714812170803397000e-04
2.042549145793533943e-02
4.832098504828585828e-02
7.931905784122415815e-02
3.240779107203475840e-02
-2.277166115656291401e-02
3.543746190581964495e-02
8.709616556539769017e-02
5.787617654749040857e-02
7.824921903777266874e-02
-3.527597410255864374e-02
5.069159147765002482e-02
5.288635762095978202e-03
3.975753881515991378e-02
-4.259984877904340883e-03
-6.847170891474263846e-03
-1.635852951293250909e-02
4.154210948137878473e-02
-4.964756792098826838e-02
-5.030478505508743925e-02
-5.370871254901234820e-03
-1.363616327524132818e-03
5.610811568203247224e-02
5.478490798029780201e-02
1.034595122814541690e-01
6.061419316842805299e-02
3.374697980040550216e-02
7.595205261738853519e-02
5.773412969830044733e-02
8.651991372048010998e-02
1.067259106797505824e-01
-2.812337784301309832e-02
8.348865090127516320e-02
4.233834989411523753e-02
2.583410945525790869e-02
1.303410629995144232e-01
1.181902803219439108e-01
4.141082787392352804e-02
1.123932407281517665e-01
1.009219371024236006e-01
8.265996850040713273e-02
4.127232090060509173e-02
1.587887962274076303e-01
1.647710883507921831e-01
5.413388398210208091e-02
1.202992831001049173e-01
7.548691633610257745e-02
5.829929184555674576e-02
7.045051293036475037e-02
1.871019751179295657e-02
1.476299637224877566e-02
-2.258178995269127451e-02
3.571780464591386289e-02
9.906872157435220316e-02
5.498920427085694784e-02
-8.019758020084097674e-03
-5.173122389001412469e-02
8.795844186716170188e-02
-3.185715697583441953e-03
6.800064181220677462e-02
9.822477413364223697e-02
5.286331153602425587e-02
8.173418617740030312e-02
7.300786063683577243e-02
3.692002062945781010e-02
9.067894839404748442e-02
8.219253214871166668e-02
1.397401350647052010e-01
-2.207154912777187401e-03
-1.162502326388941201e-02
4.861050724835005304e-02
4.122641107169558450e-02
4.868741011163139204e-02
-2.742584628185630244e-02
-8.197128193952745931e-03
7.438657148519031703e-02
-2.768679137117743133e-02
-1.860886160481725615e-02
-1.918297683587721902e-02
1.149089460403349555e-01
-5.130128763087028060e-02
-1.230427681431830317e-02
1.249209553124997624e-02
1.003779469483370018e-01
-3.377982760532544093e-02
-3.282418782759593395e-02
-8.152253111924389825e-03
-5.552011297527145034e-02
