# Supplementary material for: Microstructural asymmetry in the human cortex
Source: Nat Commun. 2024 Nov 22;15:10124. doi: 10.1038/s41467-024-54243-9 (PMC11584796; doi:10.1038/s41467-024-54243-9)
Supplement: Supplementary file 4 — Source Data [file 41467_2024_54243_MOESM4_ESM.zip › Source Data/Figure4_hcp_CCA_resampling_MentalHealth_correlat2HCPasy_mean.txt]

3.833273496094050659e-01
3.455351585108719092e-01
3.567483093110237480e-01
3.508111813026904002e-01
3.511992333248759035e-01
3.705924059735011267e-01
3.605020749753715115e-01
3.193334900765879558e-01
2.498001537698289476e-01
