# Supplementary material for: Microstructural asymmetry in the human cortex
Source: Nat Commun. 2024 Nov 22;15:10124. doi: 10.1038/s41467-024-54243-9 (PMC11584796; doi:10.1038/s41467-024-54243-9)
Supplement: Supplementary file 4 — Source Data [file 41467_2024_54243_MOESM4_ESM.zip › Source Data/Figure3b_hcp_asy_RegionWiseCoup_network.txt]

7.661802856709487575e-02
1.551273581789122114e-01
2.961511824745460819e-01
4.049108734098483438e-03
4.960954208335543320e-02
1.784514424994582404e-01
2.354010196160161161e-02
-2.932994068774313901e-02
6.266807996093456956e-02
1.259859331183117714e-01
4.010275324477903247e-01
-7.398253661270989823e-02
