# Supplementary material for: Microstructural asymmetry in the human cortex
Source: Nat Commun. 2024 Nov 22;15:10124. doi: 10.1038/s41467-024-54243-9 (PMC11584796; doi:10.1038/s41467-024-54243-9)
Supplement: Supplementary file 4 — Source Data [file 41467_2024_54243_MOESM4_ESM.zip › Source Data/Figure4_hcp_CCA_resampling_Language_mean.txt]

5.092327712170771070e-01
5.311563090543512944e-01
5.557492655976107310e-01
5.871726911030689111e-01
6.314008957394190436e-01
6.899271578584048603e-01
7.808081871942844643e-01
9.314127621186006900e-01
9.966672364817583674e-01
