# Supplementary material for: Microstructural asymmetry in the human cortex
Source: Nat Commun. 2024 Nov 22;15:10124. doi: 10.1038/s41467-024-54243-9 (PMC11584796; doi:10.1038/s41467-024-54243-9)
Supplement: Supplementary file 4 — Source Data [file 41467_2024_54243_MOESM4_ESM.zip › Source Data/Figure4_hcp_CCA_resampling_MentalHealth_se.txt]

1.065454607463606077e-03
1.171579032166489591e-03
1.347406757684649825e-03
1.605087949549661389e-03
1.717829780366224041e-03
1.641351466358564491e-03
1.624825833692682478e-03
8.107424881140780576e-04
1.401894756219744390e-06
