# Supplementary material for: Microstructural asymmetry in the human cortex
Source: Nat Commun. 2024 Nov 22;15:10124. doi: 10.1038/s41467-024-54243-9 (PMC11584796; doi:10.1038/s41467-024-54243-9)
Supplement: Supplementary file 4 — Source Data [file 41467_2024_54243_MOESM4_ESM.zip › Source Data/Figure4_hcp_CCA_resampling_Language_correlat2HCPasy_mean.txt]

8.753209610485751524e-02
1.116891007147799153e-01
1.417689634663638343e-01
1.594494999650531986e-01
1.730261878170562817e-01
1.961872391550023575e-01
2.144763673121400649e-01
2.529721136859505171e-01
2.325491903579523512e-01
