# Supplementary material for: Microstructural asymmetry in the human cortex
Source: Nat Commun. 2024 Nov 22;15:10124. doi: 10.1038/s41467-024-54243-9 (PMC11584796; doi:10.1038/s41467-024-54243-9)
Supplement: Supplementary file 4 — Source Data [file 41467_2024_54243_MOESM4_ESM.zip › Source Data/FigureS11_hcp_heritability_parcel_ACEmodel.csv]

node	name	H2r	SE	rp
1	./node_1_INORM	0.2957641	0.0544099	1.4665847E-08
2	./node_2_INORM	0.0378766	0.15748	0.4050344
3	./node_3_INORM	0.0951889	0.1527501	0.2680521
4	./node_4_INORM	0.1929071	0.0558879	0.0001588
5	./node_5_INORM	0.1856516	0.1400799	0.0947927
6	./node_6_INORM	0.2907194	0.0579346	2E-07
7	./node_7_INORM	0.3507561	0.0602157	3.0666914E-09
8	./node_8_INORM	0.2122826	0.1386735	0.0657413
9	./node_9_INORM	0.1165795	0.1620835	0.2372576
10	./node_10_INORM	0.1149342	0.0587206	0.0220472
11	./node_11_INORM	0.1588937	0.0577892	0.0023407
12	./node_12_INORM	0		0.5
13	./node_13_INORM	0.2516419	0.0559666	2.3E-06
14	./node_14_INORM	0.0639672	0.0592745	0.1350083
15	./node_15_INORM	0.2293301	0.057952	2.4E-05
16	./node_16_INORM	0.1965873	0.0591155	0.0002763
17	./node_17_INORM	0.3184016	0.0567477	8.5522955E-09
18	./node_18_INORM	0.2144453	0.1490625	0.0789229
19	./node_19_INORM	0.1952207	0.0584687	0.0002919
20	./node_20_INORM	0.2944385	0.0610412	4E-07
21	./node_21_INORM	0.2835245	0.1464366	0.030524
22	./node_22_INORM	0.2752806	0.0609042	3.3E-06
23	./node_23_INORM	0.2723009	0.0601676	1.7E-06
24	./node_24_INORM	0.2191446	0.1397208	0.0597456
25	./node_25_INORM	0.0488803	0.1574804	0.3784143
26	./node_26_INORM	0.1492654	0.0552516	0.0026323
27	./node_27_INORM	0.1316585	0.0546495	0.0065005
28	./node_28_INORM	0.2822648	0.059037	6E-07
29	./node_29_INORM	0.1137979	0.1799906	0.2653319
30	./node_30_INORM	0.1810852	0.0593731	0.0007928
31	./node_31_INORM	0.1280875	0.0565184	0.0094869
32	./node_32_INORM	0		0.5
33	./node_33_INORM	0.1409169	0.0553386	0.0040538
34	./node_34_INORM	0		0.5
35	./node_35_INORM	0.1349419	0.0584804	0.0088164
36	./node_36_INORM	0.1212824	0.1765026	0.2471811
37	./node_37_INORM	0.1960551	0.1524104	0.1016807
38	./node_38_INORM	0.0519063	0.1649392	0.3766191
39	./node_39_INORM	0.1945137	0.1710109	0.1306695
40	./node_40_INORM	0.0994896	0.0568571	0.0358361
41	./node_41_INORM	0.1577702	0.0598069	0.0030669
42	./node_42_INORM	0.2235421	0.0574094	2.99E-05
43	./node_43_INORM	0		0.5
44	./node_44_INORM	0.2340096	0.0595121	2.81E-05
45	./node_45_INORM	0.2103037	0.0539394	3.25E-05
46	./node_46_INORM	0.1616452	0.0561286	0.0015324
47	./node_47_INORM	0.1657493	0.1771816	0.1788861
48	./node_48_INORM	0.1919294	0.0570855	0.0002547
49	./node_49_INORM	0.0089842	0.1747164	0.4795032
50	./node_50_INORM	0.2685033	0.061625	4.2E-06
51	./node_51_INORM	0.01159	0.1494392	0.4691033
52	./node_52_INORM	0.0871764	0.1625506	0.2966863
53	./node_53_INORM	0.2320666	0.0571962	1.85E-05
54	./node_54_INORM	0		0.5
55	./node_55_INORM	0		0.5
56	./node_56_INORM	0.1975246	0.1485906	0.093965
57	./node_57_INORM	0.1887054	0.056915	0.0003186
58	./node_58_INORM	0		0.5
59	./node_59_INORM	0.1097858	0.0569678	0.0237499
60	./node_60_INORM	0.2168687	0.0584167	6.38E-05
61	./node_61_INORM	0.0702423	0.0572943	0.1056041
62	./node_62_INORM	0.1269368	0.0597116	0.0142819
63	./node_63_INORM	0.1384571	0.1556981	0.1882873
64	./node_64_INORM	0		0.5
65	./node_65_INORM	0.0470294	0.1648294	0.3877905
66	./node_66_INORM	0.063686	0.1407501	0.3256784
67	./node_67_INORM	0.1788417	0.0589509	0.0008953
68	./node_68_INORM	0.2352157	0.0561719	9.2E-06
69	./node_69_INORM	0.1384063	0.0559117	0.0049988
70	./node_70_INORM	0.2190213	0.0566333	3.42E-05
71	./node_71_INORM	0.2418568	0.0572899	6.5E-06
72	./node_72_INORM	0.1942678	0.1575082	0.1127367
73	./node_73_INORM	0.1043823	0.1696117	0.2704447
74	./node_74_INORM	0.2890236	0.0574701	3E-07
75	./node_75_INORM	0.0959994	0.1386992	0.2449937
76	./node_76_INORM	0.1888519	0.1499193	0.1055717
77	./node_77_INORM	0.3173928	0.0563388	1.4946622E-08
78	./node_78_INORM	0.154902	0.1464183	0.145211
79	./node_79_INORM	0.1940087	0.0572044	0.0002287
80	./node_80_INORM	0.0307521	0.1597348	0.4236776
81	./node_81_INORM	0.24083	0.0595971	1.68E-05
82	./node_82_INORM	0.2289682	0.143265	0.0563691
83	./node_83_INORM	0.2914284	0.0585532	3E-07
84	./node_84_INORM	0.313132	0.1682722	0.0387146
85	./node_85_INORM	0.0771883	0.1477124	0.3005194
86	./node_86_INORM	0.0799281	0.1566315	0.3053104
87	./node_87_INORM	0.3054407	0.0600003	1E-07
88	./node_88_INORM	0.1106703	0.1693462	0.2578685
89	./node_89_INORM	0.1005975	0.1619929	0.2677155
90	./node_90_INORM	0		0.5
91	./node_91_INORM	0.0803584	0.165847	0.3149937
92	./node_92_INORM	0.0669447	0.1580487	0.3361593
93	./node_93_INORM	0		0.5
94	./node_94_INORM	0.031822	0.1658192	0.4239507
95	./node_95_INORM	0		0.5
96	./node_96_INORM	0.0690115	0.1485424	0.3215773
97	./node_97_INORM	0.1473672	0.0584622	0.0045965
98	./node_98_INORM	0.2403239	0.0559897	6.8E-06
99	./node_99_INORM	0.2567144	0.1564724	0.0554393
100	./node_100_INORM	0.0955447	0.1613269	0.2779423
101	./node_101_INORM	0.1857365	0.0573768	0.0004542
102	./node_102_INORM	0.0630197	0.1661946	0.3525935
103	./node_103_INORM	0.1258281	0.0587533	0.0136128
104	./node_104_INORM	0.1939474	0.0586834	0.0003403
105	./node_105_INORM	0.1531006	0.0603274	0.0041397
106	./node_106_INORM	0.1183961	0.0557141	0.0145665
107	./node_107_INORM	0.2366963	0.1523893	0.0640487
108	./node_108_INORM	0		0.5
109	./node_109_INORM	0		0.5
110	./node_110_INORM	0.2202443	0.0582583	5.17E-05
111	./node_111_INORM	0		0.5
112	./node_112_INORM	0		0.5
113	./node_113_INORM	0		0.5
114	./node_114_INORM	0		0.5
115	./node_115_INORM	0.0617081	0.0567756	0.1345192
116	./node_116_INORM	0.0129641	0.158357	0.4673865
117	./node_117_INORM	0.0163151	0.1666318	0.4610188
118	./node_118_INORM	0.0439757	0.0581942	0.2219329
119	./node_119_INORM	0		0.5
120	./node_120_INORM	0		0.5
121	./node_121_INORM	0.2825962	0.0589556	3E-07
122	./node_122_INORM	0.1015439	0.0588216	0.0390353
123	./node_123_INORM	0.1047478	0.1615185	0.259382
124	./node_124_INORM	0.1961739	0.0579405	0.000256
125	./node_125_INORM	0.2406463	0.0570602	7.9E-06
126	./node_126_INORM	0		0.5
127	./node_127_INORM	0.0803041	0.0542388	0.0653449
128	./node_128_INORM	0.1408804	0.0581738	0.0064529
129	./node_129_INORM	0.2396951	0.0595595	1.87E-05
130	./node_130_INORM	0.2172093	0.1614207	0.0946447
131	./node_131_INORM	0.2479513	0.0566009	4E-06
132	./node_132_INORM	0.293808	0.0573839	1E-07
133	./node_133_INORM	0.2954467	0.1407184	0.0229844
134	./node_134_INORM	0.1233904	0.151875	0.209171
135	./node_135_INORM	0.155953	0.0573388	0.0025042
136	./node_136_INORM	0.2602004	0.1375007	0.0313884
137	./node_137_INORM	0.4779637	0.0542977	4.667999E-16
138	./node_138_INORM	0.3279368	0.1463654	0.0167292
139	./node_139_INORM	0.1797197	0.0577576	0.0006553
140	./node_140_INORM	0.2753705	0.0590631	1.3E-06
141	./node_141_INORM	0.0644674	0.1599944	0.3438841
142	./node_142_INORM	0.225131	0.0564496	2.06E-05
143	./node_143_INORM	0.3473932	0.14593	0.0117841
144	./node_144_INORM	0		0.5
145	./node_145_INORM	0.2799162	0.1583209	0.0442693
146	./node_146_INORM	0.2890485	0.0590383	3E-07
147	./node_147_INORM	0.1957919	0.1616831	0.1154775
148	./node_148_INORM	0.3440254	0.1430742	0.0104246
149	./node_149_INORM	0.3679435	0.0593704	4.3177747E-10
150	./node_150_INORM	0.4149785	0.0601152	5.510257E-12
151	./node_151_INORM	0.0880262	0.1548874	0.2855744
152	./node_152_INORM	0.0423015	0.1541667	0.3920928
153	./node_153_INORM	0.0384354	0.0539397	0.2355928
154	./node_154_INORM	0.1384266	0.0548581	0.0046705
155	./node_155_INORM	0.1194735	0.0558936	0.0141984
156	./node_156_INORM	0.2063838	0.1574143	0.1009938
157	./node_157_INORM	0		0.5
158	./node_158_INORM	0.137521	0.1534039	0.1863395
159	./node_159_INORM	0.3776494	0.0582366	8.68204E-11
160	./node_160_INORM	0		0.5
161	./node_161_INORM	0.2110079	0.0563144	5.82E-05
162	./node_162_INORM	0.0238253	0.1827641	0.4481738
163	./node_163_INORM	0.1761422	0.058517	0.0010085
164	./node_164_INORM	0.1143516	0.0566951	0.0189249
165	./node_165_INORM	0.0713331	0.1549008	0.3229221
166	./node_166_INORM	0.0969332	0.1442854	0.2516603
167	./node_167_INORM	0.1678042	0.0585251	0.0016703
168	./node_168_INORM	0.176559	0.0572156	0.0007518
169	./node_169_INORM	0.0189469	0.1335671	0.4435734
170	./node_170_INORM	0.2208307	0.1476711	0.0697616
171	./node_171_INORM	0.1910994	0.1513969	0.1054593
172	./node_172_INORM	0.1579002	0.1493199	0.14625
173	./node_173_INORM	0.1211311	0.148786	0.2109544
174	./node_174_INORM	0.2715736	0.0578744	1.3E-06
175	./node_175_INORM	0.2385886	0.0580969	1.52E-05
176	./node_176_INORM	0.1513495	0.0590152	0.0040869
177	./node_177_INORM	0.17275	0.1538805	0.1343848
178	./node_178_INORM	0.2030782	0.0596137	0.0002286
179	./node_179_INORM	0.1567932	0.0614233	0.0043444
180	./node_180_INORM	0.1147371	0.0594112	0.0236248
