# Supplementary material for: Microstructural asymmetry in the human cortex
Source: Nat Commun. 2024 Nov 22;15:10124. doi: 10.1038/s41467-024-54243-9 (PMC11584796; doi:10.1038/s41467-024-54243-9)
Supplement: Supplementary file 4 — Source Data [file 41467_2024_54243_MOESM4_ESM.zip › Source Data/Figure1d_bigbrain_asy_mean.txt]

-3.368623834980811332e-02
-1.647103437462325154e-02
-3.799298141710643478e-02
-3.174333927768836078e-02
-3.575224371666340523e-02
-3.406970116930078257e-02
-5.704470491164180534e-02
-1.000989759120518748e-02
-1.215595592297802341e-02
4.514626324800994489e-02
3.710258646061458804e-02
4.777294640677671317e-02
-3.200975371839730882e-02
-9.047365880209025379e-03
-2.869317797355670080e-02
-3.790643670309240629e-03
-2.951689806132253360e-02
-4.131621898256081227e-02
-8.027500297591741094e-03
-2.173813262576557159e-02
-3.835435157384160104e-02
-3.086013499648837879e-02
-2.608975110160386204e-02
-4.310904628993732224e-02
-2.991172854122613883e-02
-2.756029316586636364e-03
-2.698928233741857557e-02
-3.994822465719719690e-02
-7.303342424719042048e-02
-4.892066247362239495e-02
-1.239336672647849483e-02
4.993676822066223965e-03
-6.466869330071769485e-03
-3.825951501719027179e-03
9.763297525847834668e-03
-1.934257036872813126e-02
1.903483543194226663e-02
2.040679345089515748e-02
-2.050601027056096065e-02
7.195557823905987700e-03
1.428452181336191222e-02
-4.237866274747419115e-02
8.093689410628993747e-03
-9.060717979441700737e-03
-6.565607627683918424e-02
-5.850809589759316254e-02
-1.768773653164013027e-02
3.537786248846707792e-03
-6.067733803501355883e-02
1.065013483200329299e-02
-3.357639395526015869e-02
-9.138121463230305594e-03
2.000469937346967958e-02
-1.792804808050627724e-02
-2.122682266621084887e-03
-8.053566640918019895e-03
2.258170428496077825e-02
3.281219499584940580e-02
1.953355147165245637e-02
3.644058280032001079e-02
3.952782701961098100e-02
4.393368003842706287e-02
-4.310002154350592481e-03
6.532360652378225996e-02
5.645538610180451250e-02
1.372928783763647728e-02
9.312137759412674951e-03
1.333106486364640103e-02
5.597774489610329168e-02
1.830903131736003877e-03
2.510024684000309800e-02
7.682799827053585218e-02
-6.817332049001552331e-04
-5.191412965633911657e-03
6.363051372935494762e-03
7.671896844192232709e-03
3.870617200431946542e-02
-8.880316315443483478e-04
2.526624037354545035e-02
3.378516106679366887e-02
1.585311333424370417e-02
3.315305271321650205e-02
1.355803370956975250e-02
2.406656167044100500e-02
6.284898727586697709e-02
4.799106142487501864e-02
6.421004566087246124e-02
5.846695836575513394e-02
8.294817480789265507e-02
6.972558147567228803e-02
3.781293917286625977e-02
1.257623264578549074e-02
7.967591621083477613e-03
-2.701640609309374167e-03
-9.971664853672948178e-03
2.657055358832123224e-02
2.100605151478881702e-02
2.884061384893870858e-02
-2.255835473338637862e-02
-2.522242213405472347e-02
-1.195693465240494496e-02
1.168932273477371782e-02
5.933744781183315775e-02
3.694323213920643056e-02
-8.312707854993051093e-03
4.176139374331782478e-02
-1.796706934716474358e-02
-8.957938965637106225e-04
3.188622674088040926e-02
3.066121286309940810e-02
2.203279210333974891e-02
2.849009743930097649e-02
-1.178121211950345151e-02
4.804896502531023905e-02
3.009178051974622028e-02
-1.033401918711042249e-02
2.902664545662181350e-02
-1.862813420598994144e-02
5.405205558653248393e-03
6.423748931688880170e-02
-5.201335997845890624e-03
1.217033493484120932e-03
1.268916253798932879e-02
-3.468452578525237084e-02
-3.300934412117755012e-02
1.751302706683703636e-02
-8.639046317941042469e-03
-2.125264211354577562e-02
-8.549521165976940338e-04
-1.530790556736406384e-02
4.961406718670428526e-03
-2.725322919089915447e-02
-5.557372819951704457e-02
4.339136991370932776e-03
2.190040153034778783e-04
2.172016527186210189e-03
-3.924019972025092479e-02
-2.954119035980485100e-02
-2.663510578143098856e-02
-5.307922315437924726e-02
-4.186723096426708118e-02
-1.478761493487138444e-02
-2.099433692976252278e-02
-2.944963181132785948e-03
-3.821151327939444758e-02
-6.108946592594464466e-03
-2.652093140970874022e-02
-1.994810326119298566e-02
-3.126252792524067403e-02
-1.668608549274824132e-02
-4.068535703104323581e-02
-3.635508308319337911e-02
-2.628619117987310641e-02
-4.685017250747662565e-02
4.699003903828553874e-02
-3.435429064569710256e-02
-2.473591293472249264e-02
-3.442348108636503201e-02
-2.503846862394881745e-02
-1.064702865636233710e-02
1.000466935795318521e-02
-8.072932123144267030e-03
-3.284721367525069574e-02
9.402499220914501896e-03
1.162449020621442348e-02
1.292918730479964036e-02
5.114572874263179081e-02
3.444416386566426930e-02
-5.191992594489713408e-04
8.396711458459421573e-02
4.841405893217207851e-02
-1.800483252334644790e-02
-5.423481924906423113e-03
-3.204354459251915199e-02
-4.684991228705623345e-02
-5.321656105728117363e-03
-2.614866536878143397e-02
3.555541387403325648e-02
2.639158481044735077e-02
3.955250172429652239e-02
