# Supplementary material for: Microstructural asymmetry in the human cortex
Source: Nat Commun. 2024 Nov 22;15:10124. doi: 10.1038/s41467-024-54243-9 (PMC11584796; doi:10.1038/s41467-024-54243-9)
Supplement: Supplementary file 4 — Source Data [file 41467_2024_54243_MOESM4_ESM.zip › Source Data/FigureS6_NSPN_asy_stats.xlsx]

## Sheet: MICs_asy_stats
		intensity_z			intensity stats				sex			age
ID	Parcel	LH	RH	Asymmetry	t	p	p_fdr	cohen	t	p	p_fdr	t	p	p_fdr
1	V1	0.881177	1.25776	-0.37658	-15.8885	3.79538e-41	2.27723e-39	-0.939509	-2.07062	0.0393042	0.544212	-0.692919	0.488931	0.988849
2	MST	1.06159	1.12512	-0.0635389	-1.37707	0.169573	0.216476	-0.0814276	-0.632421	0.527624	0.931102	-0.103662	0.917512	0.994892
3	V6	1.08664	1.29221	-0.205567	-5.55305	6.43226e-08	2.06751e-07	-0.328359	-0.8928	0.372725	0.906629	-0.602312	0.54745	0.975654
4	V2	0.866293	1.14803	-0.281737	-14.0158	2.62594e-34	1.18167e-32	-0.828774	-1.03402	0.302013	0.937283	-1.84992	0.0653715	0.692169
5	V3	0.990492	1.19167	-0.201174	-9.35465	2.58356e-18	2.9065e-17	-0.553152	-1.24726	0.213337	0.893037	-0.984166	0.325877	1
6	V4	1.08595	1.07349	0.0124642	0.548497	0.58378	0.652673	0.0324333	-1.06861	0.28616	0.971862	0.969838	0.332958	1
7	V8	0.664682	1.03824	-0.373557	-8.26452	5.36304e-15	4.19716e-14	-0.488691	-1.71623	0.0872189	0.826285	0.922656	0.356975	1
8	4	2.01269	2.12864	-0.115951	-3.71543	0.000244094	0.000493672	-0.219698	2.11959	0.0349141	0.571322	-2.00667	0.0457394	0.914788
9	3b	0.796073	0.323791	0.472282	8.34408	3.12711e-15	2.55855e-14	0.493396	0.43745	0.66212	0.99318	0.320748	0.748639	0.962536
10	FEF	0.415595	0.217921	0.197674	5.61947	4.55773e-08	1.49162e-07	0.332286	0.68379	0.494669	0.967831	-0.428017	0.668965	0.971078
11	PEF	0.162168	-0.159723	0.321891	7.28821	3.10055e-12	1.80032e-11	0.430961	0.821158	0.41225	0.927563	-0.0820148	0.934693	0.995531
12	55b	0.0628209	-0.14368	0.206501	5.11617	5.73753e-07	1.58885e-06	0.302525	2.63648	0.00884125	0.397856	-1.9091	0.0572646	0.644227
13	V3A	1.31302	1.30634	0.00668062	0.208075	0.835319	0.874171	0.0123037	1.06334	0.288539	0.944309	-1.44672	0.149087	0.92537
14	RSC	2.56005	2.49971	0.0603393	1.7513	0.0809707	0.112982	0.103556	0.0596264	0.952495	0.991036	-0.279869	0.779784	0.954837
15	POS2	0.690507	0.835833	-0.145326	-5.98961	6.32516e-09	2.23241e-08	-0.354173	-0.435146	0.66379	0.987456	-1.18276	0.237899	1
16	V7	1.46979	0.903812	0.565979	9.94672	3.3315e-20	5.45155e-19	0.588162	0.615119	0.538972	0.941893	0.689094	0.491331	0.982661
17	IPS1	0.802181	0.537778	0.264404	6.29021	1.18958e-09	4.97965e-09	0.371948	-0.545766	0.585658	0.95835	1.91321	0.0567339	0.680806
18	FFC	0.0882233	0.398908	-0.310685	-8.93056	5.36091e-17	5.36091e-16	-0.528075	-1.68408	0.0932731	0.699549	1.3559	0.176215	1
19	V3B	1.03953	1.13499	-0.0954623	-2.89623	0.00406937	0.00697606	-0.171257	-0.186908	0.851867	0.976663	-0.343242	0.731672	0.96839
20	LO1	0.71431	0.949994	-0.235684	-5.70687	2.88319e-08	9.61065e-08	-0.337454	-1.95688	0.0513486	0.543691	0.709606	0.478535	1
21	LO2	0.596243	0.606811	-0.0105687	-0.240243	0.810315	0.852963	-0.0142059	-1.27508	0.203331	0.892672	0.450561	0.652652	0.995572
22	PIT	0.430798	0.426949	0.00384849	0.0776336	0.938174	0.959496	0.00459057	-1.06456	0.287986	0.959955	1.3558	0.176248	0.991396
23	MT	1.02401	0.702303	0.321703	6.46631	4.3509e-10	2.00811e-09	0.382361	0.0313559	0.975008	0.991533	0.69535	0.487408	0.996972
24	A1	1.36628	1.29454	0.0717421	1.5374	0.125305	0.167073	0.0909084	-1.34437	0.179909	0.899543	0.709801	0.478414	1
25	PSL	-0.347048	-0.597077	0.250028	6.48327	3.94495e-10	1.86866e-09	0.383364	0.414151	0.679079	0.954954	0.208908	0.834671	0.97559
26	SFL	-0.622412	-0.739464	0.117053	3.54827	0.000453318	0.00087739	0.209813	0.202695	0.83952	0.968677	0.355472	0.722502	0.98523
27	PCV	-0.00793281	0.172899	-0.180832	-4.86915	1.86011e-06	4.92383e-06	-0.287919	-0.759955	0.447916	0.971385	-0.30902	0.757534	0.95354
28	STV	-0.204879	0.195979	-0.400858	-9.1724	9.5965e-18	1.0161e-16	-0.542375	-1.32262	0.187032	0.909886	-0.157841	0.874695	0.996488
29	7Pm	-0.315288	0.0788089	-0.394097	-7.48278	9.08686e-13	5.45211e-12	-0.442466	-0.691573	0.489775	0.968785	0.0339156	0.972968	1
30	7m	0.175197	0.434362	-0.259166	-7.84035	9.03089e-14	6.77317e-13	-0.463609	-0.968016	0.333866	0.896953	-0.834153	0.404901	1
31	POS1	0.620534	0.780258	-0.159724	-7.2813	3.23739e-12	1.82103e-11	-0.430552	-0.432579	0.665651	0.982108	-0.440513	0.659903	0.981674
32	23d	0.0219955	-0.0671095	0.0891051	2.53515	0.0117747	0.0187562	0.149907	-1.09968	0.27241	0.961446	1.06884	0.286055	1
33	v23ab	-0.107536	0.570625	-0.678161	-18.7116	1.62324e-51	2.92183e-49	-1.10644	-1.68595	0.0929124	0.760193	-1.81273	0.070937	0.70937
34	d23ab	0.222964	0.321183	-0.0982182	-3.1829	0.00161941	0.00297442	-0.188209	0.428317	0.668747	0.970762	-1.04964	0.294783	1
35	31pv	0.0287204	0.176969	-0.148249	-5.192	3.96291e-07	1.13226e-06	-0.30701	1.66719	0.0965872	0.695428	-2.54118	0.0115837	1
36	5m	1.12666	1.2349	-0.108234	-2.13156	0.0338988	0.05171	-0.126042	-3.64565	0.000317512	0.0571521	2.0132	0.0450435	1
37	5mv	0.507378	0.520277	-0.0128983	-0.308792	0.757706	0.802277	-0.0182592	-1.04903	0.295063	0.931777	-0.0986117	0.921517	0.993251
38	23c	-0.356835	-0.263727	-0.0931082	-3.79	0.000183848	0.000376053	-0.224107	0.165644	0.868556	0.977125	-0.758306	0.448901	1
39	5L	0.0742188	0.159844	-0.085625	-2.24026	0.025845	0.0401043	-0.132469	0.105328	0.91619	0.98751	-0.950962	0.342438	1
40	24dd	0.945996	0.985541	-0.0395446	-1.20485	0.229259	0.280726	-0.0712445	-1.64918	0.100224	0.69386	0.978105	0.328861	1
41	24dv	0.287955	0.35289	-0.0649355	-1.67854	0.094338	0.129625	-0.0992541	-0.981051	0.327408	0.920836	0.116992	0.90695	1
42	7AL	-0.163109	-0.202522	0.0394135	1.15115	0.250635	0.302781	0.0680689	1.14265	0.254155	0.933631	-1.03676	0.300736	1
43	SCEF	-0.00126969	-0.0472285	0.0459588	1.06172	0.289261	0.342546	0.0627809	-0.599416	0.549377	0.932904	0.546015	0.585487	0.95807
44	6ma	-0.312422	-0.325888	0.0134659	0.452877	0.650982	0.710162	0.0267792	0.468246	0.63997	0.984569	0.000451778	0.99964	0.99964
45	7Am	-0.516261	-0.307057	-0.209203	-5.74806	2.31929e-08	7.87685e-08	-0.33989	-0.480866	0.630984	0.987628	-0.51549	0.606614	0.974916
46	7PL	-0.108406	-0.145701	0.0372958	0.925772	0.355348	0.412662	0.054742	-0.540417	0.589336	0.95568	-0.0662058	0.947261	0.997117
47	7PC	0.0871063	-0.154033	0.241139	6.34832	8.55447e-10	3.75562e-09	0.375384	1.43864	0.151361	0.825604	-0.463729	0.6432	0.989538
48	LIPv	0.5215	0.549914	-0.0284134	-0.624895	0.53254	0.599107	-0.0369508	-0.369957	0.711692	0.977898	0.0883003	0.929701	0.996108
49	VIP	0.00492885	0.0619044	-0.0569755	-1.26791	0.205866	0.257332	-0.0749729	-0.670879	0.502846	0.973251	0.788834	0.430872	1
50	MIP	0.629799	0.471569	0.15823	3.95159	9.79532e-05	0.0002099	0.233662	0.824339	0.410444	0.935188	-0.0421207	0.966432	0.999758
51	1	0.542091	0.418251	0.12384	3.06726	0.00236794	0.0042201	0.181371	1.44573	0.149364	0.840171	-0.859577	0.390752	1
52	2	0.635811	0.774318	-0.138508	-3.34319	0.00093899	0.00177914	-0.197687	2.0156	0.0447903	0.503891	-1.52125	0.129317	0.931085
53	3a	1.15163	1.14954	0.00208777	0.0770767	0.938617	0.954525	0.00455764	-1.01472	0.311111	0.949153	1.66592	0.0968391	0.871551
54	6d	0.944472	0.635194	0.309277	7.64038	3.31207e-13	2.05577e-12	0.451785	1.69566	0.0910542	0.819488	-0.143328	0.886134	1
55	6mp	0.69661	0.54658	0.15003	4.03053	7.14725e-05	0.000162849	0.23833	-0.0622937	0.950373	1	0.450111	0.652976	0.987695
56	6v	-0.496756	-0.58799	0.0912337	2.05006	0.0412733	0.0619099	0.121223	0.885856	0.37645	0.90348	-0.6619	0.508576	0.963617
57	p24pr	-0.362728	-0.473458	0.11073	3.62351	0.00034404	0.000680518	0.214263	1.01437	0.311275	0.933824	-0.422972	0.672638	0.968599
58	33pr	1.12887	0.643299	0.485575	9.83816	7.46955e-20	1.12043e-18	0.581742	0.0039021	0.996889	0.996889	1.37445	0.170392	1
59	a24pr	-0.609812	-0.670082	0.0602699	1.69662	0.0908605	0.125807	0.100323	-0.646512	0.518474	0.962117	0.95352	0.341143	1
60	p32pr	-0.00122636	-0.158667	0.157441	4.16107	4.19827e-05	9.68833e-05	0.246049	0.939058	0.348505	0.883533	-0.635973	0.52531	0.974802
61	a24	-0.168911	-0.446599	0.277688	5.41817	1.28252e-07	3.98023e-07	0.320383	1.04905	0.295053	0.948385	-0.557531	0.577607	0.971676
62	d32	-0.456578	-0.653251	0.196672	5.35585	1.75649e-07	5.18309e-07	0.316698	-0.976358	0.329724	0.899246	1.93743	0.0536916	0.805374
63	8BM	-0.495682	-0.691661	0.195979	4.42645	1.36582e-05	3.27797e-05	0.261742	-0.429563	0.667842	0.977329	0.664444	0.506949	0.970754
64	p32	0.0446946	-0.519478	0.564173	10.4425	7.92651e-22	2.03825e-20	0.61748	1.48784	0.13791	0.800767	-0.745633	0.45651	1
65	10r	0.0314474	-0.346097	0.377545	6.17488	2.27422e-09	8.70977e-09	0.365128	0.242805	0.808333	0.983108	0.472333	0.637054	1
66	47m	-0.156265	-0.0171948	-0.139071	-2.10616	0.036065	0.0545521	-0.12454	0.336657	0.736626	0.967829	-0.725214	0.468922	1
67	8Av	-0.428323	-0.595154	0.166831	5.88344	1.1251e-08	3.89457e-08	0.347895	0.138131	0.890235	0.983082	0.586843	0.557779	0.974759
68	8Ad	-0.338413	-0.35945	0.0210368	0.695141	0.487533	0.551925	0.0411045	1.15715	0.248189	0.95051	0.278034	0.78119	0.950096
69	9m	-0.771418	-1.0278	0.256381	7.6977	2.28688e-13	1.52459e-12	0.455175	-0.751037	0.453257	0.959837	1.53514	0.12587	0.944026
70	8BL	-0.939623	-1.08092	0.141297	5.36459	1.68095e-07	5.04285e-07	0.317215	0.5786	0.563321	0.947643	0.0309344	0.975344	0.997511
71	9p	-0.996723	-1.01212	0.0153937	0.466312	0.641348	0.703919	0.0275736	-0.0974961	0.922402	0.98244	0.448947	0.653815	0.980723
72	10d	-0.88497	-1.02763	0.142663	4.00283	7.98751e-05	0.000175336	0.236692	0.111057	0.91165	0.994527	0.330122	0.741553	0.960285
73	8C	-0.0265567	-0.0697664	0.0432097	1.06607	0.287295	0.342471	0.063038	1.21784	0.224301	0.917595	-0.768591	0.44278	1
74	44	-0.716889	-0.668174	-0.0487148	-1.25751	0.209598	0.260191	-0.0743581	0.361477	0.718014	0.97911	-0.962279	0.336734	1
75	45	-0.504821	-0.446094	-0.0587265	-1.41195	0.159056	0.205971	-0.0834904	-0.0389306	0.968973	0.990995	0.352443	0.72477	0.980891
76	47l	-0.845749	-0.630677	-0.215072	-5.0486	7.95057e-07	2.16834e-06	-0.29853	-2.0338	0.0429077	0.514893	0.549186	0.583313	0.972188
77	a47r	-0.967968	-0.74638	-0.221588	-4.56585	7.40849e-06	1.82675e-05	-0.269985	-0.928829	0.353772	0.88443	0.386707	0.699264	0.968212
78	6r	-0.479616	-0.520035	0.0404194	1.38697	0.166535	0.214116	0.0820133	0.722438	0.470624	0.973704	-0.180927	0.856555	0.994709
79	IFJa	0.216561	0.106247	0.110314	2.62385	0.00916262	0.0148583	0.155152	1.26789	0.205881	0.882348	-1.03488	0.301614	1
80	IFJp	0.179561	0.118738	0.060823	1.63932	0.102251	0.139433	0.0969348	0.0475821	0.962083	0.989571	0.695436	0.487355	1
81	IFSp	-0.10097	-0.228536	0.127566	3.35868	0.000889816	0.0017039	0.198603	2.56567	0.0108147	0.38933	-1.62775	0.104695	0.897382
82	IFSa	-0.359924	-0.65518	0.295256	7.75522	1.57427e-13	1.13348e-12	0.458576	0.0200646	0.984006	0.995062	0.582477	0.560711	0.970461
83	p9-46v	-0.446196	-0.548859	0.102663	2.68949	0.00757791	0.0126298	0.159033	0.503207	0.615212	0.979983	-0.298415	0.765606	0.957008
84	46	-0.698344	-0.674317	-0.0240261	-0.798126	0.425462	0.490917	-0.0471942	-0.0618098	0.950758	0.994979	-0.336329	0.736873	0.961138
85	a9-46v	-0.627794	-0.687801	0.0600071	1.21649	0.224803	0.277155	0.0719328	-1.68558	0.0929824	0.727688	1.61163	0.108162	0.846485
86	9-46d	-0.47482	-0.608717	0.133897	4.67448	4.5523e-06	1.17059e-05	0.276408	-0.721688	0.471084	0.963581	1.49342	0.136445	0.94462
87	9a	-1.04303	-1.1002	0.0571723	1.83221	0.0679628	0.0978664	0.108341	-1.14252	0.254207	0.915146	0.99586	0.320172	1
88	10v	0.215092	-0.748021	0.963114	16.8824	8.40944e-45	7.5685e-43	0.998276	0.764112	0.445439	0.977793	3.5004	0.000539797	0.0971634
89	a10p	-0.543873	-0.534355	-0.00951771	-0.150014	0.880859	0.906027	-0.00887053	0.269705	0.787585	0.970995	0.132431	0.894738	1
90	10pp	-0.322856	-0.345958	0.023102	0.355359	0.722583	0.783524	0.0210128	-1.37851	0.169137	0.895432	1.94626	0.0526164	0.860995
91	11l	-0.167481	-0.0662409	-0.101241	-1.79332	0.0739812	0.104855	-0.106042	-0.212041	0.832228	0.972734	-0.340605	0.733654	0.963925
92	13l	-0.21591	-0.13701	-0.0788999	-1.5139	0.131158	0.172325	-0.0895191	2.06337	0.0399922	0.514185	-1.91743	0.0561937	0.722491
93	OFC	0.531787	0.733986	-0.202198	-3.18576	0.00160401	0.00297651	-0.188378	0.948833	0.343518	0.909312	-0.815195	0.415648	1
94	47s	-0.680426	-0.407538	-0.272888	-4.40099	1.52481e-05	3.61138e-05	-0.260236	2.30173	0.0220791	0.441581	-2.47175	0.0140358	0.63161
95	LIPd	0.537639	0.338333	0.199306	5.28543	2.49776e-07	7.25157e-07	0.312534	0.296794	0.766842	0.978948	0.000789713	0.99937	1
96	6a	0.368944	0.211947	0.156997	6.93316	2.7557e-11	1.4589e-10	0.409967	0.346595	0.729154	0.965057	0.923169	0.356708	1
97	i6-8	-0.0639139	-0.425777	0.361863	8.7211	2.33131e-16	2.09818e-15	0.515689	0.121789	0.903153	0.991265	0.168698	0.866155	0.993044
98	s6-8	-0.510689	-0.51126	0.00057175	0.0136054	0.989154	0.989154	0.000804506	0.420667	0.674319	0.971019	-0.0454628	0.963771	1
99	43	-0.537029	-0.395396	-0.141634	-3.27166	0.00120067	0.00225125	-0.193458	-0.109507	0.912878	0.989868	-0.726658	0.468038	1
100	OP4	-0.439415	-0.177747	-0.261668	-6.2337	1.63595e-09	6.40154e-09	-0.368606	0.394635	0.69341	0.967549	-1.2306	0.219497	1
101	OP1	0.337622	0.440829	-0.103207	-3.14812	0.00181757	0.00330468	-0.186152	0.925933	0.355273	0.876015	-1.14285	0.254071	1
102	OP2-3	0.35147	0.47466	-0.12319	-2.94283	0.0035197	0.00609179	-0.174013	0.723082	0.470229	0.9842	-0.40391	0.686585	0.958026
103	52	0.0772265	-0.101735	0.178962	3.59469	0.00038259	0.000748545	0.212559	-1.586	0.113859	0.706713	1.98037	0.0486339	0.875409
104	RI	0.918067	0.609596	0.30847	9.49592	9.25855e-19	1.19039e-17	0.561505	0.0522389	0.958375	0.991423	0.89518	0.371454	1
105	PFcm	0.26535	0.399147	-0.133797	-3.84804	0.000146989	0.000307651	-0.22754	0.82866	0.407998	0.941534	-1.04946	0.294863	1
106	PoI2	-0.926217	-0.820358	-0.105859	-2.81959	0.00514573	0.00865636	-0.166726	-1.17097	0.2426	0.949305	0.719645	0.47234	1
107	TA2	-1.39361	-1.2996	-0.0940031	-1.83194	0.0680043	0.097149	-0.108325	-0.63551	0.525611	0.9461	0.771914	0.440812	1
108	FOP4	-0.594144	-0.684257	0.0901128	2.62592	0.00910855	0.0149049	0.155274	1.35298	0.177145	0.911034	-0.113466	0.909742	0.998497
109	MI	-0.768311	-0.771326	0.00301475	0.0636835	0.949267	0.959933	0.00376568	-1.19807	0.231897	0.927588	1.18338	0.237656	1
110	Pir	1.46405	0.429557	1.03449	9.64592	3.08815e-19	4.2759e-18	0.570375	2.08322	0.0381316	0.571974	-0.0103581	0.991743	1
111	AVI	-0.488344	-0.392207	-0.0961368	-2.23723	0.0260441	0.0400679	-0.13229	0.241245	0.80954	0.971448	-0.736931	0.461777	1
112	AAIC	-1.28625	-1.21042	-0.0758231	-1.33814	0.181918	0.228988	-0.0791257	1.68608	0.0928872	0.796176	-1.19953	0.231328	1
113	FOP1	-0.877888	-0.807248	-0.0706398	-1.5635	0.119044	0.161113	-0.0924518	0.612321	0.540819	0.936033	-0.897869	0.370022	1
114	FOP3	-0.188525	-0.289047	0.100522	1.91037	0.0570886	0.0835443	0.112963	-0.348247	0.727915	0.970553	0.60516	0.545559	0.991926
115	FOP2	-0.214464	-0.170834	-0.0436305	-1.05405	0.292755	0.344417	-0.062327	0.479363	0.632052	0.98077	-0.730053	0.465964	1
116	PFt	-0.17454	-0.429025	0.254485	6.81782	5.51591e-11	2.75796e-10	0.403146	0.568885	0.569887	0.949812	-0.286046	0.775053	0.955545
117	AIP	0.224453	0.190172	0.0342812	1.16462	0.245148	0.298153	0.0688652	2.66418	0.00816198	0.489719	-2.52487	0.0121228	0.727368
118	EC	-0.882496	-0.571737	-0.310759	-5.16952	4.42447e-07	1.24438e-06	-0.30568	-1.4895	0.137473	0.824837	1.61324	0.107812	0.882097
119	PreS	0.709833	1.24351	-0.533672	-11.3605	6.42376e-25	2.31255e-23	-0.671759	-1.59366	0.112132	0.720846	0.356427	0.721788	0.991769
120	H	-1.0926	-0.926795	-0.16581	-4.02846	7.2068e-05	0.000160151	-0.238208	-2.83909	0.00485316	0.436784	2.04951	0.0413374	1
121	ProS	0.664315	0.922126	-0.257811	-5.54107	6.84244e-08	2.16077e-07	-0.32765	0.976628	0.32959	0.912712	-0.965934	0.334905	1
122	PeEc	-1.10332	-1.11065	0.00732429	0.156641	0.875638	0.905833	0.0092624	-0.387517	0.698666	0.967383	0.673784	0.501001	0.969679
123	STGa	-1.73873	-1.66041	-0.0783221	-1.34647	0.179221	0.227181	-0.0796185	-0.275555	0.783092	0.972114	0.466208	0.641426	1
124	PBelt	0.47762	0.202759	0.274861	4.70883	3.89548e-06	1.01621e-05	0.278439	-0.185264	0.853155	0.971949	0.319042	0.749931	0.957359
125	A5	-0.403262	-0.00701904	-0.396243	-8.55881	7.18494e-16	6.15852e-15	-0.506093	-0.288272	0.77335	0.973448	-0.421045	0.674043	0.962918
126	PHA1	-0.219338	0.14713	-0.366467	-6.89845	3.39849e-11	1.74779e-10	-0.407914	-2.38523	0.0177288	0.398899	1.47003	0.142668	0.95112
127	PHA3	-0.0922363	0.151263	-0.243499	-5.40924	1.34185e-07	4.09377e-07	-0.319855	0.0988133	0.921357	0.987168	-0.73293	0.46421	1
128	STSda	-0.581401	-0.505692	-0.0757093	-1.75243	0.0807756	0.113591	-0.103623	0.311526	0.755631	0.985606	0.437825	0.661848	0.976498
129	STSdp	0.316628	0.430954	-0.114325	-3.10076	0.00212354	0.00382237	-0.183352	-0.656409	0.512096	0.960181	-0.078934	0.937141	0.992267
130	STSvp	-0.422276	-0.692497	0.270221	6.05391	4.4462e-09	1.60063e-08	0.357975	-0.846686	0.397888	0.930128	1.23251	0.218783	1
131	TGd	-1.86724	-1.89791	0.0306737	0.69587	0.487077	0.554898	0.0411476	0.76709	0.44367	0.985932	0.230022	0.818242	0.96897
132	TE1a	-1.38724	-1.43245	0.045208	1.07362	0.2839	0.34068	0.0634846	0.662816	0.50799	0.962507	-0.218388	0.827285	0.973276
133	TE1p	-0.64047	-0.43148	-0.208989	-6.09634	3.51834e-09	1.31938e-08	-0.360484	-1.15081	0.250784	0.940441	-0.350983	0.725863	0.97504
134	TE2a	-0.635009	-0.767625	0.132616	4.02939	7.18011e-05	0.000161552	0.238263	0.633506	0.526917	0.939059	-0.264027	0.791952	0.944049
135	TF	-0.51005	-0.415698	-0.0943522	-2.26628	0.0241842	0.0378535	-0.134008	0.152031	0.879271	0.983036	-0.412859	0.680023	0.963813
136	TE2p	-0.241963	0.238635	-0.480598	-11.1552	3.21906e-24	9.65719e-23	-0.659623	-0.637271	0.524465	0.963304	-0.89915	0.36934	1
137	PHT	-0.506544	-0.321903	-0.184642	-5.02857	8.752e-07	2.35128e-06	-0.297346	-1.27778	0.202376	0.910694	0.317293	0.751256	0.952296
138	PH	0.0703455	0.333204	-0.262859	-7.09592	1.0214e-11	5.57129e-11	-0.419591	-1.77844	0.0764091	0.764091	0.602884	0.547071	0.984727
139	TPOJ1	0.348981	0.230261	0.118721	3.80214	0.000175479	0.00036306	0.224825	-0.984934	0.325501	0.945002	0.465602	0.64186	0.995989
140	TPOJ2	0.141707	0.168719	-0.0270119	-0.716526	0.474253	0.54373	-0.0423691	0.611148	0.541594	0.928447	-0.534583	0.59336	0.962205
141	TPOJ3	0.434293	0.550841	-0.116548	-2.30132	0.0220951	0.0348869	-0.13608	0.234245	0.814965	0.971481	0.0206547	0.983536	1
142	DVT	0.724735	0.960125	-0.235389	-6.39513	6.54898e-10	2.94704e-09	-0.378152	0.232549	0.81628	0.966648	-1.28266	0.200666	1
143	PGp	0.0469867	-0.0012588	0.0482455	1.56103	0.119628	0.160694	0.0923054	0.51853	0.604495	0.971511	-0.407297	0.684099	0.962014
144	IP2	-0.0292073	-0.136804	0.107597	2.67162	0.00798279	0.0131826	0.157976	0.568487	0.570157	0.941544	-0.562546	0.574191	0.975041
145	IP1	0.0847156	0.034266	0.0504495	1.51475	0.130943	0.173307	0.0895693	-0.879381	0.379943	0.899866	0.172162	0.863433	0.996269
146	IP0	0.411057	0.789341	-0.378284	-9.36779	2.34909e-18	2.81891e-17	-0.553929	0.298282	0.765708	0.984481	-2.31768	0.0211824	0.762568
147	PFop	-0.494437	-0.47554	-0.0188968	-0.518895	0.604237	0.671374	-0.0306829	-0.702913	0.48269	0.96538	1.17134	0.242452	1
148	PF	-0.572258	-0.566	-0.00625782	-0.1891	0.850149	0.884548	-0.0111817	0.145408	0.884493	0.98277	0.125524	0.900198	1
149	PFm	-0.491246	-0.545609	0.0543632	1.90466	0.0578315	0.0839489	0.112625	-0.359	0.719864	0.974251	0.108278	0.913852	0.99693
150	PGi	0.0811526	-0.0215181	0.102671	3.69362	0.000264966	0.000529932	0.218409	0.356868	0.721458	0.969122	-0.591554	0.554623	0.978746
151	PGs	-0.300888	-0.358366	0.0574782	1.96275	0.0506473	0.075343	0.11606	0.0973215	0.92254	0.976807	-0.758905	0.448543	1
152	V6A	0.66157	0.460195	0.201375	4.28487	2.50339e-05	5.85207e-05	0.25337	-1.28372	0.200294	0.924433	1.93268	0.0542771	0.751529
153	VMV1	0.836024	0.959614	-0.12359	-2.8955	0.00407847	0.0069257	-0.171215	-0.417624	0.67654	0.958875	0.909768	0.363722	1
154	VMV3	0.638303	1.03483	-0.396528	-10.2972	2.39071e-21	5.37909e-20	-0.608888	-0.291927	0.770557	0.976762	-0.68728	0.492471	0.96353
155	PHA2	-0.12178	0.355615	-0.477395	-7.65808	2.95454e-13	1.89935e-12	-0.452832	0.241431	0.809397	0.977794	-0.726552	0.468103	1
156	V4t	0.629832	0.544137	0.0856945	1.94604	0.0526323	0.0776542	0.115072	-0.0183767	0.985351	0.990856	-0.265162	0.791078	0.949294
157	FST	0.235998	0.537108	-0.301111	-7.7144	2.05234e-13	1.42085e-12	-0.456162	-0.637086	0.524586	0.953792	-0.778364	0.437007	1
158	V3CD	0.892075	0.878926	0.0131486	0.343388	0.73156	0.788507	0.020305	-0.754228	0.451341	0.96716	0.630717	0.528736	0.971148
159	LO3	0.386949	0.578859	-0.19191	-4.59819	6.41467e-06	1.62626e-05	-0.271897	-1.61691	0.107015	0.713435	0.689021	0.491376	0.971953
160	VMV2	0.84926	1.18033	-0.331067	-6.09479	3.5486e-09	1.30357e-08	-0.360393	0.487615	0.626201	0.988739	-0.287731	0.773764	0.960534
161	31pd	0.287821	0.522569	-0.234749	-6.81294	5.67924e-11	2.76287e-10	-0.402858	-0.945007	0.345465	0.901212	-0.548706	0.583641	0.963811
162	31a	-0.182261	0.140732	-0.322994	-8.89022	7.12566e-17	6.75062e-16	-0.52569	0.665038	0.50657	0.970027	-2.05825	0.0404853	1
163	VVC	0.181505	0.605779	-0.424275	-10.2621	3.11846e-21	6.23691e-20	-0.606812	-0.939505	0.348276	0.895566	-0.12793	0.898295	1
164	25	-0.394322	-0.747022	0.3527	6.25482	1.45266e-09	5.94271e-09	0.369855	2.41236	0.0164879	0.494637	-1.67798	0.0944596	0.894881
165	s32	-0.0123103	-0.256865	0.244555	3.96335	9.34878e-05	0.000202745	0.234358	0.996767	0.319732	0.943472	-0.655088	0.512945	0.961772
166	pOFC	-0.325446	-0.344417	0.0189711	0.317763	0.750898	0.799773	0.0187897	2.40631	0.0167577	0.430913	-1.46671	0.143569	0.922944
167	PoI1	-0.160396	-0.289551	0.129154	2.96114	0.00332293	0.00580706	0.175096	-0.440228	0.660109	0.998484	1.01172	0.312541	1
168	Ig	0.094032	0.0950008	-0.000968804	-0.0269143	0.978547	0.984014	-0.00159148	-0.441719	0.659031	1	0.276877	0.782078	0.944792
169	FOP5	-0.00990922	0.00374095	-0.0136502	-0.337622	0.735896	0.78846	-0.019964	-0.269614	0.787654	0.964475	0.348142	0.727993	0.970658
170	p10p	-0.618196	-0.397044	-0.221152	-4.57275	7.18477e-06	1.79619e-05	-0.270393	1.08771	0.277651	0.961101	-1.3415	0.180839	0.986394
171	p47r	-0.645347	-0.821009	0.175662	3.86499	0.000137622	0.000291435	0.228542	0.168064	0.866653	0.981117	0.484267	0.628573	1
172	TGv	-1.66238	-1.52307	-0.139314	-2.56773	0.0107466	0.0172713	-0.151833	0.418733	0.67573	0.965328	0.437633	0.661988	0.968762
173	MBelt	0.493123	0.537505	-0.0443818	-0.988052	0.323965	0.378661	-0.0584247	0.278791	0.780609	0.975762	-0.568426	0.570198	0.977483
174	LBelt	0.8321	0.769187	0.0629137	1.47701	0.140776	0.183621	0.0873376	-0.982795	0.326551	0.933002	0.049281	0.96073	1
175	A4	-0.249259	-0.40898	0.159721	3.00849	0.00285998	0.00504702	0.177896	-1.30915	0.191548	0.907333	1.20967	0.227419	1
176	STSva	-0.706146	-1.1563	0.450153	10.099	1.06576e-20	1.91837e-19	0.597169	0.232514	0.816308	0.960362	0.706817	0.480264	1
177	TE1m	-0.635227	-0.613689	-0.0215383	-0.497522	0.619205	0.683784	-0.0294191	0.71659	0.47422	0.959097	-0.953633	0.341086	1
178	PI	-1.35011	-1.56934	0.219222	4.44009	1.28733e-05	3.13133e-05	0.262548	0.203129	0.839181	0.974532	0.989317	0.323356	1
179	a32pr	-0.268093	-0.514301	0.246208	6.23994	1.57952e-09	6.31807e-09	0.368975	-0.301558	0.763211	0.988331	0.864845	0.387859	1
180	p24	-0.419667	-0.670979	0.251313	6.29081	1.1856e-09	5.08114e-09	0.371983	2.13533	0.0335954	0.604717	-0.946921	0.34449	1
