# Supplementary material for: Microstructural asymmetry in the human cortex
Source: Nat Commun. 2024 Nov 22;15:10124. doi: 10.1038/s41467-024-54243-9 (PMC11584796; doi:10.1038/s41467-024-54243-9)
Supplement: Supplementary file 4 — Source Data [file 41467_2024_54243_MOESM4_ESM.zip › Source Data/Figure3c_hcp_asy_CoupOrganizationPC_function.txt]

8.771527276954014241e-01 -3.048297399766070614e-01
9.449108245768355063e-01 -4.014642243709709013e-01
8.428397491040392486e-01 -6.228289212762195826e-01
1.021585550829956057e+00 -2.612500193242201507e-01
1.084337457973751251e+00 -2.651807457707695548e-01
1.202345540112740085e+00 -3.309745489033160681e-01
1.118804387850294901e+00 -3.812918421393423629e-01
6.747542810428697191e-02 -1.462455532804466940e-01
1.344308925322176829e-01 -2.728492504768751381e-01
-2.457578176728006103e-01 -5.688748921727047048e-01
-2.810605758855634975e-02 -1.160906915171403542e-01
-2.240402589906085040e-01 2.958153376670825674e-01
1.040213803604445930e+00 -3.256737664916480868e-01
-4.709450492538616584e-01 1.297393530447049081e-01
-6.594077812145360262e-01 -9.569512008003581982e-02
1.193297177338491499e+00 -1.751175426883328778e-01
9.424112065781526937e-01 -3.362892977831681840e-01
1.088202185647891618e+00 -1.452202517765378842e-01
1.079346773400675863e+00 -2.873249319604025409e-01
1.081012759774035770e+00 -2.508151598088609879e-01
1.184861534538707906e+00 -2.644931176490076807e-01
1.120350974183613291e+00 -3.870620878813623711e-01
8.218309573053868000e-01 -4.716506775670495366e-02
-1.601642321317213180e-01 -3.050069864772456674e-01
-4.244440473010709924e-01 4.196549379936212465e-02
-3.588559997451664096e-01 1.660970379830624677e-01
-4.003621513589096792e-01 -2.140887887100899611e-01
-3.289646356743810007e-01 -1.866631803484315455e-01
-4.801577455138701933e-01 6.854198588525329816e-01
4.493681762904640498e-01 4.555841513874047677e-01
3.995498969864000882e-01 2.905626798425013924e-01
-3.981524662250736091e-01 4.092065161246099536e-01
6.453527526624642796e-01 3.546604396558416528e-01
3.926099798738819646e-01 3.228668819751965846e-01
6.196080064177534874e-01 4.911683902627856368e-01
3.610266015645018367e-01 -6.581429147053582951e-02
-5.043490572362396840e-01 -7.695778544347444683e-01
-6.083642967017888203e-01 -6.121072980795582152e-01
-3.412214787954953588e-01 2.534907407896935805e-01
-2.009509855097968423e-01 -3.106443678914988515e-01
-3.726186252117134057e-01 -3.564438310788013431e-01
-4.288615604103427348e-01 -4.728999170141099384e-01
-6.217210481895135699e-01 -5.583501859964415948e-01
-8.284479835703327799e-01 -4.805652782095469755e-01
-5.849922667669587018e-01 -5.704712134189502404e-01
-5.123692436253675098e-01 -4.794689726170969224e-01
-2.498288233498946742e-01 -3.400544275014332762e-01
1.045642176442376448e+00 -1.418071436841071564e-01
9.523472832551328482e-01 -2.536209743575152387e-01
1.084682880702425023e-01 -3.460099314335018938e-01
3.576324505871495418e-01 -1.672920467459915739e-01
-1.872754413224475556e-01 -1.196594538820566211e-01
1.080512370894866625e-01 -2.478889400538042687e-01
-2.484191432708726943e-01 -6.807501498302721832e-02
-2.980812018464573665e-01 -2.198515715213663901e-01
-4.754301047482230591e-01 -4.829308563092572504e-01
-6.079509643469728220e-01 -1.611850804125995185e-01
-4.643603823441224687e-01 3.943289161026872214e-01
-6.235955671522821486e-01 -4.268434330431280510e-01
-6.631967043908683079e-01 -7.378069809316906147e-01
3.002839434767461402e-01 5.059568816542225900e-01
-4.982294475118063670e-01 5.844133819753163372e-01
-6.716277567402560988e-01 4.787073977654263124e-01
-2.213844983961560098e-01 1.367712920579346181e-01
5.443103335803477494e-01 4.135161021018649019e-01
3.150942307614040816e-01 2.365756097995993512e-01
-2.125600378198458373e-01 8.678745999507080366e-01
2.890016520535992894e-01 5.771125425558616406e-01
2.693225797090487705e-01 4.361829619702036198e-01
3.628262794182662287e-01 5.908084781561548926e-01
2.602337752588937056e-02 5.637669694176510315e-01
3.942190105997342986e-01 4.365351982633997041e-01
-1.003340190761516093e-01 7.769122235685759215e-01
-4.301533581721068700e-01 5.160969157897284942e-01
-2.143469577822823546e-01 4.473215919860127898e-01
3.564635146815391398e-01 5.757353222016009520e-01
-3.861590968494551523e-01 8.471932416844742963e-01
-8.334212070424732444e-01 -3.509118742441989514e-01
-8.884724980603259104e-02 4.123998521354669822e-01
2.483326729491044382e-01 3.129393527732560187e-01
1.597925971336565942e-01 4.018483333428515825e-01
-7.364954356309599826e-01 -1.014967362255579791e-01
-6.886985944916544922e-01 4.558482938508631177e-01
-7.523362829424324882e-01 -5.066864248954437988e-01
-7.031905064961404550e-01 6.159846971571143748e-02
-6.962301397824416371e-01 -4.358076487062066406e-01
-2.549941524611510912e-01 4.676461642507314664e-01
4.832330641458503773e-01 4.129611441516975456e-01
-5.162194331564214922e-01 5.174066097482036275e-01
-3.573606532044556472e-01 5.143477136772546254e-01
-7.044862581117043998e-01 -1.594336664203366560e-01
-5.334707749438680757e-01 3.424678604720704511e-01
-1.543247773850232041e-01 4.792981064462519813e-01
-5.887693875146627481e-02 2.216714600190552997e-01
1.642320399373619899e-01 1.091762503420183779e-02
-4.873719720536255906e-01 -1.401259269041207622e-01
-4.295340858102267845e-01 7.773438736678254246e-01
-4.149487047790954009e-01 6.919679130733814576e-01
-3.536099414539353170e-01 -5.315260487886233065e-01
-2.692343764500353398e-01 -3.794610540538091437e-01
-2.334642392180739934e-01 -2.516293106029208748e-01
-2.571150610890396981e-01 -4.036283293450521614e-01
-3.429600679749988390e-01 1.159061080962881657e-01
2.329503801019247242e-02 -3.167634684071385376e-01
-4.664119066252652712e-01 -6.360711727479410049e-01
-4.669851637715806136e-01 -6.973948870156971847e-01
-5.140069385076509456e-03 -3.046036886641273478e-01
-7.551089393420533646e-01 -6.050265565886546737e-01
-6.848006314035650632e-01 -5.582168233313434813e-01
-3.215886359385927151e-01 -1.756001644276020957e-01
-5.863150410431481330e-01 -2.170855210395417900e-01
-5.460457579607002065e-01 -1.186342331797198973e-01
-6.489930827868781726e-01 -5.570355555701060890e-01
-6.891839659219188841e-01 -2.537763722159623869e-01
-4.646102095994285031e-01 -3.091558749206130829e-01
-4.744849962535083177e-01 -3.729082217423159706e-01
-5.298029879217597271e-01 -4.318083124728560040e-01
1.472480668691354411e-01 4.832928357736832603e-01
3.417952034774821568e-01 1.953094414572399962e-01
3.909881361803585476e-01 3.571606144202364996e-01
8.615119423380557251e-01 -3.236965281684769380e-01
1.770064390050326286e-01 4.204593335494922202e-01
1.667427315054905157e-01 5.227552851265327982e-01
3.594826919095925333e-02 -1.079361104667898447e-01
3.532861432656840273e-01 4.086935444271792561e-01
7.007970801381115944e-01 -2.158197195207259833e-01
3.818179764302844226e-01 1.386514079135010673e-02
4.461690779044110711e-01 2.741432817875783523e-01
-1.809036470195706237e-01 2.737569602499330679e-01
-7.231809488804491481e-02 7.022017828330727740e-01
6.221318710232270899e-01 3.440040610823393852e-01
6.446921237189220388e-01 5.740090036955447506e-01
8.499147565121417669e-02 6.683271205902108214e-01
-4.295953077848150836e-01 6.752968322160357584e-01
-5.203988172474566937e-02 3.249069615743774286e-01
-5.148544164102544229e-01 -3.249675803548909836e-01
-7.054158827761458639e-01 -3.586124205593169689e-01
8.377767762992539557e-01 -2.497864744526380187e-01
-2.136909765858960308e-01 -1.438145745359747096e-01
-5.087959139611950565e-01 -3.203031741959012635e-01
-2.760911002323164776e-01 -8.952494835565646698e-04
5.496152271891651120e-01 -5.683852917968638119e-01
-1.415074020394541110e-01 -4.557287113410464219e-01
-7.741055976428501406e-01 8.071898587683140613e-02
-1.186769215431163899e-01 4.383559747140024498e-01
6.756430765548461226e-01 -2.572212968248666631e-01
-6.713165985568588789e-01 -6.718636538006768077e-01
-8.709316007144496385e-01 -4.639967464246399498e-01
-4.821420267287566674e-01 6.221547149219441852e-01
2.158878117642190064e-01 6.916887481899117729e-01
-9.068361991728815519e-02 8.638168577104208268e-01
9.688813140361360876e-01 -3.518982224188496599e-01
9.238447350368916844e-01 -4.783347675026140555e-01
1.084339022845048461e+00 -4.214227434012305373e-01
2.900466700643275497e-01 1.302787091592045310e-01
9.437583908520769116e-01 -2.208423937076532118e-01
4.058197939939178767e-01 -3.084412445995117769e-01
1.155406275609985212e+00 -2.718105259563067255e-01
9.912756416143637672e-01 -4.859401341794955531e-01
9.161624128343844875e-01 -4.728010457792735100e-01
4.526520048307886568e-01 5.169027245679252980e-01
-4.400450302830389293e-01 6.177818307924785035e-01
1.128908202038703124e+00 -1.717395249480271613e-01
4.535297534522645391e-01 2.764701283741476390e-01
4.002403171327560405e-01 5.669503762173464523e-01
-5.569134423094599384e-01 2.417863362962993368e-01
-6.875205780711506343e-01 -5.262116440805379991e-01
-3.630532199388761261e-01 -1.342821661985940940e-01
-5.130179750879988454e-01 -4.714771131539337023e-01
-5.066893069948116279e-01 6.121490849405872847e-01
-5.984738777368078244e-01 4.841782396405007183e-01
-3.055228488875653126e-01 4.478016104993466362e-01
-8.339332644310176734e-02 2.483435479303926566e-02
-2.658188427926913011e-01 -3.376611292460588443e-01
8.188932422492692376e-02 6.607108157286878392e-02
5.454351622794662013e-01 5.521564587483858144e-01
-3.555830680677283251e-01 7.417424420722950051e-01
-4.884710977625602579e-01 -1.427437037404154230e-01
-5.365132509614167766e-01 -1.762538732377172679e-01
-5.508001750654946127e-01 -3.614358172259261037e-01
