# Supplementary material for: Microstructural asymmetry in the human cortex
Source: Nat Commun. 2024 Nov 22;15:10124. doi: 10.1038/s41467-024-54243-9 (PMC11584796; doi:10.1038/s41467-024-54243-9)
Supplement: Supplementary file 4 — Source Data [file 41467_2024_54243_MOESM4_ESM.zip › Source Data/Figure1f_bigbrain_asy_layer_1.txt]

-1.608657384838908244e-01
-2.023999811426255846e-01
-1.079414404916758385e-01
-2.203141626146549181e-01
-1.199609497489378951e-01
-7.299720243390181440e-02
-1.340638220172823691e-01
-7.142508956743798265e-02
-9.932050560112523629e-02
-6.891634448485657594e-02
-9.639745285141788911e-02
5.688656781261003208e-03
-8.825625398214301254e-02
-5.596371998446882795e-02
-1.365700145028214685e-01
8.669492689828037224e-02
-7.916611275177754328e-03
-1.272773754912317513e-02
2.817684666802686838e-02
9.914839449442125474e-02
-1.023599547777161167e-01
-1.437567230574075539e-01
-1.468097775400653282e-01
-2.086531539941188090e-02
1.971926102466492470e-03
-1.281268996407343777e-02
-1.910040421049745765e-02
7.479876402052459961e-02
1.173492531532818184e-01
7.573778290538357889e-03
2.298340578694213487e-03
-1.135406236082872333e-01
-1.218800827114258356e-01
-1.348987597700473107e-01
-9.902821888158874764e-02
2.743945985374795365e-02
-2.272267454149502069e-02
-6.684773051931806875e-02
2.361524978698822247e-02
-3.936219815886646267e-02
3.894042210309189150e-02
-1.895329895839119663e-02
2.340777461074976251e-02
2.072552342485408858e-02
4.034739065592518603e-02
-9.216980706019481384e-02
1.185413600557932712e-01
1.247116598091748962e-01
7.743135551878803369e-02
-7.007997487497238942e-02
7.890398742841801816e-02
2.830740809307202843e-02
-1.234154589297853655e-01
4.954662570693253026e-02
-5.773504428722769921e-02
5.304448365885250372e-02
1.093284616948558829e-02
3.710148676866383000e-02
5.503388874616403637e-02
-2.962283438722202941e-02
6.057392955366396048e-02
7.957238311273315268e-02
4.580972674858877630e-02
2.782981857769959572e-02
6.393825778040329588e-02
2.851707955508869796e-02
5.827631154013625248e-02
4.032032048636656485e-02
1.847198273343111097e-01
7.382887944941977920e-02
1.277932396926769187e-01
1.945205979096923943e-01
5.435513150378125380e-02
9.023093958315631102e-02
8.023910433984084156e-02
9.561269438337050008e-02
1.570702117190708180e-01
-2.189087389506567602e-02
3.092037193371763998e-02
-6.778344160351409964e-02
8.230822761406830779e-02
1.397367019007639544e-01
6.771790599123636567e-02
9.739540978498084298e-03
1.283592138357204371e-01
1.667973372781042518e-01
1.673481312502476948e-01
1.541328484552890454e-01
9.252737353459521141e-02
1.294132925822501223e-01
1.240637767266298958e-01
-4.624372363726947724e-03
-2.039186882593155975e-02
7.707148250278215984e-02
2.930059939208824911e-03
-8.600779964386426335e-02
2.897686717107455026e-02
-2.636723606282127472e-02
-1.098799130063027318e-02
2.612057583297897750e-02
-1.491802388606665308e-02
8.348602125274201535e-02
-9.526510762186319453e-03
4.814443543562058753e-02
-3.725941227795583066e-02
-2.569866197797112534e-02
9.193902728032521399e-02
6.166795847320265256e-02
2.847989888886561655e-02
9.623698761062891849e-02
-8.271574159402671905e-03
7.179384760917862165e-03
1.015067683780461749e-01
3.755223764245448764e-02
8.184189747309324192e-02
-2.379519344314621337e-02
1.710010236154643065e-02
-2.636291034442929046e-02
-5.318932060712693033e-02
-2.266940588410466459e-02
-1.919397378601360726e-01
-7.330630283582703632e-02
5.837572148443945924e-02
-5.663537250489902863e-02
-3.803426510955203177e-02
2.174740271395016883e-02
3.657799734039426237e-02
-1.230119242978033531e-02
-8.920953618582896927e-02
-6.792128457196598690e-02
4.286624936045400208e-02
7.065175716278379592e-02
-1.710481666616686311e-02
-1.402398241995626571e-01
-4.276766161413670178e-03
-3.359038404639919095e-02
-4.276211998076298593e-02
-1.810578960910262103e-01
-3.227300382333188333e-02
4.091296458429527320e-03
1.877712560467616892e-02
-8.359313696749359757e-02
1.939193560973481723e-03
-8.443306730228283472e-03
1.281089482321922171e-02
3.710603312999987552e-02
2.469756309291650659e-02
6.028127654252866952e-02
8.121357800919218328e-02
-4.758229437164579467e-02
-3.132393009213335633e-02
4.595645151040365917e-02
4.783419602713245844e-02
-2.390361119288269415e-02
-1.240280468476100129e-01
2.714966995146810350e-02
-5.081679473725715657e-02
7.826425124683367152e-02
4.853004316248669958e-02
-1.858708482905065684e-01
-9.591114847979222147e-02
-2.186334710173484103e-02
-6.111303346048872071e-02
-6.684681183342129629e-02
-8.365252163953537656e-02
2.938037492763257569e-02
8.848860549261322248e-03
-1.102673951744647177e-02
8.164796758270370311e-03
1.551367699622757390e-01
7.442598933941338424e-02
-8.895991752042989309e-02
-2.760087382111159338e-02
-1.768453685439193568e-01
2.917698449200032546e-02
-1.650546881099039520e-01
3.885236334811853400e-03
1.712907804583550103e-02
2.666884015080314002e-02
5.891563083833890879e-02
