# Supplementary material for: Microstructural asymmetry in the human cortex
Source: Nat Commun. 2024 Nov 22;15:10124. doi: 10.1038/s41467-024-54243-9 (PMC11584796; doi:10.1038/s41467-024-54243-9)
Supplement: Supplementary file 4 — Source Data [file 41467_2024_54243_MOESM4_ESM.zip › Source Data/FigureS1_bigbrain_LH_layer_2.txt]

7.793865581079594262e-01
2.519626668946114978e-01
1.595185283373248275e+00
7.900517393256670795e-01
1.468697237670298916e+00
1.605450319735143516e+00
1.937009161054280781e+00
6.326951949951105103e-01
1.017566634454546204e+00
-1.758256278539168660e+00
-1.296164400302945774e+00
-9.911952868352873480e-01
1.933298247364606981e+00
-6.329146973463267711e-01
6.833320829491683623e-01
1.454219827446749491e+00
1.310639204323469142e+00
4.745505743584970126e-01
1.511666393822896914e+00
1.959648382023291946e+00
2.161208773662624261e-01
-2.164223253356725163e-01
8.723959656685593700e-01
8.586434520805457105e-01
4.163818021416762494e-01
-2.926094316756304714e-01
1.079001121755039705e+00
1.138524684762435291e+00
3.482388637375051221e+00
1.892055691339785684e+00
5.399583935379947269e-02
-3.754595281551962871e-01
1.025156357048938177e-01
-1.281231792858189111e+00
-7.963184105123856105e-01
3.138067088339044908e-01
-3.286222214381595008e-01
-7.244712964035907588e-01
7.233690104009298238e-01
4.914305594628149976e-01
3.747496023799802845e-01
1.081182248659530165e+00
1.254875272948020037e-01
4.685907808296970595e-02
2.298619022459014172e+00
1.953192552965024698e+00
1.316874389445241045e+00
9.806953866615480964e-01
2.486751706988124422e+00
1.762554293057508603e-01
1.824948811880276134e+00
1.904980681706293366e-01
7.145196616107130083e-01
7.313829922182666365e-01
4.810634337018803580e-02
1.806786111836258535e-01
-2.960075848696900325e-01
-8.338853646553693322e-01
-5.743257183013145140e-01
-5.531441180904203003e-01
-1.770324014524742084e+00
-6.859615172691370111e-01
1.741858890325530818e-01
-1.115075951748486061e+00
-9.931196493007968806e-01
2.998643495181274043e-01
-3.464681622447323694e-01
-4.397736417606635251e-01
-6.200820963235508243e-01
3.607457594735024031e-01
2.319411844845354065e-01
-5.988031624835712385e-01
2.341947381283061569e-01
5.036158207517472674e-01
1.209386701312914897e-01
-1.721144099217249979e-01
-3.103174728473324651e-01
-4.567621510507044458e-01
-4.311625246368364084e-02
-6.988713640808663641e-01
2.478088543288599899e-01
2.391384039939796480e-01
-5.750094033092278956e-01
-5.737053923336857819e-01
-3.190282322888955968e-01
-7.781131435648314110e-02
-5.666365390250004408e-01
-3.076627982226791680e-01
-1.034472458203443912e+00
-5.825442771462946423e-01
-3.842499181771967809e-01
-6.002759491439499939e-01
-2.073068390045659237e-01
-2.003478113608566924e-01
1.918439368642683718e-01
-1.398586960275175484e+00
-3.351255553926373310e-01
-2.180666815533248037e+00
3.747334730422877125e-02
5.313080467936330820e-01
-2.157943645018582102e-01
4.784417813876367664e-01
-4.018686501840480485e-01
-4.887783183974889895e-02
-3.164492267492723943e-01
-1.683141213854090656e+00
3.586069761086231877e-01
-3.694814153512084864e-01
-1.827761652586076702e+00
-4.874627481518685745e-01
-1.021511899866941242e+00
-1.151018749336768732e+00
-9.247896782591488174e-01
-9.319755018809448011e-01
-7.382669800725553122e-01
-5.564575743270041563e-01
-5.042458944044910796e-01
-2.083100538760775944e+00
-3.495509200830461682e-01
-2.094855440721552498e+00
-1.530516267898652805e-01
-1.642254331988142191e+00
-1.238990098087680014e+00
5.754336071563895816e-01
-2.363777043446388115e-01
-9.120894220259995189e-01
-5.388541370467402336e-01
-7.994087507752452026e-01
-1.992425216223888407e-01
-7.907018062084367194e-02
-9.065151685744753385e-01
-2.862042975507927967e-01
7.827381318209843120e-02
-1.253862404334867175e+00
-9.179074451589767092e-01
-8.415064973258030712e-01
9.342556435296935080e-02
-3.051927649575511547e-01
8.291220624476434986e-02
8.194605676393256211e-01
5.592550993613000232e-01
6.825338036363336469e-01
2.317722554197604590e-01
3.836930840367680506e-01
1.257928024383790477e+00
1.614244209196851465e-01
7.495072685082361519e-02
1.177972843982407897e-01
8.999395453075150764e-01
-1.462575206228605429e-01
5.915918458434435978e-01
1.645452659017862418e+00
2.029694586071646878e+00
1.221165908637674269e+00
-8.682075468248878769e-01
1.185889249014667968e+00
-6.644282357189044974e-02
1.582284563745042227e+00
1.462723567442035133e+00
5.253287257385093056e-01
-7.437153757375268848e-01
-5.091816700126874928e-02
6.259109359869431399e-01
-1.255052491312334428e+00
-1.356769765742350531e+00
-1.782711377582868739e-01
-7.374414064913082933e-01
-9.477124212053625874e-01
-2.406540746387393626e-01
-8.985933930875145137e-01
-3.069829341489112018e-01
-1.733836950790118125e+00
6.056701333762123385e-01
7.685367670241737281e-01
4.022131169229479219e-01
-8.702172380897943427e-01
-1.651862309753482638e-01
-8.388593852479760971e-01
-9.848775563300976588e-01
-1.420078962527066446e+00
