# Supplementary material for: Microstructural asymmetry in the human cortex
Source: Nat Commun. 2024 Nov 22;15:10124. doi: 10.1038/s41467-024-54243-9 (PMC11584796; doi:10.1038/s41467-024-54243-9)
Supplement: Supplementary file 4 — Source Data [file 41467_2024_54243_MOESM4_ESM.zip › Source Data/FigureS1_bigbrain_RH_layer_6.txt]

1.297207743171416017e-01
-7.538969436680534875e-01
-1.223400741409144343e+00
-9.052822773012723090e-01
-1.320788157388384176e+00
-1.347611806131536527e+00
-2.148035681210125336e-01
1.649800477258460130e-01
-2.044302654764134530e+00
-3.233974141078015119e-02
3.322373880873127905e-02
-4.030494133464535556e-01
-2.005246012801273903e+00
1.044605598343506303e+00
1.903888311197869665e-01
-1.085187619517606894e+00
-7.111727414971286132e-01
3.286671759108077961e-01
-1.581531940074155651e+00
-2.054786843076660485e+00
7.357278918320998562e-01
3.688296207274129324e-01
-8.256738354495646304e-01
-9.667577911535021329e-01
3.721544551835362924e-01
2.304717980143667910e-01
5.792374791144224710e-01
-4.953905339804549196e-02
-1.067447461677693665e+00
1.151550462285848564e-01
6.547639204169207749e-01
1.294402957471437299e+00
1.124195871056722140e+00
1.955917950187326282e+00
9.470142102803601469e-01
5.275232930019241318e-01
1.697740477516441471e-01
7.416654580267286745e-01
2.312488782688899500e-02
-2.233482938106846616e-01
-7.564850244719926176e-01
5.170933133362822787e-01
-1.681773609157421190e-01
-1.221102682894686063e-02
1.693852856751652258e-01
-1.969874141034044790e-01
-6.282435656615407149e-01
-1.110286973226359608e+00
-6.524198557475390237e-01
-6.401899779635349397e-01
-8.027048369718592369e-01
-4.509495905665808491e-02
-1.204496659547289461e+00
-1.106672826086074063e-01
1.010497070322090157e-01
-4.671106420717922592e-01
-2.144171725732085532e-01
-1.525054278342205527e-01
1.279463408343384234e-02
-3.195269062824459549e-01
6.602676024809029931e-01
-5.590217564222479396e-01
-9.139783907068810276e-02
-5.857859713140779467e-01
-4.435062170717791186e-01
-3.367909263986000323e-01
-1.900020378072825589e-01
-3.501263388390826736e-01
-1.437256953866862474e+00
-2.806893929699938450e-01
-9.992837550006927749e-01
-1.883142826725784147e+00
-7.168348966011223178e-01
-3.972427670540366051e-01
-4.732448886130426885e-02
-2.713636943202893392e-01
-1.136102348942262807e+00
4.592850811348232476e-01
-7.084707161040877388e-01
-4.019953015702411037e-01
-8.873522272739376993e-01
-1.347227527986084139e+00
-4.160379145869366746e-01
-4.759636569891900759e-01
-2.016405450521564724e+00
-1.682843684159397446e+00
-1.551776116672178629e+00
-1.182193409875673895e+00
-1.514301090822216977e+00
-1.420182188254849764e+00
-6.729109669860240395e-01
6.031317019043467287e-01
3.232053626554735604e-01
3.894506981063973750e-01
2.655175779669965430e-01
1.380777491632280418e-01
-4.290159090097648842e-01
9.516384944266755852e-01
-3.421526824094350133e-02
5.607097391821193044e-01
1.423675959361353216e-01
-1.600445030524265233e+00
-8.520346460926955245e-01
-1.756959703389455285e+00
5.980099230449044123e-01
9.894082105316766018e-01
-5.827995213676376990e-02
2.227972699369727694e-01
6.429671203329023754e-01
6.683585667272374797e-01
3.859719833543724943e-01
8.975523352076287820e-01
-1.014634224889740671e-01
-3.853190210567490337e-01
-1.036727643203963822e+00
1.071692107012869988e+00
-4.483992381737627042e-01
3.479849657240571048e+00
1.442208330909849456e+00
5.494095909295169111e-01
-1.032119147395147013e-01
2.581429016574508406e+00
9.353514857525987436e-01
4.385744601596719972e-01
1.455150482222519637e+00
1.456109573535617763e+00
1.360577711419475255e+00
1.719995646142993939e+00
4.042974150039899683e-01
8.100610087223915068e-01
1.625304941028749228e+00
1.299640941986509812e+00
1.365354770276357987e+00
1.490861505005820264e+00
1.119375210009483146e+00
9.700156321836427287e-01
8.909460633052782574e-01
1.454310386821273449e+00
8.159290966074871365e-01
8.750732440858025596e-01
3.774604930447409967e-01
-3.993491688894328928e-01
-3.864389070197321030e-01
-3.867727462123660698e-01
-1.552113041164697727e-01
-3.311334518367618496e-01
1.194548240275823181e+00
7.071198612751130597e-01
-9.154043287590113431e-02
4.837716838127182339e-01
4.381368122372810148e-01
-1.129658016806785570e+00
-7.099391553416056766e-01
3.963704253307963055e-01
2.967617351538076043e-01
-7.889548143943704295e-01
1.826729239693723750e-01
-1.544159281853688226e+00
-1.371352410630475305e+00
-3.381267173725590047e-01
7.126334303834537254e-01
8.478309133568374678e-01
4.358695927182045238e-01
2.013090943217068052e+00
1.638102617399051608e+00
2.828789634159450395e-01
6.027415068680939125e-01
-3.788583925793787555e-01
4.481311399484774749e-01
-1.902347645207115967e+00
-1.501008132605752055e+00
3.227450770913376843e+00
-7.817096799925602468e-01
-9.307388058496371963e-01
1.034460793164753589e+00
1.651030972567511412e+00
1.187539252905084552e+00
4.816184395620797254e-01
2.140511474699946515e-01
1.201559857357384908e-01
