# Supplementary material for: Microstructural asymmetry in the human cortex
Source: Nat Commun. 2024 Nov 22;15:10124. doi: 10.1038/s41467-024-54243-9 (PMC11584796; doi:10.1038/s41467-024-54243-9)
Supplement: Supplementary file 4 — Source Data [file 41467_2024_54243_MOESM4_ESM.zip › Source Data/Figure4_hcp_CCA_resampling_Language_se.txt]

8.705042309048720717e-04
1.185526294782189224e-03
1.529396655439711544e-03
1.755202176171118903e-03
1.777554526933132744e-03
1.852794023649015961e-03
2.143343248878745982e-03
1.574935352642677826e-03
4.856531819165530632e-04
