# Supplementary material for: Microstructural asymmetry in the human cortex
Source: Nat Commun. 2024 Nov 22;15:10124. doi: 10.1038/s41467-024-54243-9 (PMC11584796; doi:10.1038/s41467-024-54243-9)
Supplement: Supplementary file 4 — Source Data [file 41467_2024_54243_MOESM4_ESM.zip › Source Data/FigureS1_bigbrain_LH_layer_3.txt]

5.473965580557859090e-01
-1.425899549879431488e-02
1.702388341217996093e+00
6.263483160653265935e-01
1.451136688592243429e+00
1.442738367310842484e+00
2.634400236233739090e+00
-3.488056452744270897e-01
8.962169177753835925e-01
-1.612052916827280358e+00
-5.646527749519176798e-01
-7.171047420811899054e-01
9.412474823837723159e-01
-1.960158624912663738e-01
6.429867001097921975e-01
1.165981842517136213e+00
1.239276431959636104e+00
3.870666564141783117e-01
2.117699071049988557e+00
1.420892520456326524e+00
3.268653108152263509e-01
-1.452306106808450015e-01
7.371008768991839100e-01
-5.510319564772091505e-01
1.550098902636114495e-01
-1.443583428132441560e+00
1.358654784165372442e+00
7.282615991369748576e-01
2.140466296283821901e+00
1.869665366581900301e+00
4.412709263408573501e-01
-1.125395029513793221e-01
8.702356737972882783e-01
-9.271257889401578467e-01
-7.667558301129728804e-02
2.570217957470986025e-01
2.962980340912703403e-02
-2.038188784166319878e-02
7.032615304779622489e-01
2.263483056552089978e-01
7.562970194685200154e-01
7.146167392932496476e-01
-9.010958013161501912e-01
-8.276655528855112465e-01
1.966579758417285939e+00
1.301871684300736964e+00
8.970377049634811195e-01
1.358096652017572126e+00
1.922554651234791301e+00
8.973572152030863114e-01
6.699584373998025422e-01
-1.247808637038565621e-01
4.509426521869117077e-01
-2.503695648882214297e-01
1.890026238339286360e-02
-9.768499777378250037e-01
5.497527315140769005e-02
-8.813984590619209358e-01
-6.481655960459414834e-01
-9.242486790486014181e-01
-2.366917669667178981e+00
-6.430828823071546019e-01
-6.879294770005631721e-01
-6.571419525940020989e-01
-6.088584497752022040e-01
8.502039234378336863e-01
-1.036129680857482249e+00
-5.185011372539571894e-01
-5.854833120118884543e-02
-1.410349639331913985e-01
-3.727277592849825294e-01
6.194576029370685299e-01
-5.883526512151623367e-01
-5.114330510414525494e-02
3.761790474916305860e-02
-1.315020487707852792e-01
1.239395424023385095e-01
-1.323710995773800692e+00
4.272523954564832471e-01
-3.593542558816902877e-01
1.142259183465511141e+00
8.730673374852496726e-01
-1.207347880670937013e-01
-4.644823295882818948e-01
1.358372066327019623e-01
1.932480334804681787e-01
2.621362407735043296e-02
7.781327155038959553e-01
4.161617291417953890e-01
5.710376187475175724e-01
2.920498040620977953e-01
1.157193424213425748e-01
-1.087668487864117406e-01
-3.193852790992708912e-01
3.580248332610514450e-01
-1.767782430162414764e+00
-2.663331742342157082e-01
-2.696147155240636639e+00
-6.972022729303404276e-01
-9.123165596122605470e-01
-1.213017029657987855e+00
1.058384617003555045e-01
5.859818231272746480e-01
-3.663529236930120753e-02
-6.101236076222137372e-01
-8.699955380772782521e-01
-2.905532372323635371e-01
-1.083378195257652887e+00
-1.871376614995136523e+00
1.477776265122451582e-01
-9.931181759795180142e-01
-9.765075745150096909e-01
-1.870146155627337103e+00
-9.664155223243247050e-01
-5.888514337358036199e-01
-4.980734339667527433e-01
1.813364277768513000e-01
-2.614049247868230008e+00
-5.792489662828530506e-01
-3.225170440445659370e-01
-9.571761117233273941e-02
-1.060440145433819481e+00
-1.115162547390569969e+00
-5.986973000772873865e-01
-1.107360927889823321e+00
-1.664702310774121008e+00
2.285086031086356051e-01
-1.533076908590442544e+00
-4.726521829415162301e-01
-3.002183569525014237e-02
-7.394981373300493210e-01
-7.886254528548893861e-01
1.412212190810618051e-01
-9.863657914071347621e-01
-8.371062548380163448e-02
-3.186339848472490854e-01
-1.212847167114945585e-01
-3.247030607932018670e-02
6.776735833956244737e-02
7.856516160883399991e-01
6.372281125695155035e-01
9.095568234368407445e-01
3.422305950638746541e-01
1.280818425557200824e+00
9.654611372347433607e-01
7.422874524343878733e-01
-1.715444255772111959e-01
-6.361036773638410746e-02
2.622331718634816622e-01
-8.428388062470759667e-02
9.367438640107582648e-01
1.181536714737262184e+00
2.676804278980613905e+00
3.065824278446960260e+00
-1.090509876455241445e+00
9.778994167981999164e-01
-6.532183145939421398e-02
7.678877370955357051e-01
1.188812277293911368e+00
1.200478490483148475e+00
3.249825317689803428e-01
4.335256587447710586e-01
1.347372340999793749e+00
-9.700046598214014937e-01
-1.269663028829328466e+00
-9.452628167857697605e-02
4.116709502530764286e-01
-7.362246671488709149e-01
4.798754794624834896e-02
6.896119874451831500e-01
6.959413226864133439e-02
-1.635170130411268907e+00
-2.969832363116135521e-01
-9.499328178174982762e-01
-9.022933717772039230e-01
-7.765801300673329521e-01
-1.976655525838461325e-01
-5.808297986365223292e-02
-1.156540309198570204e+00
-1.867973441937219592e+00
