# Supplementary material for: Microstructural asymmetry in the human cortex
Source: Nat Commun. 2024 Nov 22;15:10124. doi: 10.1038/s41467-024-54243-9 (PMC11584796; doi:10.1038/s41467-024-54243-9)
Supplement: Supplementary file 4 — Source Data [file 41467_2024_54243_MOESM4_ESM.zip › Source Data/Figure3b_hcp_asy_IndividualRegionWiseCoup_SE_network.txt]

3.432028045422028713e-03
3.224426882418903861e-03
2.947864360176619992e-03
2.408409154548756849e-03
2.793764992717310061e-03
2.511556573797471201e-03
2.229828410416836038e-03
3.346132296555697026e-03
1.994884221316830901e-03
3.542976810541327397e-03
3.942061810939629860e-03
3.280949394082890904e-03
