# Supplementary material for: Microstructural asymmetry in the human cortex
Source: Nat Commun. 2024 Nov 22;15:10124. doi: 10.1038/s41467-024-54243-9 (PMC11584796; doi:10.1038/s41467-024-54243-9)
Supplement: Supplementary file 4 — Source Data [file 41467_2024_54243_MOESM4_ESM.zip › Source Data/Figure2_hcp_asy_stats.xlsx]

## Sheet: hcp_asy_stats
		intensity_z			intensity stats				heritability			sex			age
ID	Parcel	LH	RH	Asymmetry	t	p	p_fdr	cohen	H2r	SE	rp	t	p	p_fdr	t	p	p_fdr
1	V1	1.72974	2.02253	-0.293	-33.2275	3.33541e-168	5.6639e-168	-1.00139	0.295764	0.0544099	1.46658e-08	-3.53	0.00044	0.000638	-1.89	0.0591	0.159
2	MST	0.503694	1.19591	-0.692	-34.6536	1.76507e-178	3.14568e-178	-1.04437	0.179189	0.05771	0.0007744	-3.9	0.000103	0.000165	-2.16	0.0311	0.0998
3	V6	1.12613	1.62577	-0.5	-42.7926	2.36508e-236	5.32143e-236	-1.28966	0.123337	0.0583081	0.0150212	-6.85	1.25e-11	4.1e-11	-0.965	0.335	0.538
4	V2	1.38889	1.70122	-0.312	-38.7507	7.62091e-208	1.54131e-207	-1.16785	0.192907	0.0558879	0.0001588	-5.27	1.66e-07	3.28e-07	-0.915	0.361	0.545
5	V3	0.997572	1.35861	-0.361	-42.6421	2.65624e-235	5.90274e-235	-1.28512	0.303202	0.0532384	6.68887e-09	-5.64	2.13e-08	4.67e-08	-1.86	0.0635	0.163
6	V4	0.615233	1.14002	-0.525	-52.9853	4.76241e-305	1.74946e-304	-1.59684	0.290719	0.0579346	2e-07	-7.08	2.63e-12	9.11e-12	-1.7	0.0889	0.203
7	V8	0.385916	1.17003	-0.784	-55.1426	6.65506E-319	3.071567E-318	-1.66186	0.350756	0.0602157	3.06669e-09	-7.83	1.19e-14	5.62e-14	-1.82	0.0684	0.166
8	4	2.32232	1.74837	0.574	60.3574	0	0	1.81902	0.242661	0.0557532	4.9e-06	7.12	1.92e-12	6.9e-12	1.66	0.0965	0.204
9	3b	1.90318	1.45389	0.449	41.8094	1.79416e-229	3.89094e-229	1.26003	0.227486	0.0584386	3.84e-05	5.71	1.48e-08	3.29e-08	0.0382	0.97	0.98
10	FEF	0.818006	0.143145	0.675	47.9554	8.66959e-272	2.47703e-271	1.44525	0.114934	0.0587206	0.0220472	6.34	3.31e-10	9.47e-10	0.382	0.703	0.832
11	PEF	0.597755	-0.0807752	0.679	45.5173	3.30628e-255	8.38211e-255	1.37177	0.158894	0.0577892	0.0023407	5.79	9.34e-09	2.13e-08	2.7	0.00709	0.0387
12	55b	0.518537	-0.172982	0.692	52.2361	3.53088e-300	1.24619e-299	1.57426	0.047878	0.0539755	0.184333	6.25	6e-10	1.61e-09	2.39	0.0172	0.0673
13	V3A	0.997756	1.37028	-0.373	-32.1589	1.68022e-160	2.74944e-160	-0.969187	0.251642	0.0559666	2.3e-06	-3.27	0.00111	0.00157	-2.5	0.0126	0.0527
14	RSC	3.21656	2.87815	0.338	23.2731	9.64645e-98	1.33566e-97	0.701393	0.0639672	0.0592745	0.135008	1.64	0.101	0.118	0.866	0.387	0.566
15	POS2	0.313582	0.846723	-0.533	-58.724	0	0	-1.76979	0.22933	0.057952	2.4e-05	-8.47	8.04e-17	5.57e-16	-1.25	0.213	0.388
16	V7	0.687304	1.27173	-0.584	-37.1681	1.52959e-196	2.9605e-196	-1.12015	0.196587	0.0591155	0.0002763	-5.03	5.69e-07	1.1e-06	-1.68	0.0923	0.203
17	IPS1	0.262955	0.948597	-0.686	-55.1386	7.0527E-319	3.17371E-318	-1.66174	0.318402	0.0567477	8.5523e-09	-7.85	9.76e-15	4.88e-14	-0.794	0.427	0.615
18	FFC	-0.314929	0.49585	-0.811	-58.4505	0	0	-1.76155	0.280418	0.0575278	4e-07	-9.91	3.1e-22	5.07e-21	-0.554	0.58	0.751
19	V3B	0.585366	1.24748	-0.662	-48.1244	6.29756e-273	1.8583e-272	-1.45035	0.195221	0.0584687	0.0002919	-6.87	1.09e-11	3.63e-11	-0.697	0.486	0.668
20	LO1	0.136766	0.801872	-0.665	-45.9694	2.65158e-258	6.91717e-258	-1.3854	0.294438	0.0610412	4e-07	-5.86	6.18e-09	1.44e-08	-1.77	0.0766	0.184
21	LO2	-0.119088	0.622064	-0.741	-47.2892	2.75685e-267	7.63435e-267	-1.42517	0.362241	0.0577599	8.25935e-10	-6.23	6.5e-10	1.69e-09	-2.36	0.0186	0.0712
22	PIT	-0.124664	0.613715	-0.738	-47.6896	5.38962e-270	1.51583e-269	-1.43724	0.275281	0.0609042	3.3e-06	-6.06	1.86e-09	4.53e-09	-1.87	0.0615	0.16
23	MT	0.413611	0.992174	-0.579	-30.2784	5.69552e-147	9.07252e-147	-0.912513	0.272301	0.0601676	1.7e-06	-3.81	0.000146	0.000229	-1.88	0.0602	0.159
24	A1	3.59786	2.80655	0.791	43.4436	6.90649e-241	1.6145e-240	1.30928	0.240741	0.0542303	3.5e-06	4.9	1.09e-06	2e-06	1.35	0.179	0.329
25	PSL	-0.597279	-0.385052	-0.212	-19.2591	1.87226e-71	2.42451e-71	-0.58042	0.201652	0.0568936	0.0001399	-0.149	0.881	0.886	-2.45	0.0144	0.0589
26	SFL	-0.931788	-0.848576	-0.0832	-10.6749	2.21722e-25	2.55834e-25	-0.321716	0.149265	0.0552516	0.0026323	-1.21	0.227	0.251	-0.618	0.537	0.706
27	PCV	-0.436889	0.0110795	-0.448	-48.1784	2.73005e-273	8.19015e-273	-1.45197	0.131659	0.0546495	0.0065005	-7.16	1.49e-12	5.59e-12	-0.847	0.397	0.576
28	STV	-0.609563	0.0150408	-0.625	-52.5244	4.67745e-302	1.68388e-301	-1.58295	0.282265	0.059037	6e-07	-5.81	8.02e-09	1.85e-08	-1.09	0.277	0.48
29	7Pm	-0.44758	-0.0386883	-0.409	-34.5879	5.25366e-178	9.27117e-178	-1.04239	0.121865	0.0596898	0.0175621	-4.77	2.06e-06	3.67e-06	-1.73	0.0835	0.193
30	7m	0.126702	0.424596	-0.298	-27.9552	2.2962e-130	3.47324e-130	-0.842498	0.181085	0.0593731	0.0007928	-2.34	0.0194	0.0241	-1.9	0.0582	0.159
31	POS1	0.547486	1.11555	-0.568	-66.0096	0	0	-1.98936	0.128087	0.0565184	0.0094869	-8.33	2.44e-16	1.46e-15	-2.62	0.00894	0.0447
32	23d	-0.00355999	-0.0466014	0.043	3.31603	0.000942888	0.000992514	0.0999366	0.0439208	0.0551613	0.210056	-0.632	0.528	0.556	0.0151	0.988	0.994
33	v23ab	0.579605	1.12316	-0.544	-50.1273	2.60311e-286	8.36713e-286	-1.51071	0.140917	0.0553386	0.0040538	-5.91	4.67e-09	1.12e-08	-1.61	0.108	0.221
34	d23ab	0.892924	0.600384	0.293	22.6879	8.67421e-94	1.18285e-93	0.683754	0		0.5	2.57	0.0104	0.0135	-0.457	0.648	0.804
35	31pv	0.16817	0.475758	-0.308	-34.2612	1.18412e-175	2.04943e-175	-1.03255	0.134942	0.0584804	0.0088164	-7.83	1.16e-14	5.66e-14	1.69	0.0906	0.201
36	5m	0.835118	0.88078	-0.0457	-3.10266	0.00196679	0.00205827	-0.0935063	0.135916	0.0561157	0.0060396	0.0382	0.97	0.97	-1.14	0.255	0.454
37	5mv	-0.258892	0.090364	-0.349	-37.6395	6.47158e-200	1.28009e-199	-1.13436	0.208351	0.056769	8.7e-05	-4.34	1.56e-05	2.65e-05	-3.9	0.0001	0.00301
38	23c	-0.415456	-0.0223351	-0.393	-51.8953	5.93022e-298	2.05277e-297	-1.56399	0.119393	0.0574946	0.0168335	-8.56	3.79e-17	2.84e-16	-1.04	0.301	0.511
39	5L	-0.569114	-0.129502	-0.44	-43.6847	1.46206e-242	3.46278e-242	-1.31654	0.195103	0.0566382	0.0001822	-5.88	5.33e-09	1.26e-08	-1.9	0.0573	0.164
40	24dd	0.669791	0.673122	-0.00333	-0.362689	0.716907	0.716907	-0.0109305	0.0994896	0.0568572	0.0358361	0.172	0.863	0.873	-1.58	0.114	0.228
41	24dv	-0.216027	-0.0123117	-0.204	-19.4907	6.53943e-73	8.52969e-73	-0.5874	0.15777	0.0598069	0.0030669	-2.8	0.00527	0.00713	-0.919	0.358	0.547
42	7AL	-0.640609	-0.0938191	-0.547	-60.5949	0	0	-1.82618	0.223542	0.0574094	2.99e-05	-6.24	6.31e-10	1.67e-09	-3.45	0.000588	0.00963
43	SCEF	-0.329109	-0.368865	0.0398	4.76476	2.1438e-06	2.31069e-06	0.143598	0.0790752	0.0530475	0.0650061	0.343	0.732	0.761	-0.111	0.911	0.954
44	6ma	-0.739124	-0.666573	-0.0726	-9.28818	8.13571e-20	9.15267e-20	-0.279922	0.23401	0.0595121	2.81e-05	-0.796	0.426	0.457	-0.219	0.826	0.913
45	7Am	-0.845244	-0.305749	-0.539	-58.5277	0	0	-1.76387	0.210304	0.0539394	3.25e-05	-7.73	2.35e-14	1.08e-13	-2.32	0.0204	0.0735
46	7PL	-0.290986	0.236804	-0.528	-50.1198	2.91866e-286	9.21683e-286	-1.51048	0.161645	0.0561286	0.0015324	-5.28	1.54e-07	3.08e-07	-2.22	0.0264	0.0881
47	7PC	-0.237376	0.131935	-0.369	-35.3245	2.61946e-183	4.81125e-183	-1.06459	0.264207	0.0561301	7e-07	-3.64	0.00029	0.000432	-2.63	0.00876	0.045
48	LIPv	0.0686914	0.670166	-0.601	-42.1368	9.08621e-232	1.99453e-231	-1.2699	0.191929	0.0570855	0.0002547	-8.14	1.04e-15	5.7e-15	0.11	0.912	0.949
49	VIP	-0.329622	0.277956	-0.608	-53.8398	1.4462077338162e-310	5.78483093526484e-310	-1.62259	0.210856	0.0558116	5.04e-05	-6.37	2.71e-10	7.86e-10	-1.83	0.0671	0.165
50	MIP	0.116484	0.64137	-0.525	-45.7192	1.36592e-256	3.51236e-256	-1.37786	0.268503	0.061625	4.2e-06	-3.99	7.13e-05	0.000117	-3.99	7.09e-05	0.00255
51	1	0.997049	0.731659	0.265	26.8002	3.45818e-122	5.01994e-122	0.807688	0.296344	0.0535101	1.7967e-08	4.18	3.17e-05	5.29e-05	0.148	0.882	0.94
52	2	0.348135	0.418711	-0.0706	-7.85286	9.61319e-15	1.06813e-14	-0.236665	0.23883	0.0581632	1.57e-05	-0.914	0.361	0.394	-0.776	0.438	0.626
53	3a	1.9931	1.60673	0.386	41.362	2.49588e-226	5.28539e-226	1.24654	0.232067	0.0571962	1.85e-05	3.73	0.0002	0.000305	1.58	0.113	0.229
54	6d	0.950286	0.541577	0.409	34.4255	7.75577e-177	1.35538e-176	1.0375	0.120538	0.0547871	0.0121474	5.46	5.87e-08	1.23e-07	-0.457	0.648	0.799
55	6mp	0.566584	0.363832	0.203	16.1742	5.96549e-53	7.30468e-53	0.487449	0.120904	0.0517628	0.0081954	4.32	1.68e-05	2.83e-05	-2.59	0.00982	0.0465
56	6v	0.574341	-0.324602	0.899	69.4492	0	0	2.09302	0.229969	0.0554252	1.28e-05	10.5	1.76e-24	4.51e-23	1.12	0.263	0.46
57	p24pr	-0.929002	-0.666624	-0.262	-29.6748	1.21573e-142	1.91958e-142	-0.894324	0.188705	0.056915	0.0003186	-3.79	0.000156	0.000242	-1.9	0.0575	0.162
58	33pr	-0.505678	-0.53634	0.0307	2.0521	0.0403959	0.0415501	0.0618451	0		0.5	-0.869	0.385	0.417	0.515	0.607	0.775
59	a24pr	-1.08242	-0.997248	-0.0852	-8.30048	3.01091e-16	3.36624e-16	-0.250155	0.109786	0.0569678	0.0237499	-0.179	0.858	0.873	-0.943	0.346	0.541
60	p32pr	-0.598796	-0.622302	0.0235	2.44942	0.0144637	0.0149625	0.0738193	0.216869	0.0584167	6.38e-05	0.321	0.748	0.774	-0.124	0.901	0.949
61	a24	-1.20141	-1.24229	0.0409	3.87452	0.000113146	0.00012051	0.116768	0.0702423	0.0572943	0.105604	1.26	0.207	0.231	0.427	0.669	0.819
62	d32	-0.758547	-1.01869	0.26	26.6997	1.76581e-121	2.54277e-121	0.804661	0.126937	0.0597116	0.0142819	3.6	0.000329	0.000486	1.67	0.0958	0.205
63	8BM	-0.793368	-0.903911	0.111	12.4865	1.47771e-33	1.72719e-33	0.376312	0.148765	0.0531607	0.0019573	0.738	0.461	0.491	0.962	0.336	0.536
64	p32	-0.783015	-1.15095	0.368	31.0456	1.74365e-152	2.80229e-152	0.935635	0.108511	0.0565258	0.0247244	6.39	2.44e-10	7.2e-10	-1	0.318	0.52
65	10r	-0.72254	-1.00266	0.28	21.9348	9.35969e-89	1.26673e-88	0.66106	0.0914296	0.0566282	0.0483148	2.59	0.0098	0.013	0.977	0.329	0.533
66	47m	0.515351	0.0338612	0.481	27.207	4.63325e-125	6.78037e-125	0.819949	0.233405	0.0533636	4.9e-06	2.14	0.0323	0.0393	2.77	0.00565	0.0318
67	8Av	-0.199577	-0.747813	0.548	57.9808	0	0	1.74739	0.178842	0.0589509	0.0008953	6.33	3.51e-10	9.73e-10	3.13	0.0018	0.0171
68	8Ad	-0.24092	-0.660986	0.42	48.009	3.77499e-272	1.09597e-271	1.44687	0.235216	0.0561719	9.2e-06	5.13	3.43e-07	6.7e-07	2.33	0.0198	0.0726
69	9m	-0.969899	-1.16559	0.196	22.7657	2.59583e-94	3.56679e-94	0.686101	0.138406	0.0559117	0.0049988	1.98	0.0483	0.0583	2.5	0.0125	0.0535
70	8BL	-0.885136	-1.01778	0.133	17.1913	7.48937e-59	9.49357e-59	0.518101	0.219021	0.0566333	3.42e-05	0.804	0.422	0.454	1.42	0.157	0.291
71	9p	-0.684579	-1.03202	0.347	38.5842	1.16988e-206	2.33975e-206	1.16283	0.241857	0.0572899	6.5e-06	3.09	0.00206	0.00283	3.4	0.000697	0.0105
72	10d	-0.698132	-0.984065	0.286	27.8709	9.11534e-130	1.356e-129	0.839958	0.235671	0.0556652	6.5e-06	3.84	0.00013	0.000205	1.94	0.0521	0.151
73	8C	0.290946	-0.364348	0.655	66.9974	0	0	2.01913	0.18491	0.0574713	0.0004536	8.08	1.69e-15	8.95e-15	3.22	0.00134	0.0151
74	44	0.183757	-0.625039	0.809	70.8888	0	0	2.13641	0.289024	0.0574701	3e-07	8.93	1.72e-18	1.47e-17	4.46	9.23e-06	0.00083
75	45	0.407855	-0.572279	0.98	75.5243	0	0	2.27611	0.389314	0.0503087	2.33579e-13	10.2	2.22e-23	3.99e-22	4.08	4.8e-05	0.00216
76	47l	-0.10786	-0.659782	0.552	41.4038	1.26665e-226	2.71425e-226	1.24781	0.294619	0.0542052	3.17212e-08	5.55	3.62e-08	7.66e-08	3.3	0.000998	0.0128
77	a47r	-0.526132	-1.04279	0.517	45.0771	3.49488e-252	8.6175e-252	1.35851	0.317393	0.0563388	1.49466e-08	2.64	0.00842	0.0112	6.09	1.59e-09	2.86e-07
78	6r	0.285883	-0.448523	0.734	75.585	0	0	2.27794	0.281904	0.0532588	4.83865e-08	10.3	7.61e-24	1.52e-22	2.86	0.00437	0.0281
79	IFJa	0.987376	0.165967	0.821	67.5881	0	0	2.03693	0.194009	0.0572044	0.0002287	10.6	6.44e-25	1.93e-23	1.51	0.132	0.258
80	IFJp	0.94162	0.36305	0.579	49.4756	5.59187e-282	1.73541e-281	1.49107	0.119714	0.0588467	0.0185407	6.27	5.1e-10	1.39e-09	2.78	0.00549	0.033
81	IFSp	0.91953	-0.15066	1.07	80.1991	0	0	2.417	0.24083	0.0595971	1.68e-05	11.4	1.6e-28	5.78e-27	2.92	0.00354	0.0266
82	IFSa	0.516266	-0.544563	1.06	77.1301	0	0	2.3245	0.300751	0.0540805	1.61101e-08	12.2	2.65e-32	4.77e-30	1.51	0.132	0.256
83	p9-46v	0.187171	-0.650736	0.838	67.9514	0	0	2.04788	0.291428	0.0585532	3e-07	8.67	1.57e-17	1.29e-16	3.76	0.000178	0.00458
84	46	-0.260944	-0.84125	0.58	54.1219	2.22425931158e-312	9.09924263829e-312	1.63109	0.343053	0.0605582	6.99465e-09	6.09	1.6e-09	3.96e-09	4.21	2.74e-05	0.00164
85	a9-46v	0.0149669	-0.875134	0.89	67.78	0	0	2.04272	0.305248	0.0557508	3.65549e-08	9.48	1.53e-20	1.62e-19	2.91	0.00371	0.0257
86	9-46d	-0.127733	-0.853004	0.725	74.6853	0	0	2.25082	0.323711	0.0560942	7.12577e-09	9.59	5.55e-21	6.66e-20	3.3	0.00101	0.0121
87	9a	-0.565332	-1.01788	0.453	46.6011	1.29727e-262	3.48519e-262	1.40444	0.305441	0.0600003	1e-07	4.82	1.62e-06	2.95e-06	3.6	0.000331	0.00745
88	10v	-1.45348	-1.31075	-0.143	-12.5833	5.0799e-34	6.01567e-34	-0.379228	0.182022	0.0600633	0.0009746	-3.77	0.000171	0.000263	2	0.0463	0.141
89	a10p	-0.289307	-0.930357	0.641	51.4466	5.15686e-295	1.75139e-294	1.55047	0.17946	0.0589703	0.0009987	6.76	2.24e-11	6.96e-11	2.27	0.0234	0.0809
90	10pp	-1.05744	-1.18096	0.124	10.1166	4.5917e-23	5.19815e-23	0.304887	0.101197	0.0544381	0.0291624	-0.462	0.645	0.674	1.85	0.0645	0.164
91	11l	-0.746875	-1.1234	0.377	37.1612	1.71267e-196	3.27958e-196	1.11994	0.185926	0.060573	0.000889	5.33	1.18e-07	2.4e-07	1.7	0.0897	0.202
92	13l	-0.544764	-0.871414	0.327	29.5579	8.37274e-142	1.31052e-141	0.890799	0.220669	0.0595021	8.46e-05	4.6	4.81e-06	8.32e-06	0.889	0.374	0.557
93	OFC	-1.09816	-1.25523	0.157	12.2541	1.87461e-32	2.17696e-32	0.369307	0.130058	0.0565839	0.009448	0.318	0.751	0.772	0.935	0.35	0.543
94	47s	-0.524264	-0.517549	-0.00671	-0.594903	0.552031	0.555115	-0.0179289	0.145629	0.0559182	0.003791	-0.236	0.813	0.832	1.54	0.125	0.247
95	LIPd	0.333695	0.69922	-0.366	-24.9874	1.66144e-109	2.37349e-109	-0.753055	0.0829071	0.0550553	0.0625646	-4.98	7.46e-07	1.4e-06	-0.0664	0.947	0.969
96	6a	0.231028	0.0362489	0.195	23.3236	4.38389e-98	6.11705e-98	0.702914	0.14711	0.0545286	0.0028369	2.73	0.00646	0.00868	0.315	0.753	0.852
97	i6-8	-0.0336063	-0.51198	0.478	45.204	4.68287e-253	1.17072e-252	1.36233	0.147367	0.0584622	0.0045965	3.84	0.000129	0.000206	2.6	0.00939	0.0457
98	s6-8	-0.719907	-0.861717	0.142	14.8807	9.0739e-46	1.08887e-45	0.448466	0.240324	0.0559897	6.8e-06	1.14	0.255	0.28	1.02	0.308	0.514
99	43	0.356764	-0.39808	0.755	65.1761	0	0	1.96424	0.261113	0.0585926	3.3e-06	11.5	5.37e-29	2.42e-27	0.64	0.523	0.692
100	OP4	0.124449	-0.292898	0.417	46.0634	6.03231e-259	1.59679e-258	1.38823	0.229817	0.0562869	1.68e-05	9.3	7.5e-20	7.5e-19	-0.138	0.89	0.942
101	OP1	0.701177	0.549475	0.152	15.9627	9.44941e-52	1.14154e-51	0.481076	0.185736	0.0573768	0.0004542	1.84	0.0658	0.0789	0.72	0.472	0.658
102	OP2-3	0.872225	0.538769	0.333	34.7586	3.09927e-179	5.63504e-179	1.04753	0.0984449	0.0569536	0.0385953	6.83	1.42e-11	4.56e-11	-1.62	0.105	0.218
103	52	0.799096	0.699987	0.0991	6.7694	2.09946e-11	2.31842e-11	0.204013	0.125828	0.0587533	0.0136128	1.83	0.067	0.0793	-1.84	0.0663	0.166
104	RI	1.51927	1.40519	0.114	10.5536	7.20226e-25	8.25737e-25	0.31806	0.193947	0.0586834	0.0003403	2.32	0.0206	0.0253	-0.959	0.338	0.533
105	PFcm	0.2244	0.403039	-0.179	-18.5494	4.80755e-67	6.18113e-67	-0.559032	0.153101	0.0603274	0.0041397	-1.51	0.131	0.152	-0.405	0.685	0.822
106	PoI2	-0.524203	-0.550933	0.0267	2.01325	0.0443319	0.0453394	0.0606741	0.118396	0.0557141	0.0145665	1.68	0.0923	0.109	-1.01	0.312	0.515
107	TA2	0.0330152	-0.67554	0.709	50.8013	9.07307e-291	3.02436e-290	1.53102	0.2717	0.0556974	4e-07	6.56	8.51e-11	2.6e-10	2.57	0.0102	0.0469
108	FOP4	-0.285745	-0.762569	0.477	58.5937	0	0	1.76586	0.208269	0.0541504	5.04e-05	7.56	8.51e-14	3.65e-13	2.87	0.00417	0.0278
109	MI	-0.911819	-1.06315	0.151	16.4372	1.86317e-54	2.3129e-54	0.495374	0.151583	0.0518278	0.0014089	1.84	0.0666	0.0794	1.44	0.151	0.287
110	Pir	1.00979	-0.0511028	1.06	55.4193	1.158e-320	5.4856e-320	1.6702	0.220244	0.0582583	5.17e-05	5.34	1.1e-07	2.28e-07	0.869	0.385	0.568
111	AVI	-0.0986899	-0.344611	0.246	24.6498	3.6031e-107	5.10676e-107	0.742882	0.219142	0.0549135	2.74e-05	3.59	0.000349	0.000511	2.28	0.0227	0.08
112	AAIC	-1.20505	-1.19124	-0.0138	-1.27749	0.201698	0.203964	-0.0385004	0.106968	0.054262	0.0221916	-1.45	0.149	0.169	1.13	0.26	0.458
113	FOP1	-0.0869221	-0.745695	0.659	55.4716	5.395e-321	2.6245e-320	1.67177	0.128026	0.0560953	0.0099977	7.51	1.22e-13	5.1e-13	1.9	0.0579	0.16
114	FOP3	-0.173407	-0.562925	0.39	32.5822	1.49609e-163	2.49348e-163	0.981943	0.036942	0.0530647	0.240476	5.57	3.18e-08	6.81e-08	-0.733	0.464	0.652
115	FOP2	0.0292003	-0.267148	0.296	27.5789	1.07678e-127	1.58869e-127	0.831158	0.0617081	0.0567756	0.134519	5.59	2.89e-08	6.27e-08	0.157	0.875	0.937
116	PFt	-0.0449602	-0.232716	0.188	19.7418	1.68625e-74	2.2318e-74	0.594966	0.172367	0.0565773	0.0009134	4.03	6.01e-05	9.93e-05	-2.13	0.0332	0.105
117	AIP	0.194332	0.378303	-0.184	-20.1779	2.78349e-77	3.73901e-77	-0.60811	0.105169	0.0564429	0.027669	-1.45	0.148	0.169	-2.92	0.00358	0.0257
118	EC	0.452448	0.592314	-0.14	-6.42311	1.98327e-10	2.16356e-10	-0.193576	0.0439757	0.0581942	0.221933	-1.35	0.177	0.2	0.743	0.458	0.649
119	PreS	2.91639	3.00368	-0.0873	-3.6785	0.000245957	0.000260425	-0.110861	0.134164	0.055757	0.0070108	-2.47	0.0135	0.0173	1.47	0.142	0.271
120	H	-0.301991	-0.0434864	-0.259	-16.1681	6.46253e-53	7.85984e-53	-0.487265	0.0453285	0.0546082	0.200562	-2.38	0.0175	0.022	0.355	0.723	0.85
121	ProS	0.860601	1.08362	-0.223	-13.5899	5.34175e-39	6.36765e-39	-0.409565	0.282596	0.0589556	3e-07	-3.38	0.000763	0.0011	0.166	0.868	0.947
122	PeEc	-1.4934	-1.26456	-0.229	-17.1543	1.23842e-58	1.55885e-58	-0.516986	0.101544	0.0588216	0.0390353	-2.82	0.00492	0.00671	0.688	0.492	0.665
123	STGa	-1.17592	-1.67707	0.501	43.3945	1.51706e-240	3.50091e-240	1.3078	0.217878	0.0585676	7.62e-05	6.2	8.05e-10	2.07e-09	2.22	0.0267	0.0872
124	PBelt	1.73952	0.965401	0.774	56.0926	0	0	1.69049	0.196174	0.0579405	0.000256	9.84	5.78e-22	8.67e-21	-0.606	0.544	0.71
125	A5	0.0263064	-0.312083	0.338	31.1794	1.90062e-153	3.08208e-153	0.939667	0.240646	0.0570602	7.9e-06	6.11	1.34e-09	3.41e-09	0.0562	0.955	0.971
126	PHA1	0.185735	0.617974	-0.432	-29.3871	1.39906e-140	2.17096e-140	-0.885651	0.0700188	0.0513087	0.082543	-5.02	6.07e-07	1.16e-06	0.169	0.866	0.95
127	PHA3	-0.39242	0.0488715	-0.441	-39.0766	3.65973e-210	7.48581e-210	-1.17767	0.0803041	0.0542388	0.0653449	-7.07	2.71e-12	9.19e-12	0.706	0.481	0.666
128	STSda	-0.249425	-1.00472	0.755	68.0915	0	0	2.0521	0.14088	0.0581738	0.0064529	11.5	3.53e-29	3.17e-27	0.331	0.741	0.855
129	STSdp	0.0763642	0.200752	-0.124	-10.497	1.2441e-24	1.41733e-24	-0.316352	0.239695	0.0595595	1.87e-05	-0.674	0.5	0.53	-0.41	0.682	0.823
130	STSvp	-0.263134	-0.441059	0.178	16.1755	5.86418e-53	7.22981e-53	0.487488	0.268596	0.0565729	6e-07	3.72	0.000208	0.000315	-1.95	0.0515	0.152
131	TGd	-1.9345	-1.91794	-0.0166	-1.51314	0.13053	0.132743	-0.0456023	0.247951	0.0566009	4e-06	-2.35	0.0191	0.0239	3.11	0.00189	0.017
132	TE1a	-0.944265	-1.72638	0.782	65.3822	0	0	1.97045	0.293808	0.0573839	1e-07	9.25	1.18e-19	1.12e-18	0.686	0.493	0.662
133	TE1p	-1.12978	-0.709636	-0.42	-35.7445	2.50106e-186	4.64114e-186	-1.07725	0.418801	0.0551221	3.99486e-13	-3.98	7.41e-05	0.00012	-2.36	0.0187	0.07
134	TE2a	-1.08956	-1.38963	0.3	24.0718	3.43021e-103	4.82373e-103	0.725462	0.21683	0.0559061	3.43e-05	3.64	0.000286	0.000428	0.286	0.775	0.871
135	TF	-1.0018	-0.854152	-0.148	-12.5238	9.79799e-34	1.1527e-33	-0.377436	0.155953	0.0573388	0.0025042	-2.31	0.0212	0.026	1.04	0.298	0.51
136	TE2p	-1.02308	-0.346357	-0.677	-54.3891	4.300255403e-314	1.80010691297e-313	-1.63915	0.291481	0.0538563	1.99092e-08	-9.53	9.99e-21	1.12e-19	0.397	0.691	0.824
137	PHT	-1.15094	-0.455268	-0.696	-56.0065	0	0	-1.68789	0.477964	0.0542977	4.668e-16	-7.6	6.54e-14	2.87e-13	-2.24	0.0251	0.0852
138	PH	-0.709438	0.136423	-0.846	-64.6794	0	0	-1.94927	0.354829	0.0582719	1.17908e-09	-7.14	1.64e-12	6.02e-12	-3.45	0.000581	0.0105
139	TPOJ1	0.065202	0.423039	-0.358	-28.2288	2.60108e-132	3.96775e-132	-0.850742	0.17972	0.0577576	0.0006553	-3.29	0.00102	0.00146	-1.42	0.156	0.292
140	TPOJ2	-0.31916	0.180126	-0.499	-32.9982	1.49907e-166	2.52179e-166	-0.994483	0.275371	0.0590631	1.3e-06	-4.74	2.39e-06	4.21e-06	-0.893	0.372	0.558
141	TPOJ3	-0.374113	0.682931	-1.06	-59.864	0	0	-1.80415	0.206032	0.0558506	7.12e-05	-8.38	1.66e-16	1.07e-15	-0.318	0.751	0.855
142	DVT	0.407608	1.06882	-0.661	-59.5645	0	0	-1.79512	0.225131	0.0564496	2.06e-05	-7.21	1.05e-12	4.04e-12	-2.56	0.0107	0.047
143	PGp	-0.871117	0.0345367	-0.906	-75.2636	0	0	-2.26825	0.367183	0.058837	6.1753e-10	-8.32	2.66e-16	1.55e-15	-2.68	0.0075	0.0397
144	IP2	-0.0292696	0.175108	-0.204	-19.5854	1.64966e-73	2.16744e-73	-0.590254	0.121029	0.0549769	0.0120128	-2.56	0.0107	0.0138	-2.43	0.0152	0.0606
145	IP1	-0.318964	0.339299	-0.658	-58.5643	0	0	-1.76498	0.338674	0.0608755	2.0155e-08	-7.95	4.54e-15	2.33e-14	-2.92	0.00354	0.0277
146	IP0	-0.224017	0.54775	-0.772	-63.2691	0	0	-1.90677	0.289048	0.0590383	3e-07	-7.44	2.04e-13	8.35e-13	-3.09	0.00203	0.0174
147	PFop	-0.220379	-0.488686	0.268	28.4226	1.08312e-133	1.66634e-133	0.856584	0.201568	0.0587875	0.0002171	4.99	7.09e-07	1.34e-06	-0.00497	0.996	0.996
148	PF	-0.797112	-0.507733	-0.289	-33.5493	1.59857e-170	2.74041e-170	-1.01109	0.345796	0.0557365	3.40978e-10	-3.1	0.00198	0.00274	-1.99	0.047	0.141
149	PFm	-0.91293	-0.319362	-0.594	-63.2006	0	0	-1.90471	0.367943	0.0593704	4.31777e-10	-8.21	6.25e-16	3.52e-15	-1.66	0.0965	0.202
150	PGi	-0.651767	0.00328754	-0.655	-62.1863	0	0	-1.87414	0.414978	0.0601152	5.51026e-12	-7.37	3.39e-13	1.36e-12	-3.03	0.00247	0.0202
151	PGs	-1.07041	-0.163037	-0.907	-89.6838	0	0	-2.70284	0.304295	0.0566028	4.3894e-08	-11.5	3.71e-29	2.23e-27	-2.78	0.00552	0.032
152	V6A	0.379284	0.947787	-0.569	-37.5488	2.88512e-199	5.64479e-199	-1.13162	0.180448	0.0524212	0.0002035	-4.59	4.85e-06	8.31e-06	-1.68	0.0926	0.201
153	VMV1	0.823147	1.70878	-0.886	-61.7909	0	0	-1.86222	0.0384354	0.0539397	0.235593	-8.54	4.55e-17	3.27e-16	-0.165	0.869	0.942
154	VMV3	0.468981	1.23935	-0.77	-53.6113	4.28245458101876e-309	1.675743096920385e-308	-1.61571	0.138427	0.0548581	0.0046705	-9.67	2.74e-21	3.53e-20	0.485	0.628	0.796
155	PHA2	-0.739303	-0.236429	-0.503	-39.2493	2.16828e-211	4.48609e-211	-1.18287	0.119473	0.0558936	0.0141984	-6.1	1.5e-09	3.74e-09	-0.159	0.874	0.942
156	V4t	-0.00666746	0.620715	-0.627	-36.4006	4.85642e-191	9.10578e-191	-1.09702	0.314671	0.0569273	1.58353e-08	-3.16	0.00164	0.00229	-3.31	0.000978	0.0135
157	FST	-0.468085	0.334895	-0.803	-50.7963	9.7795e-291	3.20056e-290	-1.53087	0.325325	0.0540835	1.66587e-09	-6.34	3.37e-10	9.48e-10	-2.1	0.036	0.112
158	V3CD	-0.0261337	0.748746	-0.775	-54.8695	3.6585087e-317	1.60617456e-316	-1.65363	0.228381	0.055067	1.06e-05	-7.27	6.62e-13	2.59e-12	-0.925	0.355	0.547
159	LO3	-0.204121	0.592506	-0.797	-54.7921	1.1394624e-316	4.88341036e-316	-1.6513	0.377649	0.0582366	8.68204e-11	-4.97	7.95e-07	1.48e-06	-3.59	0.000349	0.00698
160	VMV2	0.334233	0.956936	-0.623	-46.674	4.1433e-263	1.12999e-262	-1.40663	0.096838	0.0570207	0.0409326	-8.39	1.51e-16	1.01e-15	0.333	0.739	0.859
161	31pd	0.0292095	0.549701	-0.52	-53.5586	9.370472589953424e-309	3.58869e-308	-1.61412	0.211008	0.0563144	5.82e-05	-8.62	2.23e-17	1.75e-16	-0.411	0.681	0.828
162	31a	-0.457241	0.0214229	-0.479	-40.8819	6.00116e-223	1.25606e-222	-1.23208	0.0901758	0.0542165	0.0444874	-6.82	1.55e-11	4.9e-11	-0.339	0.735	0.859
163	VVC	0.341112	1.03653	-0.695	-53.5309	1.413434067589755e-308	5.30038e-308	-1.61328	0.176142	0.058517	0.0010085	-8.97	1.27e-18	1.14e-17	0.234	0.815	0.906
164	25	-1.16771	-1.0834	-0.0843	-6.62374	5.46828e-11	6.00177e-11	-0.199622	0.114352	0.0566951	0.0189249	-1.21	0.226	0.251	0.679	0.497	0.663
165	s32	-1.13904	-1.36404	0.225	17.356	7.92496e-60	1.0117e-59	0.523066	0.152043	0.0583244	0.0037938	2.41	0.0163	0.0207	-0.319	0.75	0.86
166	pOFC	-0.476475	-0.726946	0.25	20.0929	9.75554e-77	1.30074e-76	0.605547	0.248616	0.0528185	8e-07	1.45	0.148	0.17	0.0862	0.931	0.958
167	PoI1	-0.334444	-0.363792	0.0293	2.64012	0.00840489	0.00874497	0.0795666	0.167804	0.0585251	0.0016703	2.43	0.0151	0.0192	-1.74	0.0818	0.191
168	Ig	0.865932	0.482635	0.383	36.926	8.28914e-195	1.57057e-194	1.11285	0.176559	0.0572156	0.0007518	7.11	2.05e-12	7.23e-12	-1.76	0.0782	0.185
169	FOP5	0.455807	-0.248005	0.704	62.56	0	0	1.8854	0.276524	0.0528045	1e-07	8.36	1.87e-16	1.16e-15	2.57	0.0103	0.0462
170	p10p	-0.216266	-0.762345	0.546	44.2508	1.74879e-246	4.19709e-246	1.33361	0.250131	0.0580024	6.7e-06	6.55	8.84e-11	2.65e-10	2.8	0.00526	0.0326
171	p47r	0.0315354	-0.906116	0.938	70.3608	0	0	2.12049	0.293692	0.0577037	2e-07	10.3	6.47e-24	1.46e-22	3.19	0.00149	0.0149
172	TGv	-1.8931	-1.8371	-0.056	-4.2757	2.07075e-05	2.21866e-05	-0.128859	0.199927	0.0570116	0.000167	-2.59	0.00985	0.0129	3.21	0.00135	0.0143
173	MBelt	2.23707	1.5427	0.694	42.906	3.82197e-237	8.70828e-237	1.29308	0.219407	0.0530535	1e-05	5.79	9.35e-09	2.1e-08	0.485	0.628	0.79
174	LBelt	2.61202	2.03102	0.581	34.7083	7.13011e-179	1.28342e-178	1.04602	0.271574	0.0578744	1.3e-06	4.82	1.66e-06	2.99e-06	0.0894	0.929	0.961
175	A4	0.648083	0.13398	0.514	44.7152	1.08615e-249	2.64198e-249	1.3476	0.238589	0.0580969	1.52e-05	7.7	2.99e-14	1.34e-13	0.536	0.592	0.761
176	STSva	-0.29084	-0.886144	0.595	48.2896	4.87132e-274	1.48616e-273	1.45533	0.151349	0.0590152	0.0040869	9.72	1.78e-21	2.47e-20	-1.19	0.236	0.425
177	TE1m	-0.668642	-1.02455	0.356	27.9099	4.81784e-130	7.22676e-130	0.841133	0.290922	0.0554561	1e-07	5.31	1.31e-07	2.65e-07	-1.03	0.302	0.509
178	PI	-0.611619	-0.974943	0.363	32.2072	7.54294e-161	1.24562e-160	0.970641	0.203078	0.0596137	0.0002286	4.65	3.77e-06	6.6e-06	0.463	0.644	0.805
179	a32pr	-0.772279	-0.944074	0.172	16.7453	3.0777e-56	3.84713e-56	0.50466	0.156793	0.0614233	0.0043444	3.2	0.00143	0.00201	0.245	0.807	0.902
180	p24	-1.17155	-1.23733	0.0658	6.02236	2.34031e-09	2.53768e-09	0.181498	0.114737	0.0594112	0.0236248	1.31	0.191	0.215	-0.689	0.491	0.67
