# Supplementary material for: Microstructural asymmetry in the human cortex
Source: Nat Commun. 2024 Nov 22;15:10124. doi: 10.1038/s41467-024-54243-9 (PMC11584796; doi:10.1038/s41467-024-54243-9)
Supplement: Supplementary file 4 — Source Data [file 41467_2024_54243_MOESM4_ESM.zip › Source Data/Figure3c_hcp_asy_CoupOrganizationPC_microstructure.txt]

3.649451681103834527e-02 3.731578062837691279e-02
1.961509950303834682e-01 5.353302473110742310e-02
1.992008466941126363e-03 1.393150497593553501e-03
-1.138132832997034716e-01 1.727287221135615641e-02
9.685395765364167298e-02 -1.575821978093287501e-01
3.870918000548172894e-02 -2.053958079815720594e-01
-1.050390421887908432e-01 -1.458383544547404431e-01
1.174183719790619987e-02 1.290301613659518287e-01
-9.668589094534651984e-02 2.918859437920163363e-02
7.090017053593997698e-01 -1.516839632758257839e-01
5.445192318767887452e-01 -1.962258203641852883e-01
5.657620569939060262e-01 -4.579557087682006172e-02
1.457467490371236463e-01 -8.542469317056837486e-02
-2.955287258346393428e-02 2.657897497979619383e-01
2.144639573340263380e-02 6.156445149289503649e-02
-2.183992051430118722e-02 2.932989768131772368e-01
6.423050051113459169e-01 -9.576793074848692633e-02
-3.571362337954557542e-02 5.092269540612315293e-02
3.856824410709404072e-01 -2.171656830433604107e-02
1.828207675614170391e-03 -9.418886184618049939e-02
1.158416704820410328e-02 -1.456845326540539276e-01
7.754641002282337825e-02 -3.164934884415600974e-02
-2.933966256887358681e-01 -1.096962234453591478e-01
-3.431974457623237496e-01 -1.601155729878841472e-01
3.686398264707258648e-02 -3.790381676856837689e-01
1.127411020753557175e-01 3.096307614565908528e-01
2.448873500594606623e-01 3.256150118975892349e-02
2.148246098679128524e-01 -2.589588591831827880e-01
-3.084439880716627683e-02 2.647832127432021565e-01
-1.318468537530523010e-01 2.139254696304064007e-01
2.455888884483878321e-02 1.922611214346873695e-02
7.941868727465335731e-02 3.853533210134998943e-01
1.708416701849977959e-01 3.885132331893802887e-02
1.762610766060692391e-01 1.103996993495219847e-01
-6.436979776179117818e-02 4.333612527624056132e-01
8.093924625030829434e-02 2.138691541314331757e-03
-1.133845511272700141e-01 -4.250688150319476000e-01
2.817348179938183872e-01 -4.963576961605357246e-02
9.110917101086384029e-02 -1.702407390829002165e-01
3.013375119181240652e-02 2.223255556523951459e-01
1.419698560213530636e-01 -2.236241745044806606e-01
2.828631381224039343e-01 -2.433144632818386166e-01
4.109530798671788832e-01 -1.667326959192449651e-02
-3.757339127733163447e-02 2.594260287020195843e-01
-1.120827201495634418e-01 -1.203112466934425501e-01
7.266954378762699451e-02 -1.024692202653685880e-01
-1.574007417451538937e-01 -9.207720445611979054e-02
6.605489962267508952e-01 -1.374308198320319530e-01
-9.119070855644205442e-02 -2.441472078655040623e-01
6.024328289856076823e-01 -1.727476196572356737e-01
1.133289911766642566e-01 5.038438731150789857e-02
-1.409328951483463654e-01 -3.747953359801275280e-02
-1.412168618869849845e-01 -3.966856543259219409e-02
2.530539144807469887e-01 2.265372572182551003e-01
5.823933651176786963e-01 -1.619886890083993558e-01
8.186356535776508070e-02 2.363289110333386123e-01
-9.300593597386444533e-02 1.658236275369657509e-01
-4.034839331189918887e-01 -2.226340747089661232e-01
-2.497895968404480749e-01 2.256183566150250092e-02
-6.521913531846774970e-02 2.088246650629906331e-01
-3.494487711897622390e-02 2.497478640719606180e-01
-4.274869966398245347e-01 -2.438642850539320672e-01
-1.160202967930522716e-01 1.307693390341706507e-01
4.435982436293187114e-02 -9.663078854022656705e-03
-3.169199407609991914e-03 2.643700351560147599e-01
-1.279344653496677087e-01 7.157147411976661107e-03
-3.742634007127439988e-01 -2.153849584439870013e-01
-2.938993979682643087e-01 -2.527270090660879154e-01
-9.713319467889987291e-02 2.184282489160280782e-01
1.282487335082098945e-01 2.625100139667336241e-01
2.123434747349185053e-02 3.648800354859058626e-01
-1.376947670998097673e-01 1.396885562128074576e-01
-1.057862166297105222e-01 2.457138196836311794e-01
-9.422126365371864820e-02 -8.313455908071552825e-02
3.215825724039973466e-01 1.421378197021420375e-01
-2.002247278901977956e-01 1.841772385190196953e-02
-3.665232085207864587e-01 -1.782648428974436816e-01
1.628321068888299028e-01 1.410270318557890479e-01
1.147731025930015386e-01 3.601110559639840725e-01
5.464077930506779923e-01 -3.843863624291339598e-02
-2.116443695321691965e-01 -2.476400684378185849e-02
-4.468382382710994749e-03 1.262296087422397906e-01
-1.458533992971014215e-01 2.312117737667632456e-01
-2.031565897634088902e-01 1.971877798215056488e-01
-1.366035771884266670e-01 2.203432117095791287e-01
-1.258409905371949966e-01 2.428431955480085114e-01
-1.030058468331776500e-01 1.869714511092862574e-01
-2.246215551809373490e-01 -1.967455180371651541e-04
-2.655538146743672279e-01 1.663578079915213892e-01
-1.816790425841016965e-01 1.446617964183510852e-01
-2.849677953300522315e-01 7.507994900141869155e-02
-2.802950494952651667e-02 1.028825628143368784e-04
-1.204836156863085816e-01 -1.218592378973618190e-01
4.706538819022264286e-02 -4.617937476857920248e-02
-2.191109126727090045e-02 -1.183858755426078074e-01
6.900887925305817516e-01 -9.645762949242987772e-02
3.681146819736851733e-02 -2.920722223347777934e-03
-2.743127811652675274e-01 -2.499731096168886571e-02
-2.701422718921087651e-01 -2.254168785591784407e-01
1.341123270241627741e-03 -1.991256885473051685e-01
-2.178954332471182143e-01 -5.885910198966780305e-02
7.223275057198086380e-02 6.621511086363131293e-02
-3.535409618876660387e-01 -2.862816235347676042e-01
-1.847623857427483085e-01 5.309730924942733521e-02
2.873698374996151439e-01 -1.842219176163426286e-01
-4.288617320867357252e-01 -2.622189835322632501e-01
-3.889623897790167595e-01 -2.563688176788598838e-01
1.874691528970691967e-01 -6.305111681280886615e-02
-1.888923286954078684e-01 1.630805078938934727e-01
3.525529878868087774e-01 3.744850405040691110e-01
-1.218575485189966889e-01 1.998303033599935219e-01
-3.000937158849023567e-02 2.170592326465665134e-01
1.097709771026220398e-03 1.597883708024528671e-01
1.939436233985677993e-01 1.458193569696239304e-02
7.434485392512514904e-03 5.459250734648219555e-02
-1.705770161002256868e-01 -3.963374595465662398e-01
4.457346825157754155e-01 -7.570463666408602799e-02
-2.957757774624968916e-01 -1.451700930813742130e-01
-3.549931354908129021e-03 1.214045822004331532e-01
-1.159886593311082736e-01 1.681169047214624568e-01
3.693386760037299932e-01 1.303923543869141277e-01
-9.212534721948205385e-02 2.513504951150235533e-01
-7.650759068474516020e-03 -1.678488689153394831e-01
-2.228906485669126247e-01 -2.235408935341231529e-01
-4.282121692800848756e-01 -3.242308384465210080e-01
-1.075923558188624368e-01 2.554044099629310671e-01
3.155715548504846590e-01 -6.154740459253407042e-02
-5.664919661974131271e-02 3.705368002425533103e-01
1.329890297556198808e-01 -3.701128312051450708e-02
5.561889037453535134e-02 -2.584541295198979349e-01
-1.266907654687658702e-01 -1.224633274749789280e-01
-2.786316652625869250e-01 -5.191888130516757877e-02
-1.070359636496643826e-02 2.594616642360675351e-01
-6.885200382645408068e-02 2.228509538945840640e-01
-2.682292714221478080e-01 -4.607978558725449314e-02
1.253291621302655423e-01 -2.597937769677216013e-01
-1.309848883050072355e-01 -3.703233698292361376e-01
-2.133968273145280328e-02 -1.577024777617122842e-01
1.666382118453496597e-01 -3.235283201868003888e-01
5.686768456203881161e-01 -2.365287221261451744e-01
4.154783085341479665e-01 -1.727277090538865967e-01
4.559807564794585155e-01 -1.329285427404140185e-01
8.400180782359804865e-02 -1.751742985585684753e-01
6.503618803792797498e-02 1.596548398111364286e-01
1.579161169564028133e-01 2.062075640870153215e-01
-1.040477187127057945e-01 -2.781880047793168220e-01
7.806507099932873117e-02 -2.565076184363615508e-01
1.465610253036145894e-01 -4.417761443024439266e-02
9.776215295475119971e-02 -1.691751558991199667e-01
1.740617027132259353e-01 -2.401028936132368896e-01
1.055765856682772674e-01 -1.720836542034138716e-01
3.386692441574066792e-01 -5.555946459971666113e-02
-1.971283827402553757e-01 1.270669865222994743e-01
-2.170627968046316414e-01 -7.460770222932041132e-03
-1.087240561160451001e-02 -3.432924983278216619e-03
-8.013525730178180928e-02 -2.130211234893493455e-01
2.365490510475600772e-01 -1.619870575947198466e-01
5.194440605377734221e-02 -1.407054808180123739e-01
-1.212114963521302019e-01 -2.042315795419199775e-01
-1.604127915492759848e-01 1.231914928649991206e-02
-1.851223971957404943e-02 4.799811958817003510e-01
5.675957530077984509e-02 4.458545512832201574e-01
7.174332996391273587e-02 -2.469998828241622840e-02
-8.910879053118271609e-02 1.107379324239930601e-01
-2.519413548378379164e-01 -1.215151405455006973e-02
-1.384747936453890327e-01 2.189310094183315736e-01
-3.741797567800993485e-01 -2.002240228149044510e-01
-2.146396892863174921e-01 5.878186349434853103e-02
-1.232928758244766776e-01 -1.821669264267563107e-02
-1.441274577887342589e-01 2.401015220035042641e-01
9.277002052691193934e-02 2.265343883959596016e-01
-1.173813539077701723e-01 2.244516054086600210e-01
-2.453358227053511476e-01 -4.454756449009253383e-02
4.479554690647135490e-02 2.678008772144427341e-01
-3.134657185900323051e-01 -4.482053181419325960e-01
9.923527029595698157e-02 4.866363911062119435e-02
-2.971212197126568699e-01 1.090230026577305722e-01
-3.197411635963101073e-01 -5.847658273683306422e-03
-3.019154188058022492e-01 6.444908934622795016e-02
-3.889142538444192443e-01 -1.839117103634539396e-01
