# Supplementary material for: Microstructural asymmetry in the human cortex
Source: Nat Commun. 2024 Nov 22;15:10124. doi: 10.1038/s41467-024-54243-9 (PMC11584796; doi:10.1038/s41467-024-54243-9)
Supplement: Supplementary file 4 — Source Data [file 41467_2024_54243_MOESM4_ESM.zip › Source Data/FigureS1_bigbrain_LH_layer_1.txt]

9.826475210694175511e-01
4.352495249334516481e-01
1.229220554456967429e+00
7.423929329383224252e-01
1.213203652747149697e+00
1.340916692649984698e+00
1.653019331107258516e+00
4.191375854167405102e-01
7.316612210353493628e-01
-1.669036557474752991e+00
-1.389324589817254818e+00
-1.286324707086097474e+00
1.496671572489395308e+00
-1.223565968539579302e-01
6.571849982767131726e-01
7.528043092055457519e-01
1.259520600079428343e+00
1.061187527545496501e+00
6.286093267920196404e-01
1.535235494702882120e+00
3.963896769568919232e-01
2.613298330279155146e-01
4.929379587794213702e-01
1.260342129207041806e+00
5.084159341930426512e-01
6.716638544080499873e-02
7.163406857161214170e-01
1.047539958757923717e+00
3.227527940474054446e+00
1.449436718997564100e+00
2.951217698877273143e-01
-7.199066404525084062e-01
-5.537049443720863939e-01
-6.805802042359774262e-01
-6.965200326009486353e-01
4.135491287007275751e-01
-4.135549009923735753e-01
-7.395719017089289471e-01
7.751698913002850189e-01
-2.933613808508989118e-02
3.501815923963449984e-01
1.192287608140990995e+00
-1.222448428401647497e-01
6.026885345376614689e-01
2.232428325624101095e+00
1.872032770659497913e+00
1.050423377887105936e+00
8.383353157845609971e-01
2.439140283729078984e+00
-3.890904729193782607e-01
1.698929900059789944e+00
4.606257207650614194e-01
-4.231592198325844767e-01
1.251417647036767500e+00
1.449904150134223857e-01
7.292756592021526485e-01
-4.874973796192900166e-01
-1.153426307714642718e+00
-6.241204389878163283e-01
-9.654716261434578284e-01
-1.017021100866788652e+00
-1.052338937588671364e+00
5.292173993727341541e-01
-1.285508056635067620e+00
-1.151101493943786913e+00
-4.503329764322988038e-01
-9.876434684785856399e-02
-1.094790094288647792e-01
-9.069645226248272962e-01
3.398566753225757964e-01
-3.442312175018391596e-02
-1.445846578439693220e+00
4.248774018656950591e-01
4.176648962525644215e-01
4.200053306604029785e-02
8.028010455529296929e-02
-4.239636589209043738e-01
-2.174771599739878936e-01
-6.494115305223404633e-01
-1.071045257311137311e+00
1.250865476777567042e-01
-1.486329646964300033e-01
-1.117831534960535417e-01
-4.681840893823877026e-01
-1.009818100882944547e+00
-5.815237176787417805e-01
-1.121103690766152683e+00
-9.410417641024088065e-01
-1.875603466325954871e+00
-1.418049214607896680e+00
-5.204322807219550207e-01
-5.507872282793759844e-01
9.139541555567674835e-02
-2.704121536679727003e-02
5.618720264387170454e-02
-9.848076396326739257e-01
-4.486967630699790210e-01
-1.574473104325327055e+00
5.716798774727391841e-01
6.581678260360700472e-01
3.500874585660797567e-01
3.237100626916146751e-01
-1.223532681832462554e+00
-4.882443472895780512e-01
-1.490515005277227335e-02
-2.223174394616994398e+00
9.282797728186733544e-01
1.669543431675253320e-01
-1.452295025652249771e+00
-1.534567781951104992e+00
-7.945869658328833518e-01
-1.543362524772621036e+00
4.452872460094861040e-01
-1.475469906777065576e+00
-5.828092315421663505e-01
-1.839383719329491240e-01
-8.652093450154604293e-01
-1.818133001354269862e-01
-9.891382625557753050e-01
-3.016202927743603990e+00
8.493638665298432200e-02
-7.508386783841157763e-01
-7.479955810051572840e-01
7.738126575560198006e-01
2.306006088067882598e-01
-5.855965963561584608e-01
-7.971344498537515089e-02
1.496757791024609478e-02
-3.324891527904504929e-01
-8.172502814730882303e-02
-5.138913858058330453e-01
6.190983538645868922e-01
1.081224410667473768e+00
-1.389033303339990200e+00
-4.127137137115979848e-01
-7.699920396797107491e-01
7.088501820593317015e-01
-2.614890548154616967e-01
1.428508167041145083e-01
1.189057007657813747e+00
9.226546610715767871e-01
4.841099695380869927e-01
6.163670923136522761e-01
-1.535970192949287494e-01
1.349356241879971163e+00
7.788361660256905294e-02
5.078224892827182257e-01
2.346806908969022443e-01
1.020277113357434873e+00
-2.990453314496276105e-02
8.255098072245701246e-01
1.588547882621984542e+00
1.529654001228492488e+00
1.170716849522264402e+00
-1.051879934496051883e+00
1.062338226038290312e+00
3.745376389018182928e-01
1.729034701147323050e+00
1.237227526215079587e+00
-3.171820352415116173e-01
-7.857335247725680816e-01
9.741301630437056158e-02
7.271194461550227750e-01
-4.349084055087191203e-01
-4.466744428214675655e-01
-2.555947783267147888e-01
-2.405635387026244132e+00
-1.079802260923725443e+00
-1.875130358821323340e-01
-1.652087055098339086e+00
-7.272276027431034962e-01
-5.587916388035009119e-01
2.336586970566718324e-01
1.068102802945983365e+00
1.181458335276668548e+00
-4.884311711290605373e-01
1.455582447580781869e-01
-1.105783232152724560e+00
-8.396213172119519896e-01
-1.412008091272671129e+00
