# Supplementary material for: Microstructural asymmetry in the human cortex
Source: Nat Commun. 2024 Nov 22;15:10124. doi: 10.1038/s41467-024-54243-9 (PMC11584796; doi:10.1038/s41467-024-54243-9)
Supplement: Supplementary file 4 — Source Data [file 41467_2024_54243_MOESM4_ESM.zip › Source Data/Figure1f_bigbrain_asy_layer_2.txt]

1.613082430463450290e-01
1.376936133937713413e-01
1.282780935018072721e-01
1.978395572907722388e-01
1.129701458359660682e-01
4.625669369152316662e-02
-8.582992094405429012e-03
6.303615079864831328e-02
1.921948735892051452e-01
9.950379280541229998e-02
7.627343880024327338e-02
3.527806117593131757e-02
1.546185772000379377e-01
3.360585384040757490e-02
8.544214058085834729e-02
-1.832136335242775388e-02
1.969729054331153043e-02
-1.376563250496600221e-01
-2.719492670044665328e-02
-2.163227529654450018e-02
-2.469640404090096136e-02
1.920503882264864431e-02
7.463118027058510129e-02
8.000708502150735701e-02
-6.665240600977057062e-02
4.649469231519871848e-02
7.668308127724565715e-03
-1.362397356190349629e-01
-8.251345569810852876e-02
-6.794598508645739721e-02
-4.454265009039830303e-02
7.478362694030678270e-02
4.816243859070066385e-02
3.047052999064909715e-02
5.726331411324436793e-02
-3.399311393903440420e-02
3.269069952801229029e-02
4.170712858078427787e-02
-2.560220303554166382e-02
3.321184007604423283e-02
3.690245255264823585e-03
-3.564777017969147921e-02
3.487645195513890822e-02
2.237965273809874867e-02
-9.964730911125772861e-02
2.950638300105327613e-02
-4.735747151183618969e-02
-2.411605698814792836e-02
-9.409470099985124680e-02
1.106924627082055690e-01
-1.829911499629207489e-02
-1.556204909085906474e-02
1.910963418625313825e-01
-3.342046192328042287e-02
4.284636757659397027e-02
2.751281490849099079e-02
4.121927296239608074e-02
6.658776214435611907e-02
1.141162920853316942e-02
8.605969578019344313e-02
9.491406515836886201e-03
3.822199276827073500e-02
8.244899701338914005e-03
8.422163570254878606e-02
4.069330651916952535e-02
-3.431155257745154702e-02
1.172707100877453702e-02
2.053995380210958677e-02
8.990697519727095313e-03
-7.094561610247612955e-03
6.171405690129068942e-03
2.799003846973768805e-02
6.123323937516011832e-03
-6.136094624994860997e-02
-5.124765552019614617e-02
-2.204715963614962623e-02
2.814186410105821903e-03
8.324376320559868231e-03
2.406227737832713348e-02
1.012669788658912412e-01
-1.485601515549313592e-02
-4.678542402496909877e-03
-1.546949200380201041e-02
5.295604421551408647e-02
7.638151281589153352e-02
2.381027272554797278e-02
1.142906561470457064e-02
1.874134689649920721e-02
7.672129677662760383e-02
4.031962631714807593e-02
-1.117535000321567308e-02
-3.214654880550375793e-02
5.407609359265539567e-02
-2.836080718948635893e-02
-1.449148103804367461e-02
9.546694583447361271e-02
3.980580468518336162e-02
2.650467438748251719e-02
6.659249329105418162e-03
-4.310284786195850426e-02
1.186145606003458086e-02
2.819207969242525785e-02
4.987061595268716535e-02
8.781620606814180552e-02
-1.163655747493513339e-02
3.157042890016587000e-02
-5.436275852890760929e-02
-2.338795817913234126e-02
4.537371269659127432e-02
-7.885864370268362566e-02
3.373740310843938855e-02
1.214049690197034279e-02
-3.339592186037625143e-02
8.559057765481738189e-02
5.919689190403951834e-02
-3.650093323457598987e-02
4.890513228686538261e-02
-2.419171410960792579e-01
-1.364744331584550295e-02
2.887512807281346003e-02
1.537793903075475033e-01
-1.510864730088710417e-01
-8.559141150311401491e-02
1.533568948247834851e-02
-7.154937795421781321e-02
-1.142836497714068422e-01
-1.910351974018210386e-01
-1.121049290037386681e-01
3.849864821650663543e-02
-5.000345317444994386e-02
-1.394919839546556184e-01
-1.707063003898497966e-01
-1.715823340666864372e-01
-8.119662400494364815e-03
-1.123363998837143968e-01
-7.139002587519692467e-02
-1.204236045242945696e-01
-7.271693233197297490e-02
-6.558074497232478650e-02
-2.014519010129994514e-01
-1.288149608545568758e-01
7.400808453067000969e-02
-4.604753353121588018e-03
-9.641712980909721703e-03
-3.902544152014532364e-02
-3.290244164470949861e-02
-1.312797959731732411e-01
-1.150916984582455588e-01
-9.365117258492257346e-02
-3.765349502412478067e-02
-8.012743602687884270e-02
4.083254807953552723e-02
-6.619637825471617887e-02
-1.134646127011140343e-01
7.223208592120397564e-02
-4.625616362626847750e-02
-5.870726117587236892e-02
-3.359479137127942272e-02
-5.347453712519485702e-02
5.789913965339896912e-02
7.204093812305258082e-02
-2.817651734680681535e-04
-6.315418841482969836e-02
1.562010297483792422e-02
3.086036880632437793e-02
2.762866186446357245e-02
-1.100927477253459998e-02
7.255083990561719820e-02
-5.169183709543902910e-02
5.368947303767283852e-02
7.392528540262449654e-02
-1.468664772466085344e-01
7.725041890089799634e-02
2.343131990169026735e-01
-1.104522312823668917e-01
6.039948542637535445e-03
-1.553709945588327701e-01
-1.939619656771869247e-02
4.624726158115655128e-02
4.705026717873794784e-02
