# Supplementary material for: Microstructural asymmetry in the human cortex
Source: Nat Commun. 2024 Nov 22;15:10124. doi: 10.1038/s41467-024-54243-9 (PMC11584796; doi:10.1038/s41467-024-54243-9)
Supplement: Supplementary file 4 — Source Data [file 41467_2024_54243_MOESM4_ESM.zip › Source Data/FigureS1_bigbrain_RH_layer_5.txt]

-5.564963605898336496e-01
-1.151965357134458051e-01
-1.419865942908681289e+00
-8.216162805364876087e-01
-6.577310069561626005e-01
-3.782464495393413340e-01
7.842064074188768996e-02
-1.280046471583307754e+00
-3.013612947637384298e+00
-5.904251870275084579e-01
-1.324222168724572268e-01
-2.718235591589453493e-01
-2.113170186306591702e+00
6.705867150920881606e-06
-1.284287527977275543e-02
2.822833371999134977e-01
-2.465021169457769223e-01
8.357845440371208801e-01
-4.090403131287830285e-01
-3.938991674901495266e-01
1.064037361531421144e+00
7.745627434531963118e-01
-7.968207313591232563e-03
-2.230291398707428652e+00
3.034303623692889418e-01
-6.240289023425390491e-01
3.229401061019682717e-01
1.749980241196874564e-01
-9.109539044603617297e-01
-6.871637468623252587e-02
3.719707763903765674e-01
3.593528235900598222e-01
1.375612600847061773e-01
5.583831429173472527e-01
2.765818702833437448e-01
4.871193478538424909e-02
3.175829797365151141e-01
7.824232778162972801e-01
-4.009817448165367559e-02
-1.022084825202622449e+00
-4.625743252064354327e-01
2.327101461828751106e-01
-8.068783456703059187e-01
-4.756354929438518231e-01
-1.721527805462546024e-01
-8.186760088132482016e-01
-4.087758495451485063e-01
-2.424704782706407491e-01
-3.389684930137207286e-01
-3.957696684034539558e-01
-1.709004643938998980e+00
-2.301748270586998213e-01
-1.656055800396572408e+00
-1.169591957405847760e+00
-8.697907437696511534e-01
-8.404152091573283689e-01
6.907159024510193257e-01
8.261788517130822518e-01
3.146339495516303764e-01
-2.102088071718088980e-01
9.164345377367304479e-01
-3.701247213648156120e-01
-6.079005762920640654e-01
-2.098927332670428303e-01
-2.824561345083287378e-01
-7.805801445997010424e-01
-3.681055965374208649e-01
-2.196862442441821772e-01
-8.344754358161479146e-01
-7.522857833248032255e-01
-2.179621212875086644e-01
-1.053927890213355312e+00
-7.883161629339688892e-01
-7.621577307016315084e-01
-7.161264255786754518e-01
-1.433993086162370423e+00
-1.249748265254847723e+00
4.143756483303318028e-01
-2.121455781987406641e-01
-2.155253980405519021e-01
-1.081123990836973858e+00
-1.190130981079974726e+00
-5.243454118025862032e-01
-3.446326097874727878e-01
-1.616989598702464503e+00
-1.141860824920849282e+00
-6.062713772450650795e-01
-8.778927952898417653e-01
-8.298115819642442048e-01
-9.442585867689858858e-01
-8.034686219333956325e-01
-3.168587214493363002e-01
-4.341384320325885060e-01
-1.313920041409053274e+00
-1.449668593181331622e-01
-2.655402076676158796e-01
-6.149410180726140318e-01
6.050238323026175813e-01
-1.712578149341582590e-01
-5.824226276788283668e-02
-3.923346087958740624e-01
-9.036919265612043395e-01
2.491242146718105135e-02
-1.260646978419422970e+00
6.160748849951772077e-02
9.754473636237044332e-01
-2.657567459320551995e-02
-6.195212256100887105e-01
5.688206120738104055e-01
-1.384392120890522160e-01
-4.963845559943884100e-01
4.586032496005185699e-01
1.245643375498013822e-01
-3.061433007596327596e-02
6.757174887802958052e-02
6.002823388794081838e-01
-2.018107149710634263e-01
2.156063932869566102e+00
7.341604076554638647e-01
-2.624604063805480725e-01
-8.982720880220633475e-02
1.932548064933681475e+00
5.516278417405894308e-01
-8.219372279000575210e-01
4.302977228717079217e-01
2.533134459721001708e+00
1.903822384138504908e+00
1.281149903325292660e+00
5.421610218697509032e-01
1.185451914593186329e+00
1.331759730183946111e+00
1.133166501177782060e+00
1.463747560313432672e+00
1.201515847448734187e+00
1.648894642666297372e+00
1.498713881664396119e+00
1.538385440087055800e+00
1.814648300644063683e+00
6.367188854197985970e-01
1.470802153903062903e+00
1.266515122271283822e+00
-4.136789758784042426e-01
6.660482515081663779e-01
-3.131177073892892349e-01
4.093750234880542266e-02
5.994387441195274668e-01
7.342539838524381191e-01
7.703416465179476758e-01
4.818094843450175802e-01
8.331744101495593968e-01
8.075715284227662494e-01
-1.125143269374674126e+00
1.600367309840391661e+00
1.053116120058091632e+00
1.652146919608733278e+00
5.923795171354469952e-02
7.848630282731474672e-01
-2.198795998287260689e-01
2.239066959753343300e-01
9.712565543757691877e-01
3.010492416866754062e-01
1.407240369453515438e-01
1.112969874231786616e+00
1.207620008519577404e+00
8.074980172726974326e-01
-1.218977742264486519e-01
6.721546621348696293e-01
-5.094028760654376042e-02
-4.599456937879147778e-01
-9.283477993971659403e-01
-1.383250893672777648e+00
2.946696333918678246e+00
-7.908873124917955577e-01
-1.907922414284929369e+00
1.024899367543231077e-01
1.635545701891157444e+00
1.791039188119677439e+00
1.238778519059344996e+00
-8.542455835687279286e-02
3.394435868240299747e-01
