# Supplementary material for: Microstructural asymmetry in the human cortex
Source: Nat Commun. 2024 Nov 22;15:10124. doi: 10.1038/s41467-024-54243-9 (PMC11584796; doi:10.1038/s41467-024-54243-9)
Supplement: Supplementary file 4 — Source Data [file 41467_2024_54243_MOESM4_ESM.zip › Source Data/FigureS1_bigbrain_RH_layer_4.txt]

-1.952151350959399068e+00
-6.497822692350632701e-02
2.893992369951545185e-01
-1.077252744522046335e+00
1.833032233761619223e-01
9.632697355505763781e-01
1.471666824303840881e+00
-1.870761083742498831e+00
-1.280845732074608279e+00
-9.465886183564785616e-01
9.607137511527623353e-02
-3.026577209302335966e-02
-6.434773345780838705e-01
-1.042095587950249369e+00
-5.399119267866882982e-02
1.191286494478375868e+00
8.848209405457526655e-01
1.125980688205315161e+00
2.577860892607736432e+00
1.629535753296345701e+00
5.589409503716858962e-01
5.400227247541993236e-01
8.127236005727954682e-01
-2.203169596527679630e+00
6.064802031454643583e-01
-1.626282456679801980e+00
2.716036451392259132e-01
1.323845202819243783e+00
7.477090100330437972e-01
1.165096878211066000e+00
2.465887998753526766e-01
-1.371170824096444862e+00
-1.870408505333821525e-01
-1.401443756609224600e+00
-3.410666518632021749e-01
-2.281050740530439214e-01
3.958311437445743430e-01
2.220357086204719499e-01
3.644894969490695136e-01
-6.960336601022204528e-01
2.167213047103072332e-01
-1.070638643820681496e-01
-1.348782223048268447e+00
-1.267936827022843049e+00
3.370935845361980321e-01
-1.128586528461014010e-01
3.440840081839048881e-01
1.397480855057297688e+00
8.686118037441699080e-01
7.688505695629199721e-01
-9.240538644412347180e-01
6.647283926929807574e-02
-1.345878859201500743e+00
-8.107823009102034240e-01
-1.069430107114629047e+00
-1.531628176931677743e+00
4.032533612146598639e-02
-5.916819114321202333e-01
-2.804510651449930725e-01
-5.677568849907590476e-01
-3.793670777301831332e-01
-2.616544918542809683e-01
-1.061254166247680208e+00
-1.265189318436425181e-01
-1.271185770893449030e-01
2.252659505295085962e-01
-8.000253102638407166e-01
-8.175818454590949580e-03
3.342409511744255934e-01
-7.611983608808867707e-01
3.188138427557448140e-01
7.689007503074126726e-01
-3.676455159977822795e-01
-1.767244585482728725e-01
-3.403419726162109082e-01
-1.314676215936406711e+00
-3.720065848264308972e-01
-6.091003034066039268e-01
8.286718881609814735e-01
7.111836445441362120e-02
5.427497345694062281e-01
4.704728932442800993e-01
1.641818801239990633e-01
-1.821429476809139081e-01
-5.441862444463305831e-02
2.415616388541822757e-01
8.151430576024090158e-01
3.026030329096671134e-01
5.185379440412337670e-01
2.997060975289595475e-01
-8.135244831739667226e-02
-3.256763586639406793e-01
-8.466679565572542421e-01
-2.002500436929835814e+00
1.856238982606981669e-01
-1.241440057287287679e+00
-4.660502870096206451e-01
-9.834671601675900598e-01
-5.246215677711331127e-01
-1.304028637538075630e+00
-1.578146257624122084e+00
5.500752929353989844e-03
8.723937484248622809e-01
1.222272515558609496e-01
-5.853717385357902758e-01
-3.901084363809448341e-01
-2.724852244105264720e-01
-1.282454241940478745e+00
-8.069829630168906531e-01
-2.258202064204681558e-01
-1.074606135814544450e+00
-7.070451617374723385e-01
-8.852932921734774085e-01
-5.371421927085401338e-01
-1.793540525583109113e-01
-2.715236798789221750e-01
4.216541621806590423e-01
-5.933604326379731120e-01
-7.074503994221451597e-01
-2.743932012839526702e-01
-1.098513342497523970e+00
2.855516098130282954e-01
-3.113466734292792970e-01
-1.331680163291998786e+00
-6.667579283629819775e-01
5.060467614606926068e-01
1.391735762008716515e+00
-1.936334340008164234e-01
-8.978515017429115072e-04
7.157229018943832566e-01
6.065562925774151820e-02
2.354984018317297367e-01
7.621288847565578228e-01
-2.472301130980310846e-01
9.166267215981246386e-01
6.348855056569736588e-01
8.831581101405259204e-01
9.563523831213984749e-01
6.994949642989566341e-01
1.797573705338777472e+00
1.264256573034920894e+00
4.287626698380334056e-01
7.466978787337832379e-01
1.289578124195158049e+00
8.856364215748336877e-01
1.195598631893725061e+00
2.330473331449827157e-01
4.429435532225680094e-01
4.691930241842776073e-01
5.315728211330048580e-01
1.178242284877431212e+00
-9.345275379883758241e-03
2.378709623988152000e+00
2.645655285608959684e+00
7.619287111428093562e-01
1.036382644734117564e+00
7.560745252147068607e-01
9.401336281328442901e-01
1.766975715861914153e+00
1.102816722779007996e+00
2.524235931856145809e-01
-3.634977059286052525e-01
1.439475243938638016e+00
-1.857411867680448248e-01
-3.573905185514925087e-01
-8.360078112605106027e-01
2.371979219532180938e-01
-5.420226393889333583e-01
-2.578588757376629181e-01
9.967909147548255078e-01
-2.269568655011718616e-01
4.808225490833928362e-03
-7.746677049734348453e-01
-2.710660881591385518e+00
-4.503153494101045928e-01
2.212861126673485446e-01
1.106041576546059613e+00
9.919847235068869340e-01
-7.689144083038700339e-01
-8.852691490040903721e-01
