# Supplementary material for: Microstructural asymmetry in the human cortex
Source: Nat Commun. 2024 Nov 22;15:10124. doi: 10.1038/s41467-024-54243-9 (PMC11584796; doi:10.1038/s41467-024-54243-9)
Supplement: Supplementary file 4 — Source Data [file 41467_2024_54243_MOESM4_ESM.zip › Source Data/Figure1f_bigbrain_asy_layer_3.txt]

-6.936501825224508644e-02
2.411886797762713332e-03
-5.795444436523679299e-02
9.410619668187713768e-03
-4.527079390414795457e-02
-5.720306837645354470e-02
-1.095969547761255630e-01
1.688383226786848226e-02
5.247991914499224031e-02
1.045813818227423475e-01
4.942152613176102605e-02
3.437750831085599479e-02
-3.628607893271319773e-02
2.301685595066427052e-03
-6.177826208649985634e-02
-1.270481129173900714e-01
-1.107507534149423795e-01
1.923781802115030401e-02
-8.606591316298961569e-02
-9.868800931082245820e-02
7.678609877891789948e-03
3.113002528190644130e-02
2.131513915480191899e-03
1.203138434123134648e-01
1.991836619170733388e-02
7.881834496350836883e-02
-1.075221905443621007e-01
-5.773326805554354624e-03
-1.349224065464813271e-01
-8.396402202432226569e-02
-5.054104102424770290e-02
-7.569849879637835684e-03
-3.184876225842331321e-02
4.781342841559300255e-02
-2.487074129153945407e-02
-1.602942608974772254e-02
-7.772549629692525330e-02
-6.684264643898032987e-02
-4.170824176574642467e-02
1.903764162497323387e-03
-6.430355013532343400e-02
-3.409621818339954313e-02
6.094612899144454671e-02
2.205655922830261975e-02
-7.982241846304512223e-02
-4.551261989410703562e-02
-6.167920028522534681e-02
-1.527812693475943673e-01
-8.469049423059370196e-02
-7.688444308135873595e-02
-4.267016435560026799e-02
-2.952212977424282375e-02
4.846239863039170093e-03
-3.549728821215396984e-02
1.395041040035532344e-02
4.245931793681295696e-02
-3.362166015912494699e-02
3.591939088932033508e-02
2.442486984129618732e-02
1.735223091406930956e-02
3.215493480106866586e-02
3.188667643098508364e-02
2.718679468191648185e-02
-3.735548354310191249e-02
-1.416912470996940267e-02
1.228904065895672880e-02
5.501113571020663923e-02
1.428841957413112818e-02
1.359048068674000541e-02
2.058840474403917514e-02
-3.052732367268029545e-02
-3.399055145610940624e-03
3.951584710862850874e-02
3.596970941382782866e-02
3.240843994052208105e-02
7.725897173553437913e-02
2.637682913892757178e-02
5.375698244629125572e-02
-2.690580448632675509e-02
7.814666554103113713e-03
-3.155301311774020429e-02
-2.162002793940651785e-02
3.126508060079191686e-02
2.038957582879908498e-02
2.285097901870235607e-02
3.105465002783197679e-03
-2.030871950524583067e-02
-4.590760687861420580e-02
-3.052461711488205394e-03
-6.175460756427534129e-03
-6.263232609679697874e-03
3.419087498464209313e-02
-3.345816788416212939e-02
1.022841325530087636e-01
-2.610970543203983141e-02
7.978826815665315819e-02
2.413678328305883872e-02
1.340597991426336066e-01
4.376689594002088068e-02
3.867729772717521525e-02
6.512910173646856149e-02
-1.178902066340459286e-03
-7.033560438891493793e-02
-1.829409607035900652e-03
3.448930108433691244e-02
8.174126247530884293e-02
-1.427033967397439793e-03
7.126092063163697032e-02
8.627933897788571393e-02
8.619451007267064924e-02
6.232859338612321831e-02
7.901487622420946821e-02
1.087396083538162139e-01
4.192125191980293486e-02
3.584216341758112573e-02
2.580140902383638163e-02
-2.016182400781441758e-02
7.606902013906893800e-02
3.542255178523347203e-02
1.272269076840825686e-01
-2.021872769429896438e-02
1.833749650172494805e-02
7.893502003433529313e-02
4.776021682832181509e-02
6.836812442216898267e-02
-1.106534527698505542e-02
-3.089288093581350411e-02
4.695690226745617701e-02
-2.488934632958925489e-02
7.292287232682531824e-03
2.151416395200132781e-02
3.612155046743437820e-02
3.015688608231893025e-02
1.135063716403541811e-01
-1.271579472065786963e-03
4.209100656683430197e-02
2.237788258496545973e-02
4.231988463494993497e-02
2.005190153299703931e-02
-7.540138657613349241e-03
-9.802167828491747080e-04
-6.535565716708126305e-02
-1.602532866881602874e-02
-8.157536033968366268e-03
-6.764976625673643773e-02
-3.287445333790973978e-02
5.472245384518700448e-03
1.938748245390635797e-02
4.044130946542371340e-03
2.832682300222761837e-02
-1.502108941052517424e-02
-8.207807476490608378e-02
-2.117746344338617415e-01
-1.385924620544631281e-01
-1.048934424370382007e-01
-6.824714644460985399e-03
2.544701405640504774e-02
-4.977861931003713797e-02
-6.222051169126463499e-02
-1.296997776795438297e-02
-4.894948850736211693e-02
-5.153060437913971337e-02
-6.581567278434133361e-02
-8.652722575393712034e-02
-5.593125395231757224e-02
-2.188534361814845237e-03
4.926666552722584747e-02
4.302257268848459770e-02
4.899112956223256737e-02
-1.514051972493529741e-02
2.117702715658995385e-02
3.476450269203599369e-02
3.238113990720585533e-02
5.377702352242885731e-02
3.100177728266301225e-02
-2.190559531371740615e-02
3.646489604888514258e-02
-5.413531578466646010e-02
4.448960222647466156e-02
9.589896434208659837e-02
