# Supplementary material for: Microstructural asymmetry in the human cortex
Source: Nat Commun. 2024 Nov 22;15:10124. doi: 10.1038/s41467-024-54243-9 (PMC11584796; doi:10.1038/s41467-024-54243-9)
Supplement: Supplementary file 4 — Source Data [file 41467_2024_54243_MOESM4_ESM.zip › Source Data/FigureS1_bigbrain_LH_layer_4.txt]

-2.011277498447732182e+00
-3.423344532673423812e-02
2.264316913699354894e-01
-1.124769707531941831e+00
1.350636231875604887e-01
9.469769465090753791e-01
1.321082784213005068e+00
-1.886211736590993837e+00
-1.278676208965770167e+00
-8.651064994530246466e-01
1.167867772472603316e-01
1.423653198048050773e-02
-6.286099234610679209e-01
-1.116696151921887425e+00
-1.292603448933349608e-01
1.146396581174734530e+00
8.556875265389155549e-01
1.142499497286510346e+00
2.579198808345140481e+00
1.672429295387283466e+00
5.436111330394847174e-01
5.610345643448714226e-01
8.508896289671796787e-01
-2.086262238262120317e+00
6.392893473756262601e-01
-1.589697699114483553e+00
1.289020001547779015e-01
1.365009746908089738e+00
6.928652385552073190e-01
1.079980057103443247e+00
1.989187328125732457e-01
-1.480645600158050357e+00
-3.196636566539391988e-01
-1.479482164098985919e+00
-4.074252950921322669e-01
-2.642043133156148360e-01
3.727175323362090786e-01
1.637340690474125560e-01
3.151023448098013158e-01
-7.294008959581543827e-01
1.655816688381100965e-01
-1.851490215709311604e-01
-1.333665597308548056e+00
-1.258626879836083567e+00
2.219163820251585373e-01
-2.045259287488963296e-01
3.181152956831546086e-01
1.369584786946483668e+00
7.830511995390865287e-01
7.176212996309536685e-01
-9.076024175508065062e-01
1.042440115964061026e-01
-1.391514520957588319e+00
-7.835025199561380660e-01
-1.103721078290209157e+00
-1.505232851311464115e+00
-2.448609272260255862e-02
-5.947803177756137982e-01
-2.781829885535543334e-01
-5.402620654705051484e-01
-2.899804225600671193e-01
-2.402638933314278080e-01
-1.053074437875726410e+00
-1.211947739593065565e-01
-9.580051989186766370e-02
2.494304205896394622e-01
-7.514666201772027820e-01
1.598775448111236855e-02
3.597876311468195532e-01
-7.738726688135061371e-01
3.701229337877325332e-01
7.680065179101741579e-01
-3.042272505150768747e-01
-1.140977623903994126e-01
-3.187345030573538462e-01
-1.302795350085803383e+00
-3.517592804405332285e-01
-5.599832619969551395e-01
8.299820472922802006e-01
7.764330238243334625e-02
5.015110437634094920e-01
4.504075259325437952e-01
1.857966956491096389e-01
-1.659184678214121744e-01
-1.104196962037220196e-02
2.755301710883680255e-01
8.902792062350743940e-01
2.634844879307444709e-01
5.084498856367566377e-01
2.930814666765435561e-01
-8.194641135163484302e-02
-3.386538050790350307e-01
-8.934160101310402169e-01
-2.007385991103371126e+00
1.931190820577665945e-01
-1.175056739967513808e+00
-4.637294075737909971e-01
-8.373845507464735549e-01
-4.865401032371122203e-01
-1.258726472879873493e+00
-1.500170569875250548e+00
6.264836855686635453e-02
8.420840948666850068e-01
1.804420230886271403e-01
-5.563427249537286068e-01
-4.136815442516039720e-01
-2.596150082352435828e-01
-1.224548564559674757e+00
-7.627002731786572953e-01
-2.510322896377156776e-01
-1.035762469857511414e+00
-7.086883706136400951e-01
-8.059502616526931229e-01
-5.290947442637077280e-01
-1.850988767218776643e-01
-2.726723103852651264e-01
4.092490313633158627e-01
-4.791278640035720460e-01
-7.487278214199369897e-01
-2.661246504185528217e-01
-1.105649547029567525e+00
3.069395713471601561e-01
-2.668880887303001770e-01
-1.255551471693505672e+00
-5.883431389176567716e-01
5.532556868815703410e-01
1.400225868920334849e+00
-1.068151731746773275e-01
2.054834733244139192e-02
7.143516865097891966e-01
7.105847455875476115e-02
3.060338378589469444e-01
7.389107034938940943e-01
-2.386017996978107292e-01
9.139147902966059389e-01
6.293891326288379995e-01
8.941653923679067084e-01
9.381094827548049908e-01
7.220082493036059645e-01
1.802768390185550684e+00
1.282926717327335098e+00
3.825928848991106412e-01
7.350495828860053038e-01
1.241592348712539762e+00
8.415744984387796279e-01
1.193210820118217219e+00
2.615182086324414068e-01
4.659096721885278569e-01
4.859951617884676889e-01
5.499201588029172250e-01
1.142366411266299231e+00
-3.472718797332529500e-02
2.293456745154023313e+00
2.487788020483496343e+00
7.864460756216810067e-01
1.044311191938180228e+00
8.153411239387694520e-01
1.004464075226351172e+00
1.814781914002640439e+00
1.051250389523704198e+00
1.734167006608441086e-01
-4.359996648255924367e-01
1.359399805566511077e+00
-2.134064726735015183e-01
-3.552666624266081485e-01
-8.980120905944382059e-01
1.643817803976131142e-01
-5.236035906424719721e-01
-2.430158273448941586e-01
9.863057286125737066e-01
-2.012825742752007707e-01
2.780857591833803613e-02
-7.259586419070083174e-01
-2.641923134086305414e+00
-3.524811396903417826e-01
2.121328553997992306e-01
1.146771546413432707e+00
9.631279964946699579e-01
-7.495486835986778784e-01
-8.368373448453504393e-01
