# Supplementary material for: Microstructural asymmetry in the human cortex
Source: Nat Commun. 2024 Nov 22;15:10124. doi: 10.1038/s41467-024-54243-9 (PMC11584796; doi:10.1038/s41467-024-54243-9)
Supplement: Supplementary file 4 — Source Data [file 41467_2024_54243_MOESM4_ESM.zip › Source Data/Figure2_hcp_asy_stats_network.xlsx]

## Sheet: hcp_asy_stats_network
		intensity_z			intensity stats				heritability			sex			age
ID	Parcel	LH	RH	Asymmetry	t	p	p_fdr	cohen	H2r	SE	rp	t	p	pfdr	t	p	pfdr
1	Vis1	0.999	1.39	-0.392	-44.7523	6.02105e-250	9.03157e-250	-1.34872	0.352401	0.0558402	7.97799e-11	-6.36	2.97e-10	4.46e-10	-1.61	0.107	0.214
2	Vis2	0.304	0.957	-0.652	-85.3155	0	0	-2.57119	0.513877	0.0512103	1.54734e-18	-11.9	1.01e-30	1.21e-29	-2.8	0.00524	0.0315
3	SMN	0.636	0.52	0.116	26.7797	4.81942e-122	5.78331e-122	0.807072	0.291148	0.0518003	9.79912e-09	5.7	1.51e-08	2.01e-08	-1.56	0.119	0.204
4	CON	-0.364	-0.518	0.153	46.51	5.41534e-262	9.28343e-262	1.40169	0.26764	0.0586807	2e-06	8.84	3.77e-18	7.55e-18	-0.84	0.401	0.438
5	DAN	-0.21	0.144	-0.355	-72.5616	0	0	-2.18682	0.432286	0.0527935	2.30327e-14	-10.1	4.26e-23	1.7e-22	-2.59	0.00976	0.039
6	LAN	-0.162	-0.514	0.352	70.7098	0	0	2.13101	0.225518	0.0552365	1.93e-05	11.8	1.62e-30	9.71e-30	2.47	0.0138	0.0415
7	FPN	-0.0589	-0.4	0.341	83.9463	0	0	2.52993	0.39043	0.0593597	1.0853e-10	10.1	4.46e-23	1.34e-22	4.83	1.59e-06	1.91e-05
8	AUD	1.65	1.07	0.576	64.0313	0	0	1.92974	0.304313	0.0576552	1e-07	9.85	5.52e-22	1.32e-21	0.0526	0.958	0.958
9	DMN	-0.406	-0.418	0.0112	3.54439	0.000410056	0.000410056	0.106819	0.277319	0.0547394	2e-07	-0.422	0.673	0.673	2.25	0.0247	0.0594
10	PMN	-0.377	0.222	-0.599	-62.2472	0	0	-1.87597	0.337223	0.0570404	2.29723e-09	-8.83	3.95e-18	6.77e-18	-1.11	0.269	0.403
11	VMN	-1.25	-1.06	-0.188	-16.4673	1.25019e-54	1.36385e-54	-0.496282	0.112022	0.0574319	0.0226842	-2.83	0.00468	0.00511	0.939	0.348	0.418
12	OAN	-0.224	-0.656	0.433	43.136	9.54398e-239	1.27253e-238	1.30001	0.23002	0.0554266	1.17e-05	3.49	0.000511	0.000614	0.996	0.319	0.426
