# Supplementary material for: Microstructural asymmetry in the human cortex
Source: Nat Commun. 2024 Nov 22;15:10124. doi: 10.1038/s41467-024-54243-9 (PMC11584796; doi:10.1038/s41467-024-54243-9)
Supplement: Supplementary file 4 — Source Data [file 41467_2024_54243_MOESM4_ESM.zip › Source Data/FigureS1_bigbrain_RH_layer_1.txt]

1.185351927574597841e+00
7.030864219075764199e-01
1.414146871401218197e+00
1.057541574186233513e+00
1.396455689393081734e+00
1.444812879742768841e+00
1.775867901766720713e+00
4.825475771694953120e-01
8.811609926914304447e-01
-1.538843652029423525e+00
-1.264582497543017103e+00
-1.291934230531806227e+00
1.656595689110051950e+00
-6.238999497331923494e-02
8.429535832111935134e-01
6.721945692710060705e-01
1.281339397159151572e+00
1.040766509125466976e+00
6.233053924838416471e-01
1.453548171038769654e+00
5.762628147310878690e-01
4.875759397050684618e-01
7.330848729105109429e-01
1.334823603173527440e+00
5.385810676336068026e-01
8.305721726544336436e-02
7.377150955878102323e-01
1.001603678742802206e+00
3.051247607370374482e+00
1.441336726088600528e+00
2.683950831775819279e-01
-6.008560745119986279e-01
-3.949281380944444919e-01
-5.515600458069219725e-01
-5.842861691366709742e-01
3.890918782887614058e-01
-4.019740417025167711e-01
-6.884057020467709842e-01
7.241517221763577039e-01
-3.910081926134549406e-03
2.399536014931910322e-01
1.196884291333776718e+00
-1.367822740627735734e-01
5.521412368481236621e-01
2.129590258447919382e+00
1.960612517755637496e+00
9.027896013767134908e-01
6.639817478140616069e-01
2.303065765293602407e+00
-2.449211098514354756e-01
1.573734401242339542e+00
4.213097744317773619e-01
-2.392838142430211423e-01
1.127990377504310748e+00
1.840658751767410839e-01
6.546947023010954991e-01
-5.084663305317395077e-01
-1.141867346215748702e+00
-6.670552705696289886e-01
-9.170280859498897152e-01
-1.105060300344169022e+00
-1.134018226550154829e+00
4.421184078339543966e-01
-1.373016872326990878e+00
-1.270833152916623909e+00
-5.026351404620872376e-01
-1.607141669219485924e-01
-1.624422574209752890e-01
-1.122633972568227056e+00
2.182270963775770067e-01
-1.856540417873992210e-01
-1.671811080972521735e+00
3.569884145727021951e-01
2.970592002130662546e-01
-9.629564768424114796e-02
-8.094036429205513083e-02
-6.431659086610678200e-01
-1.673835244583473936e-01
-6.582588711149010008e-01
-9.577615459375031781e-01
-2.051694121599541634e-02
-3.506696538001386476e-01
-2.142373205075428777e-01
-4.899562976466544373e-01
-1.162310822094781981e+00
-7.803084808860488719e-01
-1.319943688182925179e+00
-1.161083576524275296e+00
-1.997783981528608477e+00
-1.588697223145059345e+00
-7.158898739367534070e-01
-5.995227664134660239e-01
4.199445218350369990e-02
-1.401914600404297329e-01
7.285158205133131226e-02
-8.590905652431791717e-01
-4.729508880298474160e-01
-1.480181506723824425e+00
6.196061753562625007e-01
6.257106756692653038e-01
3.599888176605858803e-01
2.374035580801070466e-01
-1.273420395905928260e+00
-5.076607550093172883e-01
2.151699141286545977e-02
-2.127289107076197894e+00
7.805462314182346484e-01
6.886687145997012760e-02
-1.420202142950983459e+00
-1.614218577221391060e+00
-7.939511500408187317e-01
-1.493855635932226811e+00
3.536802548075679287e-01
-1.455506163539316944e+00
-6.277272981233162907e-01
-1.579909457952057561e-01
-8.490488469966338547e-01
-2.777662757270294436e-01
-8.993216590526283971e-01
-2.909185661476366036e+00
3.055111827843396965e-01
-7.689414210372621516e-01
-8.231882085331118093e-01
8.503409256181969633e-01
2.991284826358238114e-01
-6.677091768780097913e-01
-1.920713369435377571e-01
3.079896712965066521e-02
-1.854786979919400836e-01
7.208615223748826573e-03
-6.138128011104783122e-01
4.951582750042681780e-01
1.072230047698140343e+00
-1.175779707923245043e+00
-4.441078889188438406e-01
-7.097711283908721969e-01
7.508114945561884523e-01
-4.549206382649709918e-02
2.221842988318771805e-01
1.160094666175934153e+00
9.147230342077156129e-01
5.996881520802622711e-01
6.513136394020847542e-01
-1.092817860929035240e-01
1.330904844847703883e+00
7.617162663894584684e-02
4.379694961061369463e-01
1.785230528410803041e-01
9.367979348072020818e-01
6.316569543303404699e-02
8.685261069370165954e-01
1.567393829126593419e+00
1.427715541969235558e+00
1.175222192846833158e+00
-9.574716880798389562e-01
1.086421905075859229e+00
4.509207729537631493e-01
1.651848815402746196e+00
1.209881319282385403e+00
-5.244088792832977269e-02
-6.417845694192159112e-01
9.312928222323657579e-02
7.820806628491517865e-01
-4.247390741335912434e-01
-4.250445400749018887e-01
-3.227173499652377098e-01
-2.364955781451737682e+00
-1.036148275956687348e+00
-2.328778448767646891e-01
-1.845203327305105612e+00
-8.373102419449957035e-01
-5.197625640746639242e-01
3.005096348028205022e-01
1.328929289598432151e+00
1.136404482506802927e+00
-3.118476825202248226e-01
1.497127217830585277e-01
-1.142689746706003318e+00
-8.538097860395352789e-01
-1.424591458894077123e+00
