# Supplementary material for: Microstructural asymmetry in the human cortex
Source: Nat Commun. 2024 Nov 22;15:10124. doi: 10.1038/s41467-024-54243-9 (PMC11584796; doi:10.1038/s41467-024-54243-9)
Supplement: Supplementary file 4 — Source Data [file 41467_2024_54243_MOESM4_ESM.zip › Source Data/Figure3b_hcp_asy_RegionWiseCoup.txt]

1.313113063034958838e-01
1.901758937183058995e-01
6.651415664713940246e-02
2.165978917996533859e-01
7.205574377914694684e-02
1.949542598089238077e-01
1.481589950361038577e-01
3.907922337269791324e-01
3.549546412833012310e-01
-5.637472826302926399e-03
5.224922939306710090e-02
1.398942319047040417e-01
1.114925447535788094e-01
-1.959176741551311718e-01
-8.669280407619266160e-03
1.789399312603814907e-01
2.595911686942595775e-01
3.391986521015889489e-01
9.576762520323156558e-02
9.138778127585535371e-02
1.184092213858445597e-01
1.464082095734790812e-01
2.673621893484336987e-01
-6.229535911299995121e-02
2.702783886545260736e-02
1.328949712932451510e-01
3.959864458446100272e-02
1.566914732304106883e-01
4.795967700133980938e-02
2.218865761338714160e-01
7.083175086302358203e-02
-1.652671820716790640e-01
6.398551863729246003e-02
-8.196567476176382094e-02
4.930992100566167907e-02
3.310762259567655574e-01
-4.601605537248754096e-02
-4.922206811707693225e-02
3.846987803111174276e-01
2.814609625191202280e-01
1.904178792297655520e-01
1.516730619568958383e-01
1.342358897961743458e-01
-8.402214510421801563e-02
-5.689571519021183708e-03
2.313687075127145165e-02
1.948033715963151113e-01
-7.006686812631635064e-02
2.259877537531995162e-01
4.050765052030583235e-02
3.657144520664295517e-01
3.567916763912833966e-01
4.033026082502626508e-01
3.206017877792889381e-01
2.654664138952379515e-01
1.093578606600682235e-01
2.099961060566102877e-01
6.956372209506285487e-02
-1.379199507255877977e-02
1.657000474904725060e-02
-4.895599961992491700e-02
-1.381915872422773139e-01
7.734841152891300253e-02
1.425064414143149827e-02
-1.157054380535479515e-01
2.862563132935569410e-01
2.589346411257485714e-02
4.524164166405140325e-02
1.017087161488147984e-01
-1.197651244920995839e-01
1.362954886067193339e-01
1.533100900434358760e-01
1.905814839521449422e-01
-2.870607458963674724e-02
1.860041882507179611e-01
-3.578554332357225531e-02
6.688099764195870600e-02
2.895122931198280611e-02
2.465311518857718209e-01
7.631225123532220378e-02
3.029516403738625185e-01
6.555503866796114076e-02
1.521756358428830169e-02
-4.224901555988129498e-02
-9.895379936469733684e-02
-4.532568650793560028e-02
9.108587805247747582e-02
1.407624906654622310e-01
-6.209190789427105998e-03
1.072220370893144648e-01
-4.124299556523190052e-02
1.315356111030548114e-01
-1.671033845730339473e-02
-2.195441666100905048e-02
-3.298467995592144208e-02
-7.307185219266638596e-03
1.868377142060905979e-02
-2.050292261392328008e-02
3.843295509876955979e-02
3.806599855723583614e-01
3.265200134448520974e-01
3.733599450251331442e-01
-1.451205361683385875e-01
1.773287903281986488e-01
1.170436750390796768e-02
1.845046093206172966e-01
-1.072523312081479982e-02
-7.370087196222002701e-02
-2.948108567156537685e-02
2.047713425483459748e-01
-4.776420466864948061e-02
-2.454132216643342690e-01
4.363136920242895178e-02
6.692072403120839785e-02
5.871597272449281812e-02
-6.711821571792288277e-02
2.606960447586688379e-02
2.437433835560332829e-01
1.468418196286670752e-01
3.435782590790858460e-01
1.993599144623988684e-01
3.424642766078328515e-01
1.509138665805012935e-01
-5.623444446066723501e-02
3.055179988681906433e-01
2.751867875058831014e-01
2.155203111966730034e-01
2.964837286424458762e-01
1.585875363715980868e-01
1.395197594166714197e-02
7.764487995929000852e-02
1.122599415989336546e-01
2.060605220438647689e-01
2.130736430316209074e-01
4.595907882877478534e-01
3.815896157352756113e-01
5.450141656542155377e-02
2.818136357021986949e-01
2.196317417055053678e-01
1.766476526447491036e-01
1.617115021257251872e-01
-1.008171350646100972e-01
-7.158290924404064892e-02
7.580340600441942689e-02
6.366268432369207031e-02
-1.926720350046467328e-02
-6.823287460001910276e-02
-6.378611601414299614e-02
-3.735971012864683360e-02
-9.221825457248034041e-03
-2.779876581716740624e-02
1.498675359636555404e-01
2.003776507988852540e-01
9.595990554850818144e-02
3.103790981534080284e-01
2.100221624376283347e-01
9.247554939535325425e-02
9.047536115676835244e-02
6.875570848955947501e-02
9.990913782610770510e-02
1.614915163764850392e-02
-2.907650345954212665e-03
2.458468734991562932e-01
2.329982719171610345e-02
2.759984058108548924e-02
-1.813057307221414005e-01
-2.405624207178697418e-02
3.865045946267081645e-01
9.071050620343440452e-02
-4.242574423025394226e-02
-1.867365342875246595e-02
2.038959016096462407e-01
-2.057375171273331804e-01
-2.859537433867091749e-02
9.674014849868088628e-02
-4.384142283805134155e-02
2.304502925625415838e-02
-4.367370571935517282e-02
-1.597306661747693174e-02
-1.750375748125361508e-01
