# Supplementary material for: Microstructural asymmetry in the human cortex
Source: Nat Commun. 2024 Nov 22;15:10124. doi: 10.1038/s41467-024-54243-9 (PMC11584796; doi:10.1038/s41467-024-54243-9)
Supplement: Supplementary file 4 — Source Data [file 41467_2024_54243_MOESM4_ESM.zip › Source Data/Figure1f_bigbrain_asy_layer_6.txt]

-2.212470957296207644e-02
-2.590431154504702072e-02
-9.865364519900166052e-02
-7.255882494671328509e-02
-8.584128640605588612e-02
-8.055505048394558110e-02
6.080665356596911403e-02
3.360642744052937808e-02
-1.099892208838854496e-01
7.265625989702056975e-02
1.313797149664691077e-01
1.045396659520523297e-01
-1.602852869668031088e-01
4.777202025136560032e-02
-6.665522380353116737e-04
-6.162398151493490850e-02
-6.866864311249501474e-02
-3.080406653328924757e-02
-1.295035672766215937e-02
-1.586109924533680993e-01
-3.320427627775496965e-02
-3.453121306199709306e-02
-6.297134843222096379e-02
-2.921463343827537251e-01
-8.586951250471316910e-02
-9.360255776581158371e-02
2.183492394681676996e-02
-1.166221455541081309e-01
-1.989031729451923580e-01
-3.794267138797114552e-02
5.620505658668892984e-02
1.262731068001649581e-01
1.398113903962331650e-01
1.245484059106914260e-01
1.407648300255290030e-01
-4.432241193006834085e-02
9.751548713715074701e-02
1.538159409569677949e-01
-3.844807332065107441e-02
8.915940315252475490e-02
8.962126425510782979e-02
-5.427264745449280475e-02
-5.739960141345070571e-02
-8.033883139628232584e-02
-6.578344865057576818e-02
-7.720537963244947233e-02
-9.991737527861579982e-02
-1.865647323357787560e-02
-1.256400415865827624e-01
4.244624479745330581e-02
-1.316109019191368523e-01
-4.955423690581580581e-02
6.122560486357917636e-02
-7.739530242488551481e-03
7.096577656565279668e-02
-1.376725045818739390e-01
4.686620776033144364e-02
-5.584420202771008673e-02
-3.691672816493640763e-02
5.052365678676225269e-02
-9.719352259694568480e-03
1.314441352062942735e-02
-7.501464975268234969e-02
1.448569876195050787e-01
1.087257212102441806e-01
6.166318222834921148e-02
-9.306274187017130051e-02
-4.158709851506089961e-02
-2.263996560323633302e-03
-5.044712477578504328e-02
-8.302898878553888196e-02
7.478090247676139057e-02
-1.188094265909145075e-01
-8.077667737272727078e-02
3.703115035504911525e-05
-2.584949637586169205e-02
-4.707510636627554312e-03
-6.592969795021810797e-02
1.647563861349898504e-02
6.611950156858743821e-02
5.830246931461668947e-02
2.740432487436529271e-02
-1.828888791495362695e-02
-4.707501663322400049e-04
8.048386761542680734e-03
-2.812356620837818191e-02
3.113316123541788258e-02
1.057577070008153264e-01
1.483891162049908452e-01
1.135442985938758947e-01
6.171271782591863930e-02
1.150159273508939706e-01
5.714282856398215926e-02
-3.447346991551306777e-02
-1.204497664157638814e-02
2.775718782667191409e-02
8.811679111415494231e-03
-4.037168426266719151e-02
-1.316937944104853708e-01
-1.200821241069915668e-01
-9.987209434279967213e-02
-1.017934364917441048e-01
2.362914542026623987e-01
-2.664397363177127206e-02
-1.019677534607986435e-02
9.704424210163500875e-02
-1.120259373932668001e-01
-7.939930262565936259e-02
-4.516868882395798368e-02
1.004785374536832643e-01
3.584284632400185078e-02
4.645753714918045979e-02
-2.354031161866395883e-01
8.389152415761269143e-04
-9.296919290414529247e-02
6.303779286838001941e-03
3.998499867879719283e-02
1.770569441567259594e-01
7.222834747846071379e-02
2.074211295210965922e-01
5.449001093773723353e-02
2.441794976861978717e-01
2.683465842054442302e-02
-1.071326117091960517e-01
-7.656954449387676220e-02
9.416577810780786539e-02
1.271619877734052051e-01
-2.627145083596178418e-02
2.298620669600164382e-02
3.367605355820844915e-02
1.169091970741646669e-01
-3.768735354081063221e-02
-2.844522871845325818e-02
9.344735234592661810e-02
1.105665063961982914e-01
6.331083556336505880e-02
-2.558589404326783168e-02
1.062279254226619341e-01
-3.700300315784187805e-02
-1.108035745104462080e-02
-7.273349461188513554e-02
6.375627379145465054e-03
-1.131553503498863300e-01
2.804599350277313038e-02
-8.207445511178565467e-02
-4.759448310446089125e-02
6.244459921440559218e-03
-5.756088860818994041e-02
-1.359026296359907016e-01
-1.744395980105582777e-02
-3.108192150819534191e-02
-1.706040099141311606e-01
2.806876688440338927e-02
1.012691889131398792e-01
2.247207070691040198e-01
-1.348879235528863130e-01
-3.376467167277522052e-02
-2.086572520085359927e-01
-1.130016376392262573e-01
7.734211170252294765e-02
1.166296815609390719e-01
7.848960242782364316e-02
5.068861174499402628e-02
1.529689839984519073e-01
1.249100335637275405e-01
2.805512276207287534e-02
1.981451759025841253e-01
2.247050949970835071e-02
3.631579472451780533e-02
1.191924743557079697e-01
2.589574342695557044e-02
1.151398310919800466e-01
-1.159548413820895851e-01
-2.127724750589174985e-01
-1.336143260231443808e-01
1.364442887414327454e-01
2.690839562603267350e-03
1.675095206587455809e-01
-7.035238201764501889e-03
-6.334457387923264626e-02
