# Supplementary material for: Microstructural asymmetry in the human cortex
Source: Nat Commun. 2024 Nov 22;15:10124. doi: 10.1038/s41467-024-54243-9 (PMC11584796; doi:10.1038/s41467-024-54243-9)
Supplement: Supplementary file 4 — Source Data [file 41467_2024_54243_MOESM4_ESM.zip › Source Data/FigureS1_bigbrain_LH_layer_5.txt]

-6.000474050584877483e-01
-1.035752132997204700e-01
-1.450673002639272680e+00
-7.521129414383224132e-01
-6.765026865298602310e-01
-4.448217028805926954e-01
2.133987353737238843e-02
-1.238796834129517022e+00
-2.897849884397336151e+00
-4.549119244172632470e-01
-3.998179889781043606e-02
-2.347113765343998015e-01
-2.166525515657461209e+00
5.037954793409068349e-02
-5.443919031015667653e-02
8.590401860461482908e-02
-3.964221115960021025e-01
8.423604472670044307e-01
-5.255987594536225549e-01
-5.730313864842223603e-01
1.083424705539621558e+00
8.204086001984144394e-01
-1.339243504621141258e-02
-2.120426696685071999e+00
3.035240397977094218e-01
-5.433509946132987212e-01
2.448114564573136143e-01
1.196569933257046053e-01
-1.098412820599586004e+00
-1.466336680777120538e-01
3.179293073116992718e-01
4.207987740527839304e-01
1.813101025531113908e-01
6.792393771544413816e-01
2.957045023550519125e-01
2.787008857327817266e-02
2.125815445151904015e-01
7.281997867783746026e-01
-8.244255312461928886e-02
-9.873800938953546380e-01
-5.189889813836447985e-01
2.124690149322271127e-01
-7.413911080513534424e-01
-4.633751424499625848e-01
-2.325534450463514202e-01
-8.301328256145117379e-01
-4.987750418155917909e-01
-4.703477451585686420e-01
-4.297333523443946923e-01
-4.633725703754232872e-01
-1.804774535247139378e+00
-3.099130215584200987e-01
-1.587714530417014602e+00
-1.240184339352505605e+00
-8.146796584216015047e-01
-8.198636018476196385e-01
6.865133437311516929e-01
8.768967694688747372e-01
3.372509500718072206e-01
-1.960598031428448518e-01
9.160137875437195376e-01
-3.342940481683849274e-01
-5.841183265073153219e-01
-2.594105113958968811e-01
-3.088013444544121522e-01
-7.768177415046171319e-01
-3.309936827344432952e-01
-2.120857097157378413e-01
-8.220163622271309256e-01
-7.266648463384209888e-01
-3.099720638040722176e-01
-1.036566208850999482e+00
-7.784591885680617329e-01
-7.628146433223009781e-01
-6.782450000666062628e-01
-1.312364462896632444e+00
-1.211584766647020528e+00
4.515533171006277935e-01
-2.600214915452291331e-01
-1.988679153999310112e-01
-1.089233829540784848e+00
-1.196680117792772391e+00
-4.834966983019181597e-01
-3.164187378276180351e-01
-1.590831575435263323e+00
-1.150988660052259638e+00
-6.708912652363969720e-01
-9.098588947552944672e-01
-8.034825879778892954e-01
-9.288964530815766452e-01
-7.977133535901065331e-01
-2.380891398544237869e-01
-4.440764169348446200e-01
-1.149380630576385398e+00
-1.906415767000686767e-01
-1.760688982629493304e-01
-5.739798267250056929e-01
7.203072773738674606e-01
-1.444161166880067737e-01
-7.287235187152367455e-02
-3.694673427134821941e-01
-9.525851464593548812e-01
-3.800180148059555812e-02
-1.287529825436476649e+00
7.813686510703038435e-02
1.123337457554051788e+00
-6.534810343965753721e-02
-5.552571121581776348e-01
6.713802806156370373e-01
1.613774037398280070e-02
-4.153996721648691715e-01
5.861153686180637923e-01
2.092942088819843560e-01
2.707000148045957122e-02
1.108201691375696463e-01
6.273895580987955967e-01
-2.202767402578018341e-01
2.205436617169953539e+00
7.839332893901170829e-01
-4.763970718478190841e-02
-7.960220713232014911e-02
1.955222326186389914e+00
6.382444426079093569e-01
-7.960502305168479786e-01
4.552485658346911990e-01
2.467932497703195338e+00
1.835431961751370800e+00
1.273157590021210650e+00
4.735486620121178158e-01
1.187999019380912680e+00
1.351634142026153507e+00
1.130077239993175109e+00
1.502875633786104004e+00
1.373833944806585272e+00
1.645598044772701440e+00
1.556930742498408016e+00
1.546524491299585469e+00
1.883929072720312403e+00
6.428882377563535089e-01
1.437344972331078941e+00
1.242168627024389016e+00
-4.737712664954250585e-01
6.369260673559924424e-01
-2.820204283420906788e-01
-4.077486199930424604e-02
5.439944879845438619e-01
7.122563462082086572e-01
7.577596989425257057e-01
4.549938658707726735e-01
8.660354722284889784e-01
8.036435669094000867e-01
-1.250426956521079713e+00
1.334998855353628278e+00
9.527244794360411051e-01
1.501758425099146921e+00
3.140350908100478927e-02
7.856142783295263499e-01
-3.526327175424343596e-01
9.891885731971354623e-02
9.860690448189682877e-01
2.915057204334068897e-01
1.119403130949037095e-01
1.063695328210569668e+00
1.112340232160887732e+00
7.303491834368801561e-01
-7.767621587470928401e-02
7.997231454012158069e-01
1.781676392284122336e-03
-3.919087269608810264e-01
-9.137754628839434012e-01
-1.346306723911720127e+00
2.962811764507888856e+00
-7.750485499686025070e-01
-1.847432293356262356e+00
6.491518983532661158e-02
1.612141472568264566e+00
1.814117360838550796e+00
1.185373523894085679e+00
-2.880358777810410054e-02
4.476154333114013562e-01
