# Supplementary material for: Microstructural asymmetry in the human cortex
Source: Nat Commun. 2024 Nov 22;15:10124. doi: 10.1038/s41467-024-54243-9 (PMC11584796; doi:10.1038/s41467-024-54243-9)
Supplement: Supplementary file 4 — Source Data [file 41467_2024_54243_MOESM4_ESM.zip › Source Data/Figure1f_bigbrain_asy_layer_4.txt]

-4.766692594905652842e-03
5.176566301686075233e-02
-3.947279048216276870e-02
-9.957544075399721653e-03
-4.744773250496727574e-02
-3.917434845509928237e-02
-3.199470210906498607e-02
6.363158029277178607e-02
-1.976073170802463558e-02
1.041822143536005052e-01
1.064091473697552220e-01
1.108553123774392440e-01
-1.257539592066003655e-03
1.334136046235570063e-02
2.690455542797221683e-02
1.818839435750424505e-02
-1.233635174553546730e-02
-6.304294622498976541e-02
-4.360668820253697092e-02
-6.950403723861317551e-02
-6.770892113924667499e-02
-2.189824381078625537e-02
-3.413773894004815818e-02
-1.338930677762273924e-01
-8.221382407943109150e-02
1.384702731164402269e-02
-3.078819443838328590e-02
-1.178081309992849157e-01
-1.623820272147876997e-01
-1.053196662443087739e-01
8.003684369384020392e-03
3.650637190847546426e-02
2.041189937423508807e-02
5.440679575166877668e-02
7.847381003598390137e-02
-4.122130810270213663e-02
1.099072453158420198e-01
9.895239890775094083e-02
-4.317999123994839539e-02
6.095721888811746203e-02
6.342497453777126704e-02
-7.396286534517999833e-02
1.956468539132297929e-02
1.693127872598087363e-02
-1.419965347962109659e-01
-6.644995124552514898e-02
-7.362298927992252939e-02
3.714718037620592245e-02
-1.432414779754894174e-01
6.487019209747910131e-02
-3.590456153866541933e-02
1.510629398933355239e-02
7.807132397458935169e-02
4.916823254953174571e-02
4.798054033639919530e-02
6.123363344370040887e-03
2.274830664087954674e-02
-2.146669138699146967e-02
-4.977061118332204784e-03
1.057265666368746582e-01
7.069722705471984114e-02
3.759054025361428797e-02
-1.704792331792429148e-03
1.732681094080791018e-01
1.138435541509378035e-01
4.303490814920535659e-03
-6.013032394586150181e-04
2.232498934945737964e-02
9.341408937259232728e-03
-2.174226285076872114e-02
2.463045120325130233e-02
1.849321955467559883e-02
-1.219997477800195337e-02
-4.852630348089288781e-02
-3.477185851232406089e-02
-6.503414710243229924e-02
-1.902201240614597236e-02
1.620402074231176368e-02
4.143700476931281435e-02
1.025261030588690003e-01
6.925876596986157638e-03
-2.829079153115765695e-03
-1.135699319760760662e-02
4.224128659844138267e-02
4.092573119084559619e-02
3.608213311194519244e-03
5.867831415676101614e-02
4.214860914466393715e-02
8.947523840325781463e-02
4.657584561575753984e-02
1.116751260986407167e-02
1.757550063702922796e-03
5.557832353135298137e-02
-9.556537371803608405e-02
-1.360448691218684933e-02
1.076476611008877204e-01
2.608445108347728914e-02
5.439381909958895811e-02
-1.872193376994424341e-02
-3.169973978836481548e-02
6.328361818206585179e-03
-5.310853959069184241e-03
1.468762476326244681e-01
6.258174626041783373e-02
1.169233723972487593e-02
4.205528620374076806e-03
-4.655882894219871837e-02
-2.913501364432261737e-02
1.476836509663498852e-02
-7.860749649348558465e-02
4.096353054498529794e-02
-6.412311661802172491e-03
-7.985635554773944100e-02
4.966246325158085034e-02
-3.104206620247407233e-03
-1.342367952311234250e-02
4.649374739564320069e-02
6.063425095382699720e-02
2.620293943925331576e-02
3.152510648748237804e-02
5.638304020393060390e-02
7.541536942730538151e-02
-1.649852421201099956e-02
-4.333327270061131109e-02
-4.110889594931384228e-02
7.761913805080626616e-02
-7.377767332335460719e-03
-3.902704688823854622e-03
8.268434730854923309e-02
-1.439128911857231498e-02
3.370297385763332265e-03
-9.045451504065787907e-02
-9.299079426664169645e-02
-9.145280093083973244e-03
-5.864965111547349244e-03
-2.351430604794358878e-02
-5.208933476142513230e-02
6.992524389353649110e-03
-6.292225079114130426e-02
-9.758745539650728884e-02
-1.271713379326238069e-01
2.650175513529498539e-02
-6.481900926224934412e-02
-3.977356013659600481e-02
-6.197173077597316337e-02
-5.692357910941810151e-02
-4.646966099831517649e-02
-8.010939216195035739e-02
-1.199016856430018818e-01
-4.057949054016867646e-02
-8.960068941724966263e-02
-6.042853717709149169e-02
-8.862798813047415014e-02
-8.408334336418185617e-02
2.537937189465977461e-01
-1.167952075795590516e-01
-3.956123561364884716e-02
-9.856273573050251813e-02
-7.811951906142158841e-02
9.880391694069524597e-03
7.331204849840468329e-02
1.003843225134270524e-02
-3.541205054802668700e-02
1.163286154204869749e-01
1.418261893129990903e-01
-1.777944207437449908e-02
-1.504981929294310107e-02
5.291633162635056564e-02
-1.450883912835831437e-02
5.177400674174688355e-02
4.621008082477490175e-02
1.131585216467860880e-02
-2.143066005276117458e-02
1.775814656075474368e-02
-7.011663006078636129e-02
9.190129818453837696e-02
-9.506132584405288521e-02
7.297222420035365253e-02
3.834122134865079051e-02
3.997255424795303005e-03
