# Supplementary material for: Microstructural asymmetry in the human cortex
Source: Nat Commun. 2024 Nov 22;15:10124. doi: 10.1038/s41467-024-54243-9 (PMC11584796; doi:10.1038/s41467-024-54243-9)
Supplement: Supplementary file 4 — Source Data [file 41467_2024_54243_MOESM4_ESM.zip › Source Data/FigureS1_bigbrain_RH_layer_3.txt]

3.147970187891648286e-01
-1.857179030882316617e-01
1.535687139578499893e+00
3.506451088698581686e-01
1.296789142031492537e+00
1.385549913477503781e+00
2.597032684085280430e+00
-4.560452220357749109e-01
6.459591104668760408e-01
-1.718328545015163966e+00
-6.558379681961141738e-01
-7.530258167039977080e-01
7.499175126690290627e-01
-2.765146144811383433e-01
5.087861750970809060e-01
1.187804180639381313e+00
1.219258762805536911e+00
5.546510343826572820e-01
2.180024003475567351e+00
1.491215493114614654e+00
3.616869661229320521e-01
-1.582314155048046844e-01
6.680740818619308463e-01
-6.226079089236052910e-01
2.589106380303548005e-01
-1.507932504365245174e+00
1.316124820602316836e+00
9.280957256343178585e-01
2.250551647300126135e+00
1.942841956499752998e+00
4.750688928094873309e-01
-2.594705784862486597e-01
7.626247949374781454e-01
-1.024695248071804565e+00
-1.762346182844953812e-01
2.878265097823214380e-01
-2.019999340676984986e-02
-9.562008754793466236e-02
7.241834381501203177e-01
1.538092262775864472e-01
7.276748513937819629e-01
7.293012946876878955e-01
-9.521812017888185986e-01
-8.665799282319799346e-01
2.060306414801827302e+00
1.225984106895794623e+00
9.611674077009056960e-01
1.399901599886189452e+00
2.018990335446590567e+00
7.566444064333505137e-01
6.900939929077306578e-01
-9.272946848588105306e-02
1.889920752092444367e-01
-2.160724335849820710e-01
-6.513554764056275759e-02
-1.020100652987752765e+00
-1.507968878707390686e-02
-9.506827408628774068e-01
-6.568666399537806955e-01
-1.026778234239623666e+00
-2.344973945988158004e+00
-6.784485303623265517e-01
-7.055900970422016583e-01
-7.677465586155087784e-01
-6.458716289117297782e-01
9.016961481528031896e-01
-1.038925173944555969e+00
-5.298567718684216166e-01
-4.637305767572266063e-02
-1.444343276063909387e-01
-3.453486501531816688e-01
6.032831614706242185e-01
-5.784194567877511961e-01
4.623997791447419931e-02
1.082374123072549071e-01
-1.116718678887436839e-01
1.316154895144966419e-01
-1.321832777018165705e+00
4.100004670978154020e-01
-4.865225682026245724e-01
1.146311734956619643e+00
8.818171064163436990e-01
-9.450584095938557860e-02
-5.256132147054586312e-01
6.306348680155181297e-02
1.884863983272672960e-01
6.437577615696608857e-02
7.506622729733103405e-01
3.248616758603937726e-01
5.288566844594057015e-01
3.091492799580380368e-01
1.418124705284984077e-01
-1.995264347054779286e-01
-3.002391778219761220e-01
3.829748412741421082e-01
-1.884834673700825691e+00
-3.169580999035317981e-01
-2.678434438347061075e+00
-6.967096368664252859e-01
-8.604743073583511759e-01
-1.231367104097184528e+00
8.834849191203945906e-02
5.080223694318223293e-01
-1.259183292911325858e-01
-6.045927726497115628e-01
-9.102076049079753650e-01
-2.247744057789520244e-01
-1.049335606175211932e+00
-1.902862365750706219e+00
2.538411444041917542e-01
-1.033380371855612712e+00
-9.799954111212486607e-01
-1.821647708771381380e+00
-1.063010667543468291e+00
-6.594155941348942562e-01
-4.608845594827808978e-01
1.224651668142009570e-01
-2.306031376495071061e+00
-5.827484961570764677e-01
-3.500841837692241221e-01
-3.059269942656752672e-01
-8.897883557789511011e-01
-1.000877273387010602e+00
-5.926652099347040625e-01
-1.002429129568799260e+00
-1.503740741178689388e+00
4.634719569788638971e-01
-1.370842391163902940e+00
-5.212505389386937749e-01
3.088288542641100601e-02
-5.670900883296633443e-01
-5.515136671324615270e-01
3.404927374944264895e-01
-9.846445633105292972e-01
4.975304754328976203e-02
-2.360705097417159504e-01
2.574862296610453891e-02
3.388911731629277307e-02
1.681964913821305529e-01
1.041157096523489534e+00
8.163715622450840037e-01
8.054413979846484217e-01
3.529488611101389561e-01
1.292391724114575258e+00
1.010250415536632307e+00
8.013583423476599021e-01
-1.803558757451959038e-03
9.217242622649518546e-02
3.945695073233188577e-01
-2.506824798543880184e-02
1.033089011823670633e+00
1.129499743768441533e+00
2.767366865220088012e+00
3.179539172809775049e+00
-1.173035206141819442e+00
1.053959377625609095e+00
2.449983042660675014e-02
8.395667871976613128e-01
1.294758256074121983e+00
1.109040684880162608e+00
2.143659644741300330e-01
4.029866368819090550e-01
1.407880860175138693e+00
-9.908358785937899649e-01
-1.316962352047107432e+00
-1.518055420012039969e-01
4.096534584550375335e-01
-8.291916394128747703e-01
1.061311364936039919e-01
6.362516290538614561e-01
-1.090958215340015469e-02
-1.463352684272716031e+00
-3.808736657567768913e-01
-1.227086758282232681e+00
-7.336436005013161621e-01
-8.023546932566012480e-01
2.202360517934254247e-02
-3.092306221817079856e-02
-1.206256140729354831e+00
-1.906568272178533974e+00
