# Supplementary material for: Microstructural asymmetry in the human cortex
Source: Nat Commun. 2024 Nov 22;15:10124. doi: 10.1038/s41467-024-54243-9 (PMC11584796; doi:10.1038/s41467-024-54243-9)
Supplement: Supplementary file 4 — Source Data [file 41467_2024_54243_MOESM4_ESM.zip › Source Data/FigureS11_hcp_heritability_network_ACEmodel.csv]

node	name	H2r	SE	rp
1	./node_1_INORM	0.3524007	0.0558402	7.977988E-11
2	./node_2_INORM	0.513877	0.0512103	1.5473378E-18
3	./node_3_INORM	0.0264236	0.1410971	0.4257538
4	./node_4_INORM	0.1828951	0.1652338	0.1372893
5	./node_5_INORM	0.3454091	0.1268862	0.004457
6	./node_6_INORM	0.1307161	0.1502132	0.1924882
7	./node_7_INORM	0.3904303	0.0593597	1.0853043E-10
8	./node_8_INORM	0.3043129	0.0576552	1E-07
9	./node_9_INORM	0.154687	0.1457451	0.1465512
10	./node_10_INORM	0.2764139	0.1434343	0.0309329
11	./node_11_INORM	0.1120224	0.0574319	0.0226842
12	./node_12_INORM	0.1904016	0.146898	0.0990414
