# Supplementary material for: Microstructural asymmetry in the human cortex
Source: Nat Commun. 2024 Nov 22;15:10124. doi: 10.1038/s41467-024-54243-9 (PMC11584796; doi:10.1038/s41467-024-54243-9)
Supplement: Supplementary file 4 — Source Data [file 41467_2024_54243_MOESM4_ESM.zip › Source Data/Figure3a_hcp_FC_LH.csv]

0.000000000000000000e+00	3.495752286845841272e-01	6.148183895984223879e-01	9.884853909219595280e-01	8.616860722039878517e-01	6.969634894677712023e-01	4.604076405575419084e-01	3.477322152885540252e-01	4.047651185099111482e-01	3.908968524396080890e-01	2.767580889496653040e-01	2.461989984996392489e-01	6.949197557339404918e-01	2.762803598018416795e-01	3.416830423528481320e-01	4.555949105514801589e-01	3.634201753789637057e-01	3.564935936872996036e-01	4.987932745583901761e-01	4.114225014693093652e-01	4.482706703209888288e-01	4.225718123788538283e-01	3.007733085504000758e-01	3.634606388935284760e-01	2.568548337866730091e-01	1.755279058292536776e-01	3.937561437949135268e-01	3.120003252095918111e-01	2.810684473958731111e-01	1.930642900561428954e-01	3.121839596271532291e-01	1.743298183388917733e-01	1.375267903421513727e-01	1.807218331024509073e-01	1.867470845057414564e-01	2.698723800179491650e-01	3.697039026967608444e-01	4.156494298312987667e-01	2.747675320945593969e-01	2.642349746701045388e-01	2.614847671869459655e-01	3.096534271676171235e-01	3.132747084075663824e-01	2.627498100471857834e-01	3.525245526883403202e-01	2.995480589348326061e-01	2.845053331799844987e-01	3.905122056541571185e-01	3.251283499586841153e-01	3.143589535345270303e-01
3.495752286845841272e-01	0.000000000000000000e+00	4.463638309578968899e-01	5.267344793581117957e-01	5.382350505520030470e-01	5.482256284121711509e-01	4.006812483535409641e-01	3.769112717685246805e-01	3.701398166135483336e-01	3.401666446428794344e-01	2.494610526468641620e-01	1.951297376983055498e-01	5.315865381557217662e-01	1.047682766041603403e-01	8.307463082964693102e-02	5.040847364038743006e-01	4.285333884184137077e-01	4.568566688994142866e-01	4.550546959934859137e-01	4.840282531043763603e-01	4.751456230201883124e-01	4.137470072410642241e-01	6.806622037461611541e-01	2.073087473576622208e-01	2.403867489855300021e-01	1.180060443885571075e-01	2.626929895885035116e-01	3.427700686425935728e-01	1.183826789198934581e-01	1.171375541588672436e-01	1.370396156086698403e-01	6.601454253807424732e-02	7.295086195285606367e-02	7.809413561862092734e-02	9.529807449069377379e-02	2.801179727346280179e-01	2.774063216854337210e-01	2.536089447787520657e-01	2.747041871562564963e-01	2.793543422049384883e-01	2.162067509842920399e-01	2.779099616376816684e-01	2.446665556335711200e-01	1.611369196183730645e-01	2.211898136236667145e-01	1.990751072863635174e-01	3.602784818883809081e-01	4.533213524995368671e-01	3.663030213688300285e-01	2.533993212888451252e-01
6.148183895984223879e-01	4.463638309578968899e-01	0.000000000000000000e+00	8.353602989731274686e-01	6.933289572635783493e-01	5.167352655921215732e-01	4.299027919696327138e-01	4.125932503222481396e-01	4.225281808894791324e-01	4.071549551328565997e-01	2.571918577483011670e-01	2.022633926013555072e-01	8.199408284788197721e-01	1.659050587229983498e-01	2.016800784347542175e-01	5.457066401105381548e-01	3.883483831660606844e-01	3.653377764320617782e-01	5.223912237825776295e-01	4.254010527050116619e-01	3.818692684156853034e-01	3.332475596868030854e-01	4.262059504485663508e-01	2.692367934027069531e-01	2.504923528526786236e-01	1.203299710385812016e-01	3.509867849375885029e-01	3.536200479092974081e-01	1.593630385028833030e-01	8.203640241456618132e-02	1.798466949283054894e-01	8.286855195795880813e-02	3.972688841570239104e-02	5.953996652142370949e-02	7.320725695460016114e-02	3.060122408748260914e-01	3.910705202093757160e-01	3.741459861268671139e-01	3.086684530417984629e-01	3.161518611766341302e-01	2.693678418417370102e-01	3.366608612105502218e-01	3.192724878272718558e-01	2.291470705294940402e-01	3.252064759947849160e-01	2.515213414664881353e-01	3.339374261814044842e-01	4.543643268477295383e-01	3.636982199376019298e-01	2.541222629312995251e-01
9.884853909219595280e-01	5.267344793581117957e-01	8.353602989731274686e-01	0.000000000000000000e+00	1.182744290027370138e+00	8.566972582943959136e-01	5.898092368491929527e-01	4.646274408535195910e-01	4.893950912181007085e-01	4.369509837800306662e-01	2.966057201481738237e-01	2.565297082522891015e-01	1.043251153345383653e+00	2.112812011215297880e-01	2.374746088108666553e-01	6.439433207542861748e-01	4.742420873497972811e-01	4.758839984289811031e-01	6.555528739534433047e-01	5.746977420629401090e-01	5.651308926880003192e-01	5.062545521243774216e-01	4.959773840515994681e-01	3.185809696683924996e-01	2.868814485360850486e-01	1.616234067752732040e-01	4.004389045845304085e-01	3.846849304708525596e-01	2.306610281020015085e-01	1.434134085782792500e-01	2.539628739552360903e-01	1.162852667597434470e-01	9.200840611821324566e-02	1.178099352648454279e-01	1.272070881460660163e-01	3.543207803406513423e-01	4.079408947511036221e-01	4.116829444015289718e-01	3.510755557815942729e-01	3.424444297567142970e-01	2.936543741515196815e-01	3.740525296056580462e-01	3.418547100989245968e-01	2.527863846168699746e-01	3.685966756104607778e-01	3.099200343766139176e-01	3.848741708089987168e-01	5.136857065354312191e-01	4.229079310702831829e-01	3.380681834264633867e-01
8.616860722039878517e-01	5.382350505520030470e-01	6.933289572635783493e-01	1.182744290027370138e+00	0.000000000000000000e+00	1.061070400560682359e+00	6.147855158856212476e-01	4.153611567306094710e-01	4.289178857697076297e-01	4.076400637448509001e-01	2.874059852675704962e-01	2.430950034173898489e-01	9.639531600341101347e-01	2.047621516453362878e-01	2.318495739217256157e-01	6.464293193577965724e-01	5.018503854906686268e-01	4.983776158563394953e-01	6.781039748846354742e-01	6.329468034046505931e-01	6.830634906516093174e-01	6.133598284396899469e-01	4.916318774224798238e-01	2.952056874672047138e-01	2.746605212077516955e-01	1.542731127218314735e-01	3.663736892972724868e-01	3.585132380845517663e-01	2.022039957619213013e-01	1.320630654344168153e-01	2.125585521645942944e-01	1.218953203126961898e-01	8.590543971731227912e-02	1.200001969650434236e-01	1.287424332528359916e-01	3.263286384527586681e-01	3.667354202088495274e-01	3.788456216659478737e-01	3.198658282820712184e-01	3.026996149850628148e-01	2.631935712667479166e-01	3.331081828459077077e-01	3.053990223152284744e-01	2.187691436768439135e-01	3.272952817442228990e-01	2.809184581191722097e-01	3.515320177289006365e-01	5.161134555375141986e-01	4.141905550687620119e-01	3.288841348384675678e-01
6.969634894677712023e-01	5.482256284121711509e-01	5.167352655921215732e-01	8.566972582943959136e-01	1.061070400560682359e+00	0.000000000000000000e+00	7.037254749346339988e-01	3.642000142168995702e-01	3.646415738770115711e-01	3.926673727471381437e-01	3.143429217829474820e-01	2.421154296287826024e-01	7.428778446391107737e-01	1.798149930810289676e-01	1.867741599675264708e-01	6.487453203286139836e-01	6.020875658107596173e-01	5.618944000541016282e-01	7.505887305340566140e-01	7.501836768594603022e-01	8.512703971227969513e-01	7.804699113391155851e-01	4.691631108293732866e-01	2.688179316657512419e-01	2.650727099856493019e-01	1.609095777919929693e-01	3.120044628070489656e-01	3.264084639234359209e-01	1.617618115809728307e-01	1.353197660397795765e-01	1.834461531376137267e-01	1.209029285900836692e-01	9.425620973241881362e-02	1.248257147522813110e-01	1.414248285603391386e-01	2.888037384381671457e-01	3.043167088628886408e-01	3.187924974769957287e-01	2.702855935777553342e-01	2.628109915003912223e-01	2.244135565596655779e-01	2.610103738556642794e-01	2.679561166400907246e-01	1.700180417820304213e-01	2.551663788162291668e-01	2.481392065021467697e-01	3.295609172207522031e-01	5.719870346045651255e-01	4.426889932323924692e-01	3.438103448259555717e-01
4.604076405575419084e-01	4.006812483535409641e-01	4.299027919696327138e-01	5.898092368491929527e-01	6.147855158856212476e-01	7.037254749346339988e-01	0.000000000000000000e+00	2.923654842064478121e-01	2.893963649954990336e-01	3.148359712870674176e-01	2.519453709549368536e-01	1.898564995567348646e-01	5.466145583825807730e-01	1.147746442670009442e-01	1.102001594570072851e-01	4.606085955040726820e-01	4.395629502174712711e-01	4.760623218636909071e-01	5.414632410571406096e-01	5.087667815841097063e-01	5.039904216103897605e-01	5.022247958282720637e-01	3.753911176112045278e-01	2.029483161820156978e-01	2.117277647374762040e-01	1.231957316387082557e-01	2.500986569155941863e-01	2.750557545179989072e-01	1.306007393733402133e-01	9.797609251569518174e-02	1.522318062881013734e-01	7.188234364067083715e-02	6.348947859838469099e-02	7.666139596903202846e-02	9.182471569338865325e-02	2.264737379032032150e-01	2.486011420190013532e-01	2.466050664402056891e-01	2.136237034486511144e-01	2.233950702018218382e-01	1.838658130259816781e-01	2.175783495829088088e-01	2.169367865300384224e-01	1.428500015512096655e-01	2.142737331112103127e-01	2.083947959037210640e-01	2.742958193087030039e-01	4.261473593174682772e-01	3.408965009758349596e-01	2.698930280155084627e-01
3.477322152885540252e-01	3.769112717685246805e-01	4.125932503222481396e-01	4.646274408535195910e-01	4.153611567306094710e-01	3.642000142168995702e-01	2.923654842064478121e-01	0.000000000000000000e+00	9.071856390679221560e-01	3.464789575384795151e-01	2.340444719301325582e-01	3.321652319720406199e-01	3.785128721382969297e-01	1.140657571289369204e-01	6.704218705952784407e-02	3.253494469785536691e-01	2.969614046114678052e-01	3.517332142274203211e-01	2.906424925176592788e-01	2.878657592556007616e-01	2.930726746356906998e-01	2.903193068649501107e-01	3.726989173762684793e-01	3.078955258241852233e-01	3.329355232628546379e-01	2.249689794327315584e-01	2.715638476451803784e-01	3.645089446973036051e-01	1.641693566391890236e-01	1.741731983815673068e-01	2.133316449667666814e-01	8.830458002361904479e-02	1.220736181554832878e-01	1.252319568953997320e-01	1.332160315964193709e-01	5.571560988261893277e-01	3.716131705026645138e-01	2.823809906358492050e-01	5.077574114617904311e-01	5.436419363044746600e-01	3.936237025962263658e-01	3.558538045468769839e-01	4.009801121196334139e-01	2.280218240325126988e-01	2.299367582386513675e-01	2.051996428311892717e-01	3.912808758844674717e-01	3.096793956399947478e-01	3.128328927952408467e-01	2.336301151860043501e-01
4.047651185099111482e-01	3.701398166135483336e-01	4.225281808894791324e-01	4.893950912181007085e-01	4.289178857697076297e-01	3.646415738770115711e-01	2.893963649954990336e-01	9.071856390679221560e-01	0.000000000000000000e+00	3.167316713894662294e-01	2.044512414441294612e-01	2.876086320349407477e-01	3.886179765875658054e-01	1.443442496541353370e-01	1.024088171418607862e-01	3.120951345987232894e-01	2.700906310329707072e-01	3.354130163781360308e-01	2.822041960771439206e-01	2.810090135893468233e-01	2.893658948486826366e-01	2.856729553450556014e-01	3.683890817009298768e-01	3.541540085528945281e-01	3.104254777742702087e-01	2.078589641865157822e-01	2.941574680287071808e-01	3.591686664973234300e-01	1.766988322137124368e-01	2.001290614684365365e-01	2.407654630445338895e-01	1.132182462336124990e-01	1.416220269827536682e-01	1.454888281390488425e-01	1.617666668476412106e-01	5.017286677725419919e-01	3.850856646828912933e-01	3.053395365477813983e-01	4.828071470670786680e-01	5.112618490166433993e-01	3.885429942203430520e-01	3.841193312076731092e-01	3.668557311302177437e-01	2.187180187411145171e-01	2.418848693743178568e-01	1.984639480308946768e-01	4.039587912984604623e-01	2.858667885126969788e-01	2.994429294657780516e-01	2.132550957702466221e-01
3.908968524396080890e-01	3.401666446428794344e-01	4.071549551328565997e-01	4.369509837800306662e-01	4.076400637448509001e-01	3.926673727471381437e-01	3.148359712870674176e-01	3.464789575384795151e-01	3.167316713894662294e-01	0.000000000000000000e+00	3.853980204156871037e-01	2.787499312278609032e-01	4.135960832380685126e-01	1.286028933873348268e-01	1.470262504006634163e-01	3.693023029891349118e-01	3.911796649665488235e-01	3.347274069088195803e-01	3.880404316630686190e-01	3.154376440656167513e-01	3.099401732790325048e-01	2.930145228780709488e-01	2.805270329825823583e-01	2.452196471393487121e-01	2.801530146749178773e-01	1.229977049894175750e-01	3.218397755338798238e-01	3.493350656656786235e-01	1.922269240078595676e-01	2.447849941528449161e-02	9.838529356539806037e-02	5.244268430721230057e-02	-1.227340094143217035e-02	1.972270444343429338e-02	4.822905390022166200e-03	2.344697066396523033e-01	3.594421314825818059e-01	3.804909397648340574e-01	2.445715139948974326e-01	2.682315195118941120e-01	2.570454493223262027e-01	3.207322237368979145e-01	4.248109927911762340e-01	3.562862569196398876e-01	3.767162876635337110e-01	3.440721080571019774e-01	3.274603726662792536e-01	4.461713520498842289e-01	3.579717878217829052e-01	3.690161607007855227e-01
2.767580889496653040e-01	2.494610526468641620e-01	2.571918577483011670e-01	2.966057201481738237e-01	2.874059852675704962e-01	3.143429217829474820e-01	2.519453709549368536e-01	2.340444719301325582e-01	2.044512414441294612e-01	3.853980204156871037e-01	0.000000000000000000e+00	2.688093062130207378e-01	2.748162015541300573e-01	7.434299284716694434e-02	8.206293943373189903e-02	2.852497628936827567e-01	3.758626993912688175e-01	2.758752923294141013e-01	3.160988247560165276e-01	2.539131511643031303e-01	2.476194141215585509e-01	2.424148024364282394e-01	1.889163791209420296e-01	1.706471005772611516e-01	2.017744262710657321e-01	8.146300199349597315e-02	1.919597859371344473e-01	2.243410721912086903e-01	1.496035918712983470e-01	-2.612833404406290569e-02	3.790246380149842054e-02	1.492991175997208236e-02	-3.718694830888027991e-02	5.479983326888085296e-04	-3.651458144674982198e-02	1.567570412221634679e-01	2.367551416188739266e-01	2.606265823209264476e-01	1.552574844080642502e-01	1.868861093245434424e-01	1.714537950660796894e-01	2.166235037347582770e-01	3.334167426290857716e-01	2.755654992804983938e-01	2.736512909818393791e-01	3.157290946031183210e-01	2.671558695866431132e-01	3.888857387770463525e-01	3.041806703758883623e-01	3.978736400810175544e-01
2.461989984996392489e-01	1.951297376983055498e-01	2.022633926013555072e-01	2.565297082522891015e-01	2.430950034173898489e-01	2.421154296287826024e-01	1.898564995567348646e-01	3.321652319720406199e-01	2.876086320349407477e-01	2.787499312278609032e-01	2.688093062130207378e-01	0.000000000000000000e+00	1.954134370485303696e-01	6.273337370074158481e-02	4.765366484203583525e-02	1.838903185580794408e-01	1.889885556663339627e-01	2.412198649112522464e-01	1.857491274082842536e-01	1.736851504466661034e-01	1.959919523709258149e-01	2.115111572516589489e-01	1.926931159211474620e-01	1.786374593526819654e-01	5.297187903159973343e-01	5.755412216456496921e-01	1.815361864552002824e-01	3.027362694402587762e-01	1.241490636008013432e-01	1.464432121677559651e-01	9.758745624554822362e-02	8.499641261966893457e-02	7.587260774811174779e-02	9.936165296384791290e-02	1.327524183566525795e-01	1.833082862724305651e-01	1.484053525078063984e-01	1.417981286747065361e-01	1.711036224099675151e-01	2.020606218728279724e-01	1.507372784729611448e-01	1.213990297732070595e-01	3.077775740088320444e-01	1.863003462767091056e-01	9.420356250846036172e-02	1.155081661088737666e-01	1.748578514594829603e-01	1.916044119619470243e-01	1.722803666230866282e-01	1.575994878620169681e-01
6.949197557339404918e-01	5.315865381557217662e-01	8.199408284788197721e-01	1.043251153345383653e+00	9.639531600341101347e-01	7.428778446391107737e-01	5.466145583825807730e-01	3.785128721382969297e-01	3.886179765875658054e-01	4.135960832380685126e-01	2.748162015541300573e-01	1.954134370485303696e-01	0.000000000000000000e+00	1.533997056644443580e-01	1.705221026514461835e-01	7.896680034771791368e-01	5.173312105432781305e-01	4.134472512133761657e-01	7.565812869158593523e-01	6.150481009535995192e-01	5.364218290544646717e-01	4.333895648411508761e-01	4.831741400077914084e-01	2.503521517366557037e-01	2.322974777813490432e-01	1.125544504569022525e-01	3.264886097037298374e-01	3.171255806214665074e-01	1.412569609909231916e-01	4.763566008913311389e-02	1.338605292653706202e-01	7.538242765158863212e-02	1.922443189346540252e-02	4.739765249651754775e-02	5.419022516383461413e-02	3.001474728866021513e-01	3.633719788259469063e-01	3.631682174111988681e-01	2.908423447663478489e-01	2.878362898607813580e-01	2.422618082348570734e-01	3.300820637876325514e-01	2.966427928474226761e-01	2.045042168910824465e-01	3.205690397117162416e-01	2.615753039373030497e-01	3.546814167308420807e-01	5.648045552174653094e-01	4.408807501699470999e-01	2.965553305461405831e-01
2.762803598018416795e-01	1.047682766041603403e-01	1.659050587229983498e-01	2.112812011215297880e-01	2.047621516453362878e-01	1.798149930810289676e-01	1.147746442670009442e-01	1.140657571289369204e-01	1.443442496541353370e-01	1.286028933873348268e-01	7.434299284716694434e-02	6.273337370074158481e-02	1.533997056644443580e-01	0.000000000000000000e+00	5.388668369784186396e-01	1.040684444622654165e-01	8.270769041120221154e-02	1.088105480442221468e-01	1.140142873975460713e-01	1.022265532472204641e-01	1.254807325406483709e-01	1.290896081708001186e-01	8.201223598237865342e-02	1.821660282712553869e-01	8.962995160276532314e-02	5.809958806501457074e-02	2.307687967004557472e-01	1.423308113697518695e-01	2.411543024824664427e-01	2.350428907886223939e-01	3.291117461449918902e-01	3.016823853867317551e-01	2.265964178697634501e-01	3.115905275225591686e-01	2.615791308193731735e-01	1.063630740888887316e-01	1.697943952711133686e-01	2.477561032695441146e-01	1.130518797109569124e-01	1.099719180099018589e-01	1.216655807003547973e-01	1.335827454117556878e-01	1.050556090515954721e-01	1.334533540414759578e-01	1.801071782665001619e-01	1.467376169085402304e-01	9.390525463764144709e-02	9.227863749206298427e-02	7.466585158495603336e-02	1.263058791442452644e-01
3.416830423528481320e-01	8.307463082964693102e-02	2.016800784347542175e-01	2.374746088108666553e-01	2.318495739217256157e-01	1.867741599675264708e-01	1.102001594570072851e-01	6.704218705952784407e-02	1.024088171418607862e-01	1.470262504006634163e-01	8.206293943373189903e-02	4.765366484203583525e-02	1.705221026514461835e-01	5.388668369784186396e-01	0.000000000000000000e+00	9.441017924864182620e-02	7.058103428248761746e-02	8.723791168456097866e-02	1.131312989907948680e-01	8.773981012609602392e-02	1.149448317653530560e-01	1.222786729635959441e-01	4.936443526474070670e-02	1.972285772133728909e-01	8.034070821102673454e-02	4.277270194627679628e-02	3.257618189622074056e-01	1.560262055961417482e-01	4.227573791179957130e-01	3.255255066740514458e-01	3.600194896625267815e-01	3.256242634336003472e-01	2.130283043476645655e-01	3.166923711496225091e-01	3.475643692501426685e-01	8.286595498350075861e-02	1.949883133927805823e-01	3.294987115583681847e-01	9.810035418442680788e-02	8.092364745518804137e-02	1.156958768645194452e-01	1.562828929595148908e-01	1.066361235937889340e-01	1.950306214125374360e-01	2.725003535945075828e-01	2.534072221984634554e-01	8.465514162343693028e-02	8.647425423696439295e-02	6.345790150267716090e-02	1.906287413384639973e-01
4.555949105514801589e-01	5.040847364038743006e-01	5.457066401105381548e-01	6.439433207542861748e-01	6.464293193577965724e-01	6.487453203286139836e-01	4.606085955040726820e-01	3.253494469785536691e-01	3.120951345987232894e-01	3.693023029891349118e-01	2.852497628936827567e-01	1.838903185580794408e-01	7.896680034771791368e-01	1.040684444622654165e-01	9.441017924864182620e-02	0.000000000000000000e+00	6.425845817728026432e-01	3.972134307300433931e-01	6.950478024582560366e-01	5.806231812331426045e-01	5.273302464902790421e-01	4.289001245450289601e-01	4.195705572472440137e-01	1.917617635861370295e-01	2.028857068649835282e-01	1.098230436339979327e-01	2.496911014207769952e-01	2.614997407494618620e-01	1.057287556109243465e-01	5.888467949062028972e-02	1.004481678869933309e-01	5.643051825532743176e-02	3.192796941060289245e-02	5.096411182727199340e-02	6.095506761994715084e-02	2.545127387406920794e-01	2.705091251261609320e-01	2.635273535654536481e-01	2.356035547606439573e-01	2.484360470219627581e-01	1.836030425579499858e-01	2.485585607306049771e-01	2.417631217528221355e-01	1.416174858966792183e-01	2.311584231257075295e-01	2.341737882236705759e-01	3.632154594645656265e-01	6.103154074762978665e-01	4.911720196203603894e-01	3.148369433435512788e-01
3.634201753789637057e-01	4.285333884184137077e-01	3.883483831660606844e-01	4.742420873497972811e-01	5.018503854906686268e-01	6.020875658107596173e-01	4.395629502174712711e-01	2.969614046114678052e-01	2.700906310329707072e-01	3.911796649665488235e-01	3.758626993912688175e-01	1.889885556663339627e-01	5.173312105432781305e-01	8.270769041120221154e-02	7.058103428248761746e-02	6.425845817728026432e-01	0.000000000000000000e+00	4.287501250654225937e-01	6.734484189344551730e-01	5.685908857136197092e-01	5.148845973318031399e-01	4.388000064682890944e-01	3.480714262466427789e-01	1.741073358054611997e-01	1.881926080784552258e-01	1.013370300942295632e-01	2.568098957735821530e-01	2.453905254938555103e-01	1.647598419146097670e-01	6.057572735451217938e-02	1.022228806222171410e-01	3.519405669026393069e-02	2.655651416289211975e-02	4.867088891916589860e-02	4.589010090543439030e-02	2.373491009290940590e-01	2.612518761505538412e-01	2.566417327650297175e-01	2.304866855425521666e-01	2.275595892169443579e-01	1.661509397241323904e-01	2.917313116234653281e-01	2.381793597167383703e-01	1.698753202142473939e-01	3.164724017489138341e-01	4.140736576189444351e-01	4.378439553083737779e-01	6.794222507672913469e-01	6.634912746867765998e-01	5.854325772626671753e-01
3.564935936872996036e-01	4.568566688994142866e-01	3.653377764320617782e-01	4.758839984289811031e-01	4.983776158563394953e-01	5.618944000541016282e-01	4.760623218636909071e-01	3.517332142274203211e-01	3.354130163781360308e-01	3.347274069088195803e-01	2.758752923294141013e-01	2.412198649112522464e-01	4.134472512133761657e-01	1.088105480442221468e-01	8.723791168456097866e-02	3.972134307300433931e-01	4.287501250654225937e-01	0.000000000000000000e+00	4.383889575374799730e-01	4.681987773732957936e-01	5.207830140820014497e-01	5.430851872944451042e-01	4.634302111662610413e-01	2.055214323133548460e-01	2.649667506754337931e-01	1.485357782836280727e-01	2.902684368322860364e-01	3.705630399334886027e-01	1.559793286620668740e-01	1.651780829246912996e-01	1.776181196554537378e-01	7.168409299821575098e-02	1.041475499106006286e-01	1.076213844013987758e-01	1.286857999187315527e-01	2.558520302793668710e-01	2.552436277767219375e-01	2.426961657012983165e-01	2.507645786193910542e-01	2.519653012094955624e-01	2.028388046603591677e-01	2.359746924306979354e-01	2.324572104161367614e-01	1.574354118359261590e-01	2.235798725403347897e-01	2.250709022772865997e-01	3.104125564669013015e-01	4.086879586060673253e-01	3.405089517121188680e-01	2.980435352118143144e-01
4.987932745583901761e-01	4.550546959934859137e-01	5.223912237825776295e-01	6.555528739534433047e-01	6.781039748846354742e-01	7.505887305340566140e-01	5.414632410571406096e-01	2.906424925176592788e-01	2.822041960771439206e-01	3.880404316630686190e-01	3.160988247560165276e-01	1.857491274082842536e-01	7.565812869158593523e-01	1.140142873975460713e-01	1.131312989907948680e-01	6.950478024582560366e-01	6.734484189344551730e-01	4.383889575374799730e-01	0.000000000000000000e+00	6.197244599383391339e-01	5.750615227633575355e-01	4.809286688569531787e-01	3.894642016115722472e-01	2.039759845684015194e-01	2.029439493021891749e-01	1.083800828757362500e-01	2.717097321847400937e-01	2.654818116636024627e-01	1.177263113592927346e-01	5.383235989963653517e-02	1.108693874699491072e-01	6.330891513615323485e-02	2.769184443448904215e-02	5.318117959633019559e-02	6.257017804838270469e-02	2.377596811090071094e-01	2.789512262382385921e-01	2.810688461565968854e-01	2.220628646931465389e-01	2.198461506068869753e-01	1.785040106430809126e-01	2.439300565805627707e-01	2.331121583615520521e-01	1.430573468369178702e-01	2.602602371889974342e-01	2.747580489049444852e-01	3.184836991279678675e-01	6.157547682797008815e-01	4.975279980454336282e-01	3.653050460265636623e-01
4.114225014693093652e-01	4.840282531043763603e-01	4.254010527050116619e-01	5.746977420629401090e-01	6.329468034046505931e-01	7.501836768594603022e-01	5.087667815841097063e-01	2.878657592556007616e-01	2.810090135893468233e-01	3.154376440656167513e-01	2.539131511643031303e-01	1.736851504466661034e-01	6.150481009535995192e-01	1.022265532472204641e-01	8.773981012609602392e-02	5.806231812331426045e-01	5.685908857136197092e-01	4.681987773732957936e-01	6.197244599383391339e-01	0.000000000000000000e+00	6.620545891290235963e-01	5.301908623245152885e-01	4.437677648336463276e-01	1.772963345920630929e-01	1.890773974346446340e-01	1.154937999323058379e-01	2.324518955788307528e-01	2.517683251604657668e-01	9.852320321575544493e-02	8.695632573970987766e-02	1.166905240548840594e-01	6.714911780582288880e-02	5.633535538464095466e-02	6.870584489957745622e-02	8.937167791904997161e-02	2.326492193934281139e-01	2.315197420121751226e-01	2.250428256021920204e-01	2.161713478732681937e-01	2.125597501552121960e-01	1.639539580865873314e-01	2.176750322500984047e-01	1.960775814934623551e-01	1.138480093330165172e-01	1.967133214552732046e-01	2.053245056600336294e-01	3.117189421559485862e-01	5.255221852155280704e-01	4.282228023177652720e-01	2.949196195672663112e-01
4.482706703209888288e-01	4.751456230201883124e-01	3.818692684156853034e-01	5.651308926880003192e-01	6.830634906516093174e-01	8.512703971227969513e-01	5.039904216103897605e-01	2.930726746356906998e-01	2.893658948486826366e-01	3.099401732790325048e-01	2.476194141215585509e-01	1.959919523709258149e-01	5.364218290544646717e-01	1.254807325406483709e-01	1.149448317653530560e-01	5.273302464902790421e-01	5.148845973318031399e-01	5.207830140820014497e-01	5.750615227633575355e-01	6.620545891290235963e-01	0.000000000000000000e+00	7.341833084587400249e-01	4.163043358725144194e-01	2.000192551259465101e-01	2.165862271022973573e-01	1.359071772051879401e-01	2.383605351963264118e-01	2.706111134090504744e-01	9.753777908894534221e-02	1.078221896115429818e-01	1.206605366032577620e-01	9.208163837900203152e-02	7.425258561601821850e-02	9.143372753007629472e-02	1.158029431524498498e-01	2.360396054105510510e-01	2.285085167084711377e-01	2.307117070088112176e-01	2.180108057449986758e-01	2.074010718827107858e-01	1.713942216763780224e-01	1.930583040959297225e-01	2.005438660578328369e-01	1.133269895170939262e-01	1.755746588663008867e-01	1.726449575142809667e-01	2.698590913171329264e-01	4.831122083205856010e-01	3.727730650983775429e-01	2.619438201777523068e-01
4.225718123788538283e-01	4.137470072410642241e-01	3.332475596868030854e-01	5.062545521243774216e-01	6.133598284396899469e-01	7.804699113391155851e-01	5.022247958282720637e-01	2.903193068649501107e-01	2.856729553450556014e-01	2.930145228780709488e-01	2.424148024364282394e-01	2.115111572516589489e-01	4.333895648411508761e-01	1.290896081708001186e-01	1.222786729635959441e-01	4.289001245450289601e-01	4.388000064682890944e-01	5.430851872944451042e-01	4.809286688569531787e-01	5.301908623245152885e-01	7.341833084587400249e-01	0.000000000000000000e+00	3.744360864507846332e-01	2.031834005785818631e-01	2.337214490370921050e-01	1.482729412993422369e-01	2.365768182979036960e-01	2.803673262633776808e-01	1.171082570557263197e-01	1.268561863386728772e-01	1.333532033975428355e-01	9.988188512148322984e-02	8.729218356311985172e-02	1.055928497036021790e-01	1.299517975193064112e-01	2.273660779097470275e-01	2.205991213349221824e-01	2.236207170119045573e-01	2.127533053766865745e-01	2.063710213988272091e-01	1.753636308096594432e-01	1.851488733512004492e-01	2.050403148477963067e-01	1.227066605630708906e-01	1.695932496856530913e-01	1.675076274983682834e-01	2.496902011730542659e-01	4.115915676406023405e-01	3.218161355681424252e-01	2.479496149242806646e-01
3.007733085504000758e-01	6.806622037461611541e-01	4.262059504485663508e-01	4.959773840515994681e-01	4.916318774224798238e-01	4.691631108293732866e-01	3.753911176112045278e-01	3.726989173762684793e-01	3.683890817009298768e-01	2.805270329825823583e-01	1.889163791209420296e-01	1.926931159211474620e-01	4.831741400077914084e-01	8.201223598237865342e-02	4.936443526474070670e-02	4.195705572472440137e-01	3.480714262466427789e-01	4.634302111662610413e-01	3.894642016115722472e-01	4.437677648336463276e-01	4.163043358725144194e-01	3.744360864507846332e-01	0.000000000000000000e+00	1.821539042564578048e-01	2.287817371861962101e-01	1.256319359905172517e-01	2.623231833048683681e-01	3.519624187710729268e-01	1.186095192776267376e-01	1.451757821883252753e-01	1.537574028524425485e-01	5.285962416705395489e-02	9.036211331490012766e-02	8.350891765998706695e-02	1.035284770727442488e-01	2.766342542142755656e-01	2.426619406258513634e-01	2.042156624773728280e-01	2.743715529400100883e-01	2.633918779668268373e-01	1.973001674228271329e-01	2.532989662442395318e-01	2.036453623755601627e-01	1.286622454074035637e-01	1.916552268498325218e-01	1.712531767109597425e-01	3.205393608613498757e-01	3.606359220542608712e-01	3.119720134305953296e-01	2.079562730700227902e-01
3.634606388935284760e-01	2.073087473576622208e-01	2.692367934027069531e-01	3.185809696683924996e-01	2.952056874672047138e-01	2.688179316657512419e-01	2.029483161820156978e-01	3.078955258241852233e-01	3.541540085528945281e-01	2.452196471393487121e-01	1.706471005772611516e-01	1.786374593526819654e-01	2.503521517366557037e-01	1.821660282712553869e-01	1.972285772133728909e-01	1.917617635861370295e-01	1.741073358054611997e-01	2.055214323133548460e-01	2.039759845684015194e-01	1.772963345920630929e-01	2.000192551259465101e-01	2.031834005785818631e-01	1.821539042564578048e-01	0.000000000000000000e+00	2.277880098637161677e-01	1.275856701774113755e-01	2.438677790735598039e-01	2.716933616165158050e-01	1.624349820350886875e-01	1.372348035583733916e-01	1.890250781760925702e-01	1.307787312979851457e-01	1.004539309265186087e-01	1.285207117652493736e-01	1.340785160356564587e-01	2.202651289998599216e-01	2.696885300873505531e-01	2.818034867971461188e-01	2.218173974004334081e-01	2.374645307059987109e-01	2.350685452065731929e-01	2.222297475134119571e-01	2.315534134149213885e-01	1.848372328616527949e-01	2.070806713985491598e-01	1.638137622242413771e-01	1.975838970274909345e-01	1.898961608342282781e-01	1.689041556170190472e-01	1.666655244084423448e-01
2.568548337866730091e-01	2.403867489855300021e-01	2.504923528526786236e-01	2.868814485360850486e-01	2.746605212077516955e-01	2.650727099856493019e-01	2.117277647374762040e-01	3.329355232628546379e-01	3.104254777742702087e-01	2.801530146749178773e-01	2.017744262710657321e-01	5.297187903159973343e-01	2.322974777813490432e-01	8.962995160276532314e-02	8.034070821102673454e-02	2.028857068649835282e-01	1.881926080784552258e-01	2.649667506754337931e-01	2.029439493021891749e-01	1.890773974346446340e-01	2.165862271022973573e-01	2.337214490370921050e-01	2.287817371861962101e-01	2.277880098637161677e-01	0.000000000000000000e+00	4.372060281661790948e-01	2.265177080375596341e-01	4.455243522842879944e-01	9.804036090595200093e-02	1.145337048261612783e-01	8.018944030506000575e-02	1.076172280889423211e-01	5.000606488756796641e-02	8.216228700021607767e-02	1.234256931835049781e-01	2.018168267604743271e-01	2.164219612410415716e-01	2.200070943023909598e-01	2.034241729259942955e-01	2.314709607286674908e-01	1.933490105566200712e-01	1.756825398251087855e-01	2.974094718934577886e-01	2.018023835227326368e-01	1.427185924101990189e-01	1.139186343005975099e-01	1.983658319958591931e-01	2.001948721734806147e-01	1.798269285190919886e-01	1.375689530822992723e-01
1.755279058292536776e-01	1.180060443885571075e-01	1.203299710385812016e-01	1.616234067752732040e-01	1.542731127218314735e-01	1.609095777919929693e-01	1.231957316387082557e-01	2.249689794327315584e-01	2.078589641865157822e-01	1.229977049894175750e-01	8.146300199349597315e-02	5.755412216456496921e-01	1.125544504569022525e-01	5.809958806501457074e-02	4.277270194627679628e-02	1.098230436339979327e-01	1.013370300942295632e-01	1.485357782836280727e-01	1.083800828757362500e-01	1.154937999323058379e-01	1.359071772051879401e-01	1.482729412993422369e-01	1.256319359905172517e-01	1.275856701774113755e-01	4.372060281661790948e-01	0.000000000000000000e+00	1.262397555270353133e-01	1.916920906459235741e-01	7.440173398909624702e-02	1.876556533417483574e-01	8.657228758733451213e-02	1.296331647770246898e-01	1.081094204351674137e-01	1.229577492573729891e-01	1.988832119910822205e-01	1.254065409652986851e-01	6.835711295467032655e-02	6.289683546339780440e-02	1.172568739271103999e-01	1.405639300160081429e-01	9.275076059306729126e-02	5.191609117133828138e-02	2.147501446507269485e-01	1.477586839099446214e-01	7.854429495517454771e-03	9.825578345632119889e-03	9.954621140608391205e-02	9.074749553128794166e-02	9.948801225300155093e-02	3.542754226153783936e-02
3.937561437949135268e-01	2.626929895885035116e-01	3.509867849375885029e-01	4.004389045845304085e-01	3.663736892972724868e-01	3.120044628070489656e-01	2.500986569155941863e-01	2.715638476451803784e-01	2.941574680287071808e-01	3.218397755338798238e-01	1.919597859371344473e-01	1.815361864552002824e-01	3.264886097037298374e-01	2.307687967004557472e-01	3.257618189622074056e-01	2.496911014207769952e-01	2.568098957735821530e-01	2.902684368322860364e-01	2.717097321847400937e-01	2.324518955788307528e-01	2.383605351963264118e-01	2.365768182979036960e-01	2.623231833048683681e-01	2.438677790735598039e-01	2.265177080375596341e-01	1.262397555270353133e-01	0.000000000000000000e+00	4.107368639102242924e-01	4.261367058304201261e-01	3.208028579974891992e-01	3.446733394793670691e-01	1.416966530032299498e-01	1.528988880765322356e-01	1.618944707589404786e-01	2.236450486791916603e-01	2.360383541835847088e-01	3.501238525035274551e-01	3.991196012990205766e-01	2.669178855151546625e-01	2.213289539335287770e-01	2.093669127252687501e-01	3.236706738404966921e-01	2.083405783572359060e-01	2.731331683938425514e-01	4.784650869594470612e-01	3.588673974108543274e-01	2.657940961902515165e-01	2.606351121988266240e-01	2.615882082341720039e-01	2.709894400870096476e-01
3.120003252095918111e-01	3.427700686425935728e-01	3.536200479092974081e-01	3.846849304708525596e-01	3.585132380845517663e-01	3.264084639234359209e-01	2.750557545179989072e-01	3.645089446973036051e-01	3.591686664973234300e-01	3.493350656656786235e-01	2.243410721912086903e-01	3.027362694402587762e-01	3.171255806214665074e-01	1.423308113697518695e-01	1.560262055961417482e-01	2.614997407494618620e-01	2.453905254938555103e-01	3.705630399334886027e-01	2.654818116636024627e-01	2.517683251604657668e-01	2.706111134090504744e-01	2.803673262633776808e-01	3.519624187710729268e-01	2.716933616165158050e-01	4.455243522842879944e-01	1.916920906459235741e-01	4.107368639102242924e-01	0.000000000000000000e+00	1.930722752662459851e-01	1.985444537515138885e-01	2.000039708799509208e-01	9.850808152244096283e-02	9.444939471896035554e-02	1.031187291886886959e-01	1.471104121795568376e-01	2.530807449312300617e-01	3.033819975777540812e-01	3.107103430159965929e-01	2.655213896482804814e-01	2.707867088674478784e-01	2.347738771243773337e-01	2.623083864417722899e-01	2.538875586291037267e-01	2.177868937512845715e-01	2.663929901241374187e-01	2.049037266087517239e-01	2.655737376910924930e-01	2.641427745303208119e-01	2.305213974895969076e-01	2.013790588154471262e-01
2.810684473958731111e-01	1.183826789198934581e-01	1.593630385028833030e-01	2.306610281020015085e-01	2.022039957619213013e-01	1.617618115809728307e-01	1.306007393733402133e-01	1.641693566391890236e-01	1.766988322137124368e-01	1.922269240078595676e-01	1.496035918712983470e-01	1.241490636008013432e-01	1.412569609909231916e-01	2.411543024824664427e-01	4.227573791179957130e-01	1.057287556109243465e-01	1.647598419146097670e-01	1.559793286620668740e-01	1.177263113592927346e-01	9.852320321575544493e-02	9.753777908894534221e-02	1.171082570557263197e-01	1.186095192776267376e-01	1.624349820350886875e-01	9.804036090595200093e-02	7.440173398909624702e-02	4.261367058304201261e-01	1.930722752662459851e-01	0.000000000000000000e+00	3.502636989329254713e-01	3.952987651461939422e-01	1.377337140950645189e-01	1.824028396623218473e-01	2.123686250533572684e-01	2.076300431692653103e-01	1.497243539750930108e-01	1.910750797620886232e-01	2.777732414418007667e-01	1.665161371843471017e-01	1.269959435906945766e-01	1.150734078349663903e-01	2.109404306254099859e-01	1.333131182894468081e-01	2.862810941451300883e-01	4.549440380931221162e-01	4.878693202510884230e-01	1.834480029880891649e-01	1.331787767740905126e-01	1.754547762899426322e-01	3.518229447220055373e-01
1.930642900561428954e-01	1.171375541588672436e-01	8.203640241456618132e-02	1.434134085782792500e-01	1.320630654344168153e-01	1.353197660397795765e-01	9.797609251569518174e-02	1.741731983815673068e-01	2.001290614684365365e-01	2.447849941528449161e-02	-2.612833404406290569e-02	1.464432121677559651e-01	4.763566008913311389e-02	2.350428907886223939e-01	3.255255066740514458e-01	5.888467949062028972e-02	6.057572735451217938e-02	1.651780829246912996e-01	5.383235989963653517e-02	8.695632573970987766e-02	1.078221896115429818e-01	1.268561863386728772e-01	1.451757821883252753e-01	1.372348035583733916e-01	1.145337048261612783e-01	1.876556533417483574e-01	3.208028579974891992e-01	1.985444537515138885e-01	3.502636989329254713e-01	0.000000000000000000e+00	5.203332632386112877e-01	2.174619611833235600e-01	5.209915610015097842e-01	4.343047392885350244e-01	5.912994912746103449e-01	1.372375586990736140e-01	6.346887911437720797e-02	6.458791866331931031e-02	1.324430271457509023e-01	1.215403234910185787e-01	7.904198373796197941e-02	6.808627178321663420e-02	7.076251218347676293e-03	-1.019962171293689428e-02	4.701053373579017897e-02	4.705878150158131906e-02	9.820682828926025065e-02	3.466872601714718338e-02	6.733380125819568573e-02	3.180340275109873327e-02
3.121839596271532291e-01	1.370396156086698403e-01	1.798466949283054894e-01	2.539628739552360903e-01	2.125585521645942944e-01	1.834461531376137267e-01	1.522318062881013734e-01	2.133316449667666814e-01	2.407654630445338895e-01	9.838529356539806037e-02	3.790246380149842054e-02	9.758745624554822362e-02	1.338605292653706202e-01	3.291117461449918902e-01	3.600194896625267815e-01	1.004481678869933309e-01	1.022228806222171410e-01	1.776181196554537378e-01	1.108693874699491072e-01	1.166905240548840594e-01	1.206605366032577620e-01	1.333532033975428355e-01	1.537574028524425485e-01	1.890250781760925702e-01	8.018944030506000575e-02	8.657228758733451213e-02	3.446733394793670691e-01	2.000039708799509208e-01	3.952987651461939422e-01	5.203332632386112877e-01	0.000000000000000000e+00	1.675813237656836874e-01	4.674328836679268462e-01	3.354864342761026408e-01	3.918695293265564983e-01	1.712291481222179002e-01	1.606247585698387104e-01	1.942568025921749819e-01	1.736848210094803502e-01	1.654393814745324098e-01	1.295330380548617710e-01	1.382650987077806704e-01	6.127348858337248322e-02	7.525391751554401376e-02	1.932533096881851042e-01	1.874740272204628022e-01	1.357536219056550697e-01	7.861341188961283588e-02	1.070530138554044719e-01	1.193580375834944057e-01
1.743298183388917733e-01	6.601454253807424732e-02	8.286855195795880813e-02	1.162852667597434470e-01	1.218953203126961898e-01	1.209029285900836692e-01	7.188234364067083715e-02	8.830458002361904479e-02	1.132182462336124990e-01	5.244268430721230057e-02	1.492991175997208236e-02	8.499641261966893457e-02	7.538242765158863212e-02	3.016823853867317551e-01	3.256242634336003472e-01	5.643051825532743176e-02	3.519405669026393069e-02	7.168409299821575098e-02	6.330891513615323485e-02	6.714911780582288880e-02	9.208163837900203152e-02	9.988188512148322984e-02	5.285962416705395489e-02	1.307787312979851457e-01	1.076172280889423211e-01	1.296331647770246898e-01	1.416966530032299498e-01	9.850808152244096283e-02	1.377337140950645189e-01	2.174619611833235600e-01	1.675813237656836874e-01	0.000000000000000000e+00	1.735738891343762136e-01	2.745977309984107828e-01	2.692192321318360726e-01	7.313148385892156988e-02	9.785210734150538714e-02	1.864517599952711935e-01	7.462658876738037517e-02	8.660500723153985447e-02	8.489395441553453103e-02	6.513816781657338906e-02	4.785648615990342053e-02	7.431799375860986823e-02	6.957066160660287102e-02	3.327643033078882262e-02	5.100588727047258852e-02	4.028026072445403671e-02	3.387360082861429200e-02	2.446698886450776600e-02
1.375267903421513727e-01	7.295086195285606367e-02	3.972688841570239104e-02	9.200840611821324566e-02	8.590543971731227912e-02	9.425620973241881362e-02	6.348947859838469099e-02	1.220736181554832878e-01	1.416220269827536682e-01	-1.227340094143217035e-02	-3.718694830888027991e-02	7.587260774811174779e-02	1.922443189346540252e-02	2.265964178697634501e-01	2.130283043476645655e-01	3.192796941060289245e-02	2.655651416289211975e-02	1.041475499106006286e-01	2.769184443448904215e-02	5.633535538464095466e-02	7.425258561601821850e-02	8.729218356311985172e-02	9.036211331490012766e-02	1.004539309265186087e-01	5.000606488756796641e-02	1.081094204351674137e-01	1.528988880765322356e-01	9.444939471896035554e-02	1.824028396623218473e-01	5.209915610015097842e-01	4.674328836679268462e-01	1.735738891343762136e-01	0.000000000000000000e+00	3.770773197056646597e-01	4.318109365072677619e-01	9.402437586175822759e-02	3.060092603984453791e-02	3.018671719115080185e-02	8.605774164302777696e-02	8.655285069328781666e-02	5.342978675998668464e-02	2.460698010915691666e-02	-8.979714629007552393e-03	-4.237492164534759770e-02	-1.330003721331426969e-02	-7.652024493717392815e-03	5.280060896068897169e-02	6.178316519969239209e-03	2.831810744981672762e-02	-7.277896057870152091e-03
1.807218331024509073e-01	7.809413561862092734e-02	5.953996652142370949e-02	1.178099352648454279e-01	1.200001969650434236e-01	1.248257147522813110e-01	7.666139596903202846e-02	1.252319568953997320e-01	1.454888281390488425e-01	1.972270444343429338e-02	5.479983326888085296e-04	9.936165296384791290e-02	4.739765249651754775e-02	3.115905275225591686e-01	3.166923711496225091e-01	5.096411182727199340e-02	4.867088891916589860e-02	1.076213844013987758e-01	5.318117959633019559e-02	6.870584489957745622e-02	9.143372753007629472e-02	1.055928497036021790e-01	8.350891765998706695e-02	1.285207117652493736e-01	8.216228700021607767e-02	1.229577492573729891e-01	1.618944707589404786e-01	1.031187291886886959e-01	2.123686250533572684e-01	4.343047392885350244e-01	3.354864342761026408e-01	2.745977309984107828e-01	3.770773197056646597e-01	0.000000000000000000e+00	4.932454848012388648e-01	1.010645784120918073e-01	5.629849646440756444e-02	8.216928065276210558e-02	9.423855524704596864e-02	9.241534332491388448e-02	6.967567184927267454e-02	4.107708678466296531e-02	1.813825829893213684e-02	-3.807000033549445828e-03	1.369126913738490624e-02	2.976088787222130536e-02	5.732676635655920006e-02	2.946420024212130159e-02	3.837663724631831114e-02	5.151282768879943130e-02
1.867470845057414564e-01	9.529807449069377379e-02	7.320725695460016114e-02	1.272070881460660163e-01	1.287424332528359916e-01	1.414248285603391386e-01	9.182471569338865325e-02	1.332160315964193709e-01	1.617666668476412106e-01	4.822905390022166200e-03	-3.651458144674982198e-02	1.327524183566525795e-01	5.419022516383461413e-02	2.615791308193731735e-01	3.475643692501426685e-01	6.095506761994715084e-02	4.589010090543439030e-02	1.286857999187315527e-01	6.257017804838270469e-02	8.937167791904997161e-02	1.158029431524498498e-01	1.299517975193064112e-01	1.035284770727442488e-01	1.340785160356564587e-01	1.234256931835049781e-01	1.988832119910822205e-01	2.236450486791916603e-01	1.471104121795568376e-01	2.076300431692653103e-01	5.912994912746103449e-01	3.918695293265564983e-01	2.692192321318360726e-01	4.318109365072677619e-01	4.932454848012388648e-01	0.000000000000000000e+00	1.057816006090265409e-01	5.663470704452450849e-02	7.977026886476715206e-02	9.951872950216009150e-02	9.940023228438046865e-02	7.047473694481137807e-02	4.095972494418853582e-02	-3.919704803432341039e-03	-2.554072260454566881e-02	1.158467884090171127e-03	-8.403861383457238501e-03	6.282871776497961358e-02	3.057559365663765211e-02	4.375071943825523113e-02	-1.026076366763793539e-02
2.698723800179491650e-01	2.801179727346280179e-01	3.060122408748260914e-01	3.543207803406513423e-01	3.263286384527586681e-01	2.888037384381671457e-01	2.264737379032032150e-01	5.571560988261893277e-01	5.017286677725419919e-01	2.344697066396523033e-01	1.567570412221634679e-01	1.833082862724305651e-01	3.001474728866021513e-01	1.063630740888887316e-01	8.286595498350075861e-02	2.545127387406920794e-01	2.373491009290940590e-01	2.558520302793668710e-01	2.377596811090071094e-01	2.326492193934281139e-01	2.360396054105510510e-01	2.273660779097470275e-01	2.766342542142755656e-01	2.202651289998599216e-01	2.018168267604743271e-01	1.254065409652986851e-01	2.360383541835847088e-01	2.530807449312300617e-01	1.497243539750930108e-01	1.372375586990736140e-01	1.712291481222179002e-01	7.313148385892156988e-02	9.402437586175822759e-02	1.010645784120918073e-01	1.057816006090265409e-01	0.000000000000000000e+00	3.276941415416572689e-01	2.316917137244889902e-01	5.241067194806008356e-01	3.392327152428433745e-01	2.893955732795664981e-01	2.983906307800425206e-01	2.309185524740202389e-01	1.543085786899780210e-01	2.144057919043095839e-01	1.835096183947896031e-01	2.791285676141155303e-01	2.421018410607914673e-01	2.438614185531023382e-01	1.958713714250824023e-01
3.697039026967608444e-01	2.774063216854337210e-01	3.910705202093757160e-01	4.079408947511036221e-01	3.667354202088495274e-01	3.043167088628886408e-01	2.486011420190013532e-01	3.716131705026645138e-01	3.850856646828912933e-01	3.594421314825818059e-01	2.367551416188739266e-01	1.484053525078063984e-01	3.633719788259469063e-01	1.697943952711133686e-01	1.949883133927805823e-01	2.705091251261609320e-01	2.612518761505538412e-01	2.552436277767219375e-01	2.789512262382385921e-01	2.315197420121751226e-01	2.285085167084711377e-01	2.205991213349221824e-01	2.426619406258513634e-01	2.696885300873505531e-01	2.164219612410415716e-01	6.835711295467032655e-02	3.501238525035274551e-01	3.033819975777540812e-01	1.910750797620886232e-01	6.346887911437720797e-02	1.606247585698387104e-01	9.785210734150538714e-02	3.060092603984453791e-02	5.629849646440756444e-02	5.663470704452450849e-02	3.276941415416572689e-01	0.000000000000000000e+00	5.249920883819219064e-01	3.927504335691477388e-01	3.540416692226944217e-01	3.331322733226138588e-01	4.599848726339152982e-01	3.205674861734730818e-01	3.222061544143316469e-01	4.517014418096653161e-01	3.101489759133672641e-01	3.377369593759707023e-01	2.902863093112216242e-01	2.834136463127138739e-01	2.659159111047438295e-01
4.156494298312987667e-01	2.536089447787520657e-01	3.741459861268671139e-01	4.116829444015289718e-01	3.788456216659478737e-01	3.187924974769957287e-01	2.466050664402056891e-01	2.823809906358492050e-01	3.053395365477813983e-01	3.804909397648340574e-01	2.606265823209264476e-01	1.417981286747065361e-01	3.631682174111988681e-01	2.477561032695441146e-01	3.294987115583681847e-01	2.635273535654536481e-01	2.566417327650297175e-01	2.426961657012983165e-01	2.810688461565968854e-01	2.250428256021920204e-01	2.307117070088112176e-01	2.236207170119045573e-01	2.042156624773728280e-01	2.818034867971461188e-01	2.200070943023909598e-01	6.289683546339780440e-02	3.991196012990205766e-01	3.107103430159965929e-01	2.777732414418007667e-01	6.458791866331931031e-02	1.942568025921749819e-01	1.864517599952711935e-01	3.018671719115080185e-02	8.216928065276210558e-02	7.977026886476715206e-02	2.316917137244889902e-01	5.249920883819219064e-01	0.000000000000000000e+00	2.755852300311001923e-01	3.011611470564149462e-01	3.069188240941061463e-01	3.981468189540787739e-01	3.076090134099501716e-01	3.946765489074244848e-01	5.158594775908009744e-01	3.691238728876786723e-01	2.896603944402646458e-01	2.844180774745933005e-01	2.562431495860568731e-01	3.002996634502572704e-01
2.747675320945593969e-01	2.747041871562564963e-01	3.086684530417984629e-01	3.510755557815942729e-01	3.198658282820712184e-01	2.702855935777553342e-01	2.136237034486511144e-01	5.077574114617904311e-01	4.828071470670786680e-01	2.445715139948974326e-01	1.552574844080642502e-01	1.711036224099675151e-01	2.908423447663478489e-01	1.130518797109569124e-01	9.810035418442680788e-02	2.356035547606439573e-01	2.304866855425521666e-01	2.507645786193910542e-01	2.220628646931465389e-01	2.161713478732681937e-01	2.180108057449986758e-01	2.127533053766865745e-01	2.743715529400100883e-01	2.218173974004334081e-01	2.034241729259942955e-01	1.172568739271103999e-01	2.669178855151546625e-01	2.655213896482804814e-01	1.665161371843471017e-01	1.324430271457509023e-01	1.736848210094803502e-01	7.462658876738037517e-02	8.605774164302777696e-02	9.423855524704596864e-02	9.951872950216009150e-02	5.241067194806008356e-01	3.927504335691477388e-01	2.755852300311001923e-01	0.000000000000000000e+00	3.439990422550245897e-01	3.305345994278495736e-01	4.646700987734651567e-01	2.480798975578951404e-01	2.021626831987426154e-01	3.123506185862091056e-01	2.243009149114805756e-01	3.362950296077203971e-01	2.332072434560652496e-01	2.714928779790372060e-01	2.119042230994939990e-01
2.642349746701045388e-01	2.793543422049384883e-01	3.161518611766341302e-01	3.424444297567142970e-01	3.026996149850628148e-01	2.628109915003912223e-01	2.233950702018218382e-01	5.436419363044746600e-01	5.112618490166433993e-01	2.682315195118941120e-01	1.868861093245434424e-01	2.020606218728279724e-01	2.878362898607813580e-01	1.099719180099018589e-01	8.092364745518804137e-02	2.484360470219627581e-01	2.275595892169443579e-01	2.519653012094955624e-01	2.198461506068869753e-01	2.125597501552121960e-01	2.074010718827107858e-01	2.063710213988272091e-01	2.633918779668268373e-01	2.374645307059987109e-01	2.314709607286674908e-01	1.405639300160081429e-01	2.213289539335287770e-01	2.707867088674478784e-01	1.269959435906945766e-01	1.215403234910185787e-01	1.654393814745324098e-01	8.660500723153985447e-02	8.655285069328781666e-02	9.241534332491388448e-02	9.940023228438046865e-02	3.392327152428433745e-01	3.540416692226944217e-01	3.011611470564149462e-01	3.439990422550245897e-01	0.000000000000000000e+00	3.641118332531547708e-01	3.213569722796239536e-01	3.268997154147166850e-01	2.030400133606957147e-01	2.172190844933279408e-01	1.757173942957928614e-01	3.441323844164483337e-01	2.416086941602940408e-01	2.523708229012956994e-01	1.867391274470737716e-01
2.614847671869459655e-01	2.162067509842920399e-01	2.693678418417370102e-01	2.936543741515196815e-01	2.631935712667479166e-01	2.244135565596655779e-01	1.838658130259816781e-01	3.936237025962263658e-01	3.885429942203430520e-01	2.570454493223262027e-01	1.714537950660796894e-01	1.507372784729611448e-01	2.422618082348570734e-01	1.216655807003547973e-01	1.156958768645194452e-01	1.836030425579499858e-01	1.661509397241323904e-01	2.028388046603591677e-01	1.785040106430809126e-01	1.639539580865873314e-01	1.713942216763780224e-01	1.753636308096594432e-01	1.973001674228271329e-01	2.350685452065731929e-01	1.933490105566200712e-01	9.275076059306729126e-02	2.093669127252687501e-01	2.347738771243773337e-01	1.150734078349663903e-01	7.904198373796197941e-02	1.295330380548617710e-01	8.489395441553453103e-02	5.342978675998668464e-02	6.967567184927267454e-02	7.047473694481137807e-02	2.893955732795664981e-01	3.331322733226138588e-01	3.069188240941061463e-01	3.305345994278495736e-01	3.641118332531547708e-01	0.000000000000000000e+00	3.332226057727463164e-01	3.131180314354403693e-01	2.293581035552384462e-01	2.423623031586178145e-01	1.717955994157396304e-01	2.620282129192578746e-01	1.865798409279379177e-01	1.840733162024972558e-01	1.645542293130508316e-01
3.096534271676171235e-01	2.779099616376816684e-01	3.366608612105502218e-01	3.740525296056580462e-01	3.331081828459077077e-01	2.610103738556642794e-01	2.175783495829088088e-01	3.558538045468769839e-01	3.841193312076731092e-01	3.207322237368979145e-01	2.166235037347582770e-01	1.213990297732070595e-01	3.300820637876325514e-01	1.335827454117556878e-01	1.562828929595148908e-01	2.485585607306049771e-01	2.917313116234653281e-01	2.359746924306979354e-01	2.439300565805627707e-01	2.176750322500984047e-01	1.930583040959297225e-01	1.851488733512004492e-01	2.532989662442395318e-01	2.222297475134119571e-01	1.756825398251087855e-01	5.191609117133828138e-02	3.236706738404966921e-01	2.623083864417722899e-01	2.109404306254099859e-01	6.808627178321663420e-02	1.382650987077806704e-01	6.513816781657338906e-02	2.460698010915691666e-02	4.107708678466296531e-02	4.095972494418853582e-02	2.983906307800425206e-01	4.599848726339152982e-01	3.981468189540787739e-01	4.646700987734651567e-01	3.213569722796239536e-01	3.332226057727463164e-01	0.000000000000000000e+00	3.083589193257462169e-01	3.454868175344887882e-01	5.975519089485995528e-01	4.089100396149704664e-01	5.655179688755272993e-01	2.951333544820042842e-01	4.203415935829643568e-01	3.490909595300303314e-01
3.132747084075663824e-01	2.446665556335711200e-01	3.192724878272718558e-01	3.418547100989245968e-01	3.053990223152284744e-01	2.679561166400907246e-01	2.169367865300384224e-01	4.009801121196334139e-01	3.668557311302177437e-01	4.248109927911762340e-01	3.334167426290857716e-01	3.077775740088320444e-01	2.966427928474226761e-01	1.050556090515954721e-01	1.066361235937889340e-01	2.417631217528221355e-01	2.381793597167383703e-01	2.324572104161367614e-01	2.331121583615520521e-01	1.960775814934623551e-01	2.005438660578328369e-01	2.050403148477963067e-01	2.036453623755601627e-01	2.315534134149213885e-01	2.974094718934577886e-01	2.147501446507269485e-01	2.083405783572359060e-01	2.538875586291037267e-01	1.333131182894468081e-01	7.076251218347676293e-03	6.127348858337248322e-02	4.785648615990342053e-02	-8.979714629007552393e-03	1.813825829893213684e-02	-3.919704803432341039e-03	2.309185524740202389e-01	3.205674861734730818e-01	3.076090134099501716e-01	2.480798975578951404e-01	3.268997154147166850e-01	3.131180314354403693e-01	3.083589193257462169e-01	0.000000000000000000e+00	3.896630509220317951e-01	2.767774410967883680e-01	2.400485992824227532e-01	3.122324860969833971e-01	2.818089953251629032e-01	2.564183103947720310e-01	2.628771545663427522e-01
2.627498100471857834e-01	1.611369196183730645e-01	2.291470705294940402e-01	2.527863846168699746e-01	2.187691436768439135e-01	1.700180417820304213e-01	1.428500015512096655e-01	2.280218240325126988e-01	2.187180187411145171e-01	3.562862569196398876e-01	2.755654992804983938e-01	1.863003462767091056e-01	2.045042168910824465e-01	1.334533540414759578e-01	1.950306214125374360e-01	1.416174858966792183e-01	1.698753202142473939e-01	1.574354118359261590e-01	1.430573468369178702e-01	1.138480093330165172e-01	1.133269895170939262e-01	1.227066605630708906e-01	1.286622454074035637e-01	1.848372328616527949e-01	2.018023835227326368e-01	1.477586839099446214e-01	2.731331683938425514e-01	2.177868937512845715e-01	2.862810941451300883e-01	-1.019962171293689428e-02	7.525391751554401376e-02	7.431799375860986823e-02	-4.237492164534759770e-02	-3.807000033549445828e-03	-2.554072260454566881e-02	1.543085786899780210e-01	3.222061544143316469e-01	3.946765489074244848e-01	2.021626831987426154e-01	2.030400133606957147e-01	2.293581035552384462e-01	3.454868175344887882e-01	3.896630509220317951e-01	0.000000000000000000e+00	4.919618985581454829e-01	3.772843303150746341e-01	2.710629055542234100e-01	1.925477094570810233e-01	2.094419682167690533e-01	3.014378884478318699e-01
3.525245526883403202e-01	2.211898136236667145e-01	3.252064759947849160e-01	3.685966756104607778e-01	3.272952817442228990e-01	2.551663788162291668e-01	2.142737331112103127e-01	2.299367582386513675e-01	2.418848693743178568e-01	3.767162876635337110e-01	2.736512909818393791e-01	9.420356250846036172e-02	3.205690397117162416e-01	1.801071782665001619e-01	2.725003535945075828e-01	2.311584231257075295e-01	3.164724017489138341e-01	2.235798725403347897e-01	2.602602371889974342e-01	1.967133214552732046e-01	1.755746588663008867e-01	1.695932496856530913e-01	1.916552268498325218e-01	2.070806713985491598e-01	1.427185924101990189e-01	7.854429495517454771e-03	4.784650869594470612e-01	2.663929901241374187e-01	4.549440380931221162e-01	4.701053373579017897e-02	1.932533096881851042e-01	6.957066160660287102e-02	-1.330003721331426969e-02	1.369126913738490624e-02	1.158467884090171127e-03	2.144057919043095839e-01	4.517014418096653161e-01	5.158594775908009744e-01	3.123506185862091056e-01	2.172190844933279408e-01	2.423623031586178145e-01	5.975519089485995528e-01	2.767774410967883680e-01	4.919618985581454829e-01	0.000000000000000000e+00	6.828723255757188637e-01	4.025162469974260526e-01	3.052580715116079979e-01	3.907918203675861402e-01	4.873702136542891750e-01
2.995480589348326061e-01	1.990751072863635174e-01	2.515213414664881353e-01	3.099200343766139176e-01	2.809184581191722097e-01	2.481392065021467697e-01	2.083947959037210640e-01	2.051996428311892717e-01	1.984639480308946768e-01	3.440721080571019774e-01	3.157290946031183210e-01	1.155081661088737666e-01	2.615753039373030497e-01	1.467376169085402304e-01	2.534072221984634554e-01	2.341737882236705759e-01	4.140736576189444351e-01	2.250709022772865997e-01	2.747580489049444852e-01	2.053245056600336294e-01	1.726449575142809667e-01	1.675076274983682834e-01	1.712531767109597425e-01	1.638137622242413771e-01	1.139186343005975099e-01	9.825578345632119889e-03	3.588673974108543274e-01	2.049037266087517239e-01	4.878693202510884230e-01	4.705878150158131906e-02	1.874740272204628022e-01	3.327643033078882262e-02	-7.652024493717392815e-03	2.976088787222130536e-02	-8.403861383457238501e-03	1.835096183947896031e-01	3.101489759133672641e-01	3.691238728876786723e-01	2.243009149114805756e-01	1.757173942957928614e-01	1.717955994157396304e-01	4.089100396149704664e-01	2.400485992824227532e-01	3.772843303150746341e-01	6.828723255757188637e-01	0.000000000000000000e+00	3.788921445656629472e-01	3.423293094626975730e-01	4.613431661839665909e-01	6.866530725656254663e-01
2.845053331799844987e-01	3.602784818883809081e-01	3.339374261814044842e-01	3.848741708089987168e-01	3.515320177289006365e-01	3.295609172207522031e-01	2.742958193087030039e-01	3.912808758844674717e-01	4.039587912984604623e-01	3.274603726662792536e-01	2.671558695866431132e-01	1.748578514594829603e-01	3.546814167308420807e-01	9.390525463764144709e-02	8.465514162343693028e-02	3.632154594645656265e-01	4.378439553083737779e-01	3.104125564669013015e-01	3.184836991279678675e-01	3.117189421559485862e-01	2.698590913171329264e-01	2.496902011730542659e-01	3.205393608613498757e-01	1.975838970274909345e-01	1.983658319958591931e-01	9.954621140608391205e-02	2.657940961902515165e-01	2.655737376910924930e-01	1.834480029880891649e-01	9.820682828926025065e-02	1.357536219056550697e-01	5.100588727047258852e-02	5.280060896068897169e-02	5.732676635655920006e-02	6.282871776497961358e-02	2.791285676141155303e-01	3.377369593759707023e-01	2.896603944402646458e-01	3.362950296077203971e-01	3.441323844164483337e-01	2.620282129192578746e-01	5.655179688755272993e-01	3.122324860969833971e-01	2.710629055542234100e-01	4.025162469974260526e-01	3.788921445656629472e-01	0.000000000000000000e+00	4.592357220945607055e-01	5.344689414144880857e-01	4.108903200543471135e-01
3.905122056541571185e-01	4.533213524995368671e-01	4.543643268477295383e-01	5.136857065354312191e-01	5.161134555375141986e-01	5.719870346045651255e-01	4.261473593174682772e-01	3.096793956399947478e-01	2.858667885126969788e-01	4.461713520498842289e-01	3.888857387770463525e-01	1.916044119619470243e-01	5.648045552174653094e-01	9.227863749206298427e-02	8.647425423696439295e-02	6.103154074762978665e-01	6.794222507672913469e-01	4.086879586060673253e-01	6.157547682797008815e-01	5.255221852155280704e-01	4.831122083205856010e-01	4.115915676406023405e-01	3.606359220542608712e-01	1.898961608342282781e-01	2.001948721734806147e-01	9.074749553128794166e-02	2.606351121988266240e-01	2.641427745303208119e-01	1.331787767740905126e-01	3.466872601714718338e-02	7.861341188961283588e-02	4.028026072445403671e-02	6.178316519969239209e-03	2.946420024212130159e-02	3.057559365663765211e-02	2.421018410607914673e-01	2.902863093112216242e-01	2.844180774745933005e-01	2.332072434560652496e-01	2.416086941602940408e-01	1.865798409279379177e-01	2.951333544820042842e-01	2.818089953251629032e-01	1.925477094570810233e-01	3.052580715116079979e-01	3.423293094626975730e-01	4.592357220945607055e-01	0.000000000000000000e+00	6.090589970827272603e-01	4.632679288455554545e-01
3.251283499586841153e-01	3.663030213688300285e-01	3.636982199376019298e-01	4.229079310702831829e-01	4.141905550687620119e-01	4.426889932323924692e-01	3.408965009758349596e-01	3.128328927952408467e-01	2.994429294657780516e-01	3.579717878217829052e-01	3.041806703758883623e-01	1.722803666230866282e-01	4.408807501699470999e-01	7.466585158495603336e-02	6.345790150267716090e-02	4.911720196203603894e-01	6.634912746867765998e-01	3.405089517121188680e-01	4.975279980454336282e-01	4.282228023177652720e-01	3.727730650983775429e-01	3.218161355681424252e-01	3.119720134305953296e-01	1.689041556170190472e-01	1.798269285190919886e-01	9.948801225300155093e-02	2.615882082341720039e-01	2.305213974895969076e-01	1.754547762899426322e-01	6.733380125819568573e-02	1.070530138554044719e-01	3.387360082861429200e-02	2.831810744981672762e-02	3.837663724631831114e-02	4.375071943825523113e-02	2.438614185531023382e-01	2.834136463127138739e-01	2.562431495860568731e-01	2.714928779790372060e-01	2.523708229012956994e-01	1.840733162024972558e-01	4.203415935829643568e-01	2.564183103947720310e-01	2.094419682167690533e-01	3.907918203675861402e-01	4.613431661839665909e-01	5.344689414144880857e-01	6.090589970827272603e-01	0.000000000000000000e+00	5.136083153433593784e-01
3.143589535345270303e-01	2.533993212888451252e-01	2.541222629312995251e-01	3.380681834264633867e-01	3.288841348384675678e-01	3.438103448259555717e-01	2.698930280155084627e-01	2.336301151860043501e-01	2.132550957702466221e-01	3.690161607007855227e-01	3.978736400810175544e-01	1.575994878620169681e-01	2.965553305461405831e-01	1.263058791442452644e-01	1.906287413384639973e-01	3.148369433435512788e-01	5.854325772626671753e-01	2.980435352118143144e-01	3.653050460265636623e-01	2.949196195672663112e-01	2.619438201777523068e-01	2.479496149242806646e-01	2.079562730700227902e-01	1.666655244084423448e-01	1.375689530822992723e-01	3.542754226153783936e-02	2.709894400870096476e-01	2.013790588154471262e-01	3.518229447220055373e-01	3.180340275109873327e-02	1.193580375834944057e-01	2.446698886450776600e-02	-7.277896057870152091e-03	5.151282768879943130e-02	-1.026076366763793539e-02	1.958713714250824023e-01	2.659159111047438295e-01	3.002996634502572704e-01	2.119042230994939990e-01	1.867391274470737716e-01	1.645542293130508316e-01	3.490909595300303314e-01	2.628771545663427522e-01	3.014378884478318699e-01	4.873702136542891750e-01	6.866530725656254663e-01	4.108903200543471135e-01	4.632679288455554545e-01	5.136083153433593784e-01	0.000000000000000000e+00
3.465290196026408198e-01	4.213240669126185889e-01	4.290327807842215235e-01	5.075998794227082334e-01	4.530258188805931785e-01	3.914483632294057380e-01	3.203187811970059085e-01	8.021446453835680002e-01	9.379213186226482701e-01	3.140791989040855325e-01	2.188261429055333440e-01	2.727774590732274240e-01	4.197689164265319683e-01	1.212853507082346100e-01	7.778404940399878675e-02	3.592335367659360013e-01	3.298880145355059246e-01	3.816465882448312197e-01	3.139689104326808256e-01	3.246354763607257055e-01	3.162772323508021843e-01	3.091527483747970595e-01	4.226408603498521543e-01	2.932910878434920599e-01	2.972303176615652687e-01	1.804219131281968869e-01	2.919102075084877845e-01	3.748397460448418261e-01	1.829719176693497540e-01	1.946302145220472068e-01	2.314956546530531623e-01	8.671150498672197671e-02	1.340145109583329441e-01	1.332472622866846812e-01	1.446720456210743855e-01	4.705640686010704177e-01	3.593583938007623990e-01	2.812018615258866649e-01	4.690459718926873744e-01	5.337534695964111231e-01	3.549661317373782321e-01	4.260605218884757073e-01	3.480605518871363047e-01	2.036295481735589941e-01	2.540886037351741678e-01	2.337545269940477510e-01	5.280946006156732597e-01	3.384852831339531520e-01	3.684617971328336683e-01	2.664259617910149647e-01
3.435008394533795029e-01	4.087696352159706503e-01	4.107560249562455801e-01	4.791243691583412789e-01	4.249815256311013645e-01	3.623652484678366870e-01	3.025757617330807059e-01	6.368226426912769744e-01	6.829108079016155131e-01	3.318899042403503641e-01	2.373571400181647695e-01	2.396263291568673792e-01	3.988909186330443779e-01	1.300309439978764858e-01	1.049806995790068392e-01	3.441467328754985178e-01	3.417435387180953188e-01	3.562469466492576564e-01	2.965196955068204465e-01	3.049137385562355473e-01	2.859480452153422281e-01	2.821180676923156216e-01	3.911340281329346857e-01	2.780669123784176855e-01	2.784857542747514736e-01	1.544231306482050092e-01	3.020381672548256291e-01	3.563206313656315238e-01	1.894398954650236000e-01	1.686028955939210816e-01	2.070707110680302110e-01	8.729306517924462216e-02	1.109697083695846825e-01	1.145066544550312621e-01	1.250257982341728968e-01	4.179704869938185574e-01	4.027806700202127832e-01	3.197351503489708757e-01	4.752983381476821867e-01	5.056741596133090821e-01	3.697107893300257686e-01	5.775276402977298496e-01	3.708686199485073387e-01	2.559700831200487636e-01	3.338263605302854709e-01	2.843557621602068597e-01	6.917134829480982017e-01	3.575470678316027273e-01	4.129946328279857637e-01	3.137218035797156857e-01
3.808909308406013272e-01	3.502345711041625620e-01	4.146041153598838958e-01	4.661548782435417926e-01	4.106504152103114258e-01	3.532659258759716092e-01	2.854916963429490750e-01	9.432446346394653958e-01	9.979869524013467164e-01	3.270669007311092225e-01	2.179575744415476468e-01	2.921057889340565317e-01	3.771105478601514682e-01	1.346997119849895064e-01	9.983377227324365111e-02	3.053028152310996446e-01	2.674069874030685634e-01	3.269281215040472088e-01	2.809006576064579930e-01	2.709152316908197689e-01	2.774663435146533241e-01	2.761738588540478267e-01	3.429596190494726415e-01	3.349673823033138542e-01	3.124372732488356341e-01	2.036945010746466778e-01	2.802123997930960897e-01	3.538294047350045712e-01	1.700262878223072760e-01	1.764545794074993679e-01	2.194686152004760304e-01	1.040615855329511119e-01	1.227703950841651792e-01	1.302394190798508156e-01	1.435769345618027881e-01	4.607073064640984095e-01	3.700946797887028628e-01	3.018951569569623405e-01	4.298055432432427714e-01	4.743840973324738863e-01	3.719968865049404494e-01	3.451231526648691483e-01	3.695450285355070807e-01	2.227572064969157439e-01	2.367184066694929256e-01	1.998149326791922031e-01	3.586642040642760154e-01	2.857686976248146604e-01	2.823583636203069180e-01	2.158905095852202694e-01
1.971057526897605217e-01	2.537406130734219945e-01	2.249811839888902210e-01	2.741056963523811896e-01	2.415461683100882384e-01	2.106758993514927236e-01	1.803578574995267636e-01	4.781861204152548228e-01	4.788872435356908430e-01	2.275038031527674975e-01	1.649311871302862054e-01	1.911250401985758740e-01	2.165612621092866119e-01	7.985751358431089630e-02	4.948352478022900042e-02	2.120284506390128221e-01	2.200169785716634963e-01	2.221122009151526300e-01	1.642669752744780887e-01	1.812294054029754409e-01	1.677490013809098124e-01	1.708271646394228516e-01	2.435954868461721323e-01	1.804692164333439319e-01	1.927945470591196642e-01	1.404746219921824690e-01	1.762267375669674396e-01	2.222246621186589610e-01	1.320449800876823399e-01	1.328219768741902285e-01	1.490767236575224752e-01	6.393926271893701774e-02	9.448055068065300266e-02	9.273837036314581950e-02	9.926578836416657947e-02	2.742760882531874445e-01	2.329362839690803100e-01	1.826393399424024455e-01	2.973733469577887756e-01	4.020479622573950307e-01	2.519227810492496444e-01	3.468758489761322172e-01	2.909721168652815715e-01	1.912250566889554249e-01	1.925065118284370325e-01	1.806984283362923493e-01	4.789012746072058846e-01	2.217313672077086406e-01	2.870490189323643970e-01	2.066230798976955718e-01
2.366363932003002768e-01	2.446762495178048391e-01	2.778344438341459055e-01	2.939754449451560392e-01	2.532350475988859317e-01	2.092492791896891080e-01	1.811650476592061298e-01	5.784479214012360204e-01	4.934809819846978085e-01	2.849191584321944526e-01	1.907137133951380126e-01	1.889814227193877261e-01	2.322568903677074970e-01	9.269168160470081519e-02	7.027583272565576800e-02	1.881160156766875924e-01	1.887278840653192902e-01	2.178234924273642348e-01	1.676093188519529320e-01	1.645156983248683424e-01	1.598519122136903836e-01	1.672783197280952594e-01	2.325578162781971603e-01	2.266788523506958752e-01	2.147442624800202926e-01	1.249726405894407560e-01	2.091280161171603924e-01	2.517750282529186423e-01	1.274363414570429953e-01	9.640284885216261757e-02	1.430297181308096965e-01	6.280283709327010022e-02	6.541157125040268638e-02	6.727641310652028583e-02	6.888148205924136958e-02	3.637022952590235891e-01	3.656451071038534506e-01	2.701995986513828774e-01	4.331274600135689989e-01	4.334662666457700375e-01	3.758612143256939153e-01	4.363417542661170434e-01	3.802067911295540781e-01	2.973636209369266425e-01	2.769033353997941704e-01	2.035745594925317814e-01	3.729830370549392926e-01	2.031283150204317156e-01	2.458081626382032925e-01	1.927275810525422850e-01
2.162901318813590379e-01	2.594877412101821434e-01	2.517797662007476567e-01	2.764117085744276503e-01	2.422667464758751499e-01	2.231095444891078305e-01	1.937415930261273400e-01	4.642312987094153742e-01	4.154688330954159348e-01	3.100677258238505041e-01	3.255457798883016896e-01	2.488532824192676574e-01	2.265236225980030993e-01	5.696084819480711631e-02	2.627945516563295891e-02	2.167661972718472052e-01	2.490026777717841422e-01	2.377400016663772098e-01	1.913163651951649280e-01	1.837344308884992228e-01	1.730751967146385573e-01	1.817951717567058423e-01	2.270186740516309531e-01	1.913280240500119245e-01	2.412400784407342791e-01	1.265764959051565719e-01	1.574966930708440183e-01	2.395218195220530366e-01	9.820586894564117819e-02	4.701719205315495198e-02	7.631982212484213213e-02	3.472128613823443483e-02	2.508138311381603175e-02	3.117217453468850916e-02	2.597494026327602790e-02	2.259796494806882716e-01	2.473771265255738094e-01	2.165973362241891409e-01	2.336658776042766783e-01	3.196303455102700863e-01	2.498506243951878203e-01	3.019689737761359072e-01	4.170671010173829241e-01	2.627852874217192491e-01	2.166870338210353519e-01	2.178890694880264434e-01	3.985490419471031109e-01	2.725910135755989505e-01	2.897569895931134676e-01	2.546296356557762319e-01
2.191123326340639887e-01	1.481170135704619195e-01	1.835985724213486936e-01	2.133754229262330993e-01	1.975381567742891809e-01	1.745532027297621303e-01	1.373364358202454061e-01	2.123774174171486062e-01	2.222647377298098137e-01	1.905435282460467283e-01	1.411232536571804252e-01	1.538298473861716975e-01	1.736845525239320009e-01	1.276719133302305076e-01	1.241846157854716165e-01	1.365356725088530399e-01	1.377862073605869431e-01	1.531374443050030343e-01	1.391013976463575663e-01	1.239925679794966484e-01	1.302733354824576473e-01	1.343091670951915284e-01	1.285586212576211029e-01	1.736818133632359318e-01	1.806461291976390049e-01	1.300937269730167156e-01	1.862162993040714920e-01	1.845914732537220493e-01	1.151914297649392072e-01	8.400817748166765353e-02	1.133984682413336359e-01	1.740029764256763589e-01	6.059184216273220264e-02	8.812290173679486471e-02	9.188704271481502872e-02	1.552600127109626249e-01	2.229335912510020667e-01	2.587541251361694106e-01	1.786504099043411953e-01	1.878535397490515013e-01	2.509870495802820067e-01	2.141782293321061181e-01	1.949729853833993276e-01	1.912234271884061809e-01	2.076960370897346086e-01	1.524658649345683459e-01	1.799191968686427168e-01	1.444738261744380470e-01	1.423918646100350849e-01	1.458249279803680021e-01
1.344797190223318006e-01	7.048441033853533599e-02	8.493680002117957872e-02	1.138286959950289695e-01	1.052719136317373655e-01	9.496082599801337898e-02	7.437645943728254938e-02	1.042324424787268167e-01	1.078227494640052742e-01	1.095719128688419780e-01	1.046226528956155505e-01	7.147238329039956595e-02	8.083247114798100541e-02	1.063506755341257631e-01	1.011357300251774644e-01	6.796272121185689685e-02	8.976141283894543965e-02	8.590394938623345522e-02	7.334251304066233268e-02	6.188201684720941176e-02	6.359300394241310106e-02	6.827404215902363460e-02	6.015531437791483277e-02	9.940741059340214847e-02	7.116388176548485434e-02	4.211868973900792512e-02	1.052357881082494201e-01	8.724531775734085948e-02	1.206484747983277706e-01	5.792747148324475792e-02	9.676656999857477515e-02	7.653701054804455672e-02	5.071169903703303533e-02	7.736213786698654948e-02	5.026590854532659441e-02	8.041764155711035589e-02	1.098595615814701026e-01	1.367847326841250821e-01	8.566070037744483168e-02	9.238906260814792881e-02	9.057417716374792371e-02	9.863534599118667368e-02	1.030535822087566139e-01	1.179721485745920256e-01	1.291727031360873357e-01	1.281751562465247851e-01	9.331254486322833330e-02	8.303290128838200501e-02	8.112607733228691109e-02	1.408026539400428490e-01
2.779889316955844181e-01	1.675146888118412836e-01	2.526634419492926886e-01	2.702339841777861018e-01	2.503509012038454551e-01	2.107380669460633127e-01	1.604877986921083854e-01	2.038614966927806138e-01	2.252817243549322390e-01	2.694629025437465519e-01	1.851223335461280317e-01	1.236330714105946388e-01	2.432824007908752639e-01	1.503668215838127320e-01	1.786111617350782388e-01	1.732105136661174494e-01	1.521658322271648434e-01	1.563898486169994217e-01	1.783658351394180053e-01	1.445930678823423854e-01	1.560165056605191947e-01	1.539145951987576089e-01	1.311893137527884168e-01	2.105672714128307976e-01	1.792861409506429915e-01	8.157407389303647505e-02	2.126726154373989597e-01	2.008001642615422910e-01	1.090231037765385935e-01	9.901255064369051187e-04	7.090585194737721031e-02	9.627601609398486748e-02	-6.333923851435413477e-03	2.393447988247615968e-02	2.139945244095682597e-02	1.523227107794371538e-01	2.990691550040304736e-01	3.372050417759336893e-01	1.878442091475106823e-01	1.932068737359523003e-01	2.572035811313158615e-01	2.698217312744394247e-01	2.844229228278231658e-01	2.789612052719166457e-01	2.828379106804048693e-01	1.859558466372303875e-01	1.938464451581574655e-01	1.818316130580254764e-01	1.563157578258528857e-01	1.635652054971784841e-01
3.037722081237179128e-01	1.975882499677238391e-01	2.963122233563542651e-01	3.081960646696936812e-01	2.793102812946499092e-01	2.344931624389908487e-01	1.845761570119336392e-01	2.680441007906905204e-01	2.732600035279339479e-01	3.401843494694653525e-01	2.431190590807985608e-01	1.931897737691768702e-01	2.774295821767304160e-01	1.379234667623398247e-01	1.619869711067144225e-01	2.017854855456704954e-01	1.791794756628930230e-01	1.836823020235330006e-01	2.014976593283759054e-01	1.646242517375400283e-01	1.745656289684455187e-01	1.749507540266475869e-01	1.575567760721417743e-01	2.267894225555005805e-01	2.342181613510474492e-01	1.357339687774180570e-01	2.187111383250580077e-01	2.273647855659964301e-01	1.137766334189635048e-01	-1.512394929663696090e-02	5.250837050029348585e-02	7.727505126829185833e-02	-2.456254030153772611e-02	4.894099705751539520e-03	-1.599736220338526544e-03	1.752902599923907845e-01	3.268327409789594240e-01	3.499929463749260061e-01	2.096546192831410804e-01	2.372782178843255707e-01	3.123361999900751140e-01	2.994145631101340355e-01	4.358961902925657661e-01	3.597597688648944136e-01	3.035056894335527722e-01	2.095198030758420038e-01	2.362162283937899177e-01	2.198422383172753125e-01	1.908917681733704463e-01	1.940287404298157437e-01
1.286253822307776573e-01	5.507120036272066671e-02	5.618265509589626117e-02	8.259435307548626537e-02	7.937058869008159490e-02	8.304292159877009472e-02	5.611819607475421190e-02	8.238680250177277120e-02	1.072919983667762200e-01	1.996096542525748266e-02	-1.300306730714303333e-02	4.748411620409871692e-02	4.391826208453036839e-02	1.501986474946812311e-01	1.610933374987007782e-01	4.126539411226901044e-02	2.584179621191119020e-02	6.489942852567096021e-02	4.312299019559896751e-02	5.340507700523157431e-02	6.740121659925681075e-02	7.034773183245064676e-02	5.572585364980732481e-02	1.091329835543915633e-01	5.787967789183841999e-02	9.972934799981920950e-02	1.184659053078993829e-01	7.495934656062284984e-02	9.962263079947031308e-02	2.453213147080101908e-01	2.392506627661172280e-01	1.587254017121551841e-01	2.199448008659654896e-01	1.935614495759345743e-01	2.466921544263551980e-01	6.391927727024988848e-02	6.282425244166975342e-02	8.780701342256722053e-02	6.548621521013668623e-02	7.553769464717752236e-02	6.364038212299792663e-02	3.410818226977859607e-02	2.081905966642993641e-02	2.545810404347239805e-02	2.599173661049397968e-02	-4.660316388914188465e-03	3.917604575961219915e-02	2.209517437791306063e-02	2.890206067771977638e-02	-1.854732653399039644e-02
1.960945536787712107e-01	5.955269917706585564e-02	6.385219740740304128e-02	1.099897305367193712e-01	1.069990423436901761e-01	1.140248411534334483e-01	7.610929376920244627e-02	1.080067336391803828e-01	1.332457601807715830e-01	6.552477523770586232e-02	3.793523775288625000e-02	1.577866913645538383e-01	4.662020050372921165e-02	2.081021215381059219e-01	2.724880374566316932e-01	4.279353901776887514e-02	4.041340901853026496e-02	8.826578007517517366e-02	5.161616946455539756e-02	5.756668376287184252e-02	8.209197220311280352e-02	9.853080850277047553e-02	5.379164932786249104e-02	1.571325528421396722e-01	1.471121163595503767e-01	2.484102214624611948e-01	1.711301072454338157e-01	1.188288052255069976e-01	2.145244103119648693e-01	2.873704518099850502e-01	2.377056645359996723e-01	2.463282534793967971e-01	2.229492614691261920e-01	2.553697852279301350e-01	3.057722681288220778e-01	7.232897497365151085e-02	7.921518076191295943e-02	1.452476638395314990e-01	7.009225632163677833e-02	9.330718487176216380e-02	7.962360599351514523e-02	3.464050895096254523e-02	7.055384038062267882e-02	1.218450320403882542e-01	6.552075513114037630e-02	4.614363347968239437e-02	4.803308242744339790e-02	3.285043083889904736e-02	3.597279045805559100e-02	3.951756256900657710e-02
2.259937681563088940e-01	5.187040965264565207e-02	6.158884697151904147e-02	1.281259179806980009e-01	1.237958008183168562e-01	1.230007560866827887e-01	7.895000892901775369e-02	1.295223302068219118e-01	1.359695367519454801e-01	1.576055924712441714e-01	1.761833019104024345e-01	2.663858627210982100e-01	5.148122350373261769e-02	1.574442134087076783e-01	2.419045640366596917e-01	4.699557819105659034e-02	7.722431855642683529e-02	1.056919820551610878e-01	5.916556322084848274e-02	4.546775744297511940e-02	7.132589843216592673e-02	9.766431531382283038e-02	4.002694187387256797e-02	1.571752127827807377e-01	1.968965301720027317e-01	2.674379829206542936e-01	1.551590548139257231e-01	1.358461691677340100e-01	2.757041345690249834e-01	1.731066756480721391e-01	1.413337768335419797e-01	1.675660348331562410e-01	1.097344973720371097e-01	2.021378350057105588e-01	1.716854175779230496e-01	8.521343539824870195e-02	8.273901942973664603e-02	1.489700015645422093e-01	7.790903256051436021e-02	9.370768219305333768e-02	8.425924563926395772e-02	3.971601556451474085e-02	1.814452489536783342e-01	1.817318226947544357e-01	9.982033728698845587e-02	1.485111678502975541e-01	5.674406863520990718e-02	6.407477816630488543e-02	5.560879773925848923e-02	1.824951652611229713e-01
1.687155365053766565e-01	6.972024224396686232e-02	8.569768555673484833e-02	1.168265318655808405e-01	1.121755549877024721e-01	1.082457375672398192e-01	7.006275129427613768e-02	9.414608824772165152e-02	1.192390998948852088e-01	4.972297756767665722e-02	6.112844591454007388e-03	4.190884891367720883e-02	7.229636724924738689e-02	2.093621987394671813e-01	2.534062495233184165e-01	5.947272583024818676e-02	4.008456436534679757e-02	7.296922907026030802e-02	5.948808155450924229e-02	6.882406451402466041e-02	8.544991880416988317e-02	8.791796350253723580e-02	6.342523614090285478e-02	1.279515286903744609e-01	5.940332574035833701e-02	9.166702926463797529e-02	1.568392311640388614e-01	8.512105707298416035e-02	1.642244090015087810e-01	2.457129953221534602e-01	2.845547641026148766e-01	1.868004458103450505e-01	2.363147549501639910e-01	2.125938923498129074e-01	2.553272167952314597e-01	7.349724842320187745e-02	9.414185711414138624e-02	1.495758357089491675e-01	7.720110960678679135e-02	8.797082077253207122e-02	7.792435442448400473e-02	5.966061237114136939e-02	4.987852334564212009e-02	8.907640203886363350e-02	8.438797850645364529e-02	3.859302406317015322e-02	5.554703356175801077e-02	3.730738098664929114e-02	4.172077658911861608e-02	1.152706682366517674e-02
1.369736489772593602e-01	1.049453063361162203e-01	7.133594038497748091e-02	1.165250802092667737e-01	1.085504401910786787e-01	1.163305280792813340e-01	8.694118861513933094e-02	1.634967948488587342e-01	1.792404448212412682e-01	2.545182148207078901e-02	-6.166210322147460711e-03	8.913974672426855372e-02	5.496881572761561779e-02	1.300392615517145800e-01	9.009785763685355942e-02	6.795459635910081064e-02	6.166534093237336506e-02	1.318807587600693831e-01	6.119259462755029938e-02	8.679998365241775593e-02	9.746464699515307306e-02	1.045345823373125538e-01	1.221870147561557457e-01	1.089822320100964081e-01	6.789249340072441019e-02	1.129516251969919921e-01	1.426227781047451071e-01	1.135585788145268143e-01	1.193831430845349179e-01	4.115840382942517195e-01	3.788586694983296921e-01	1.242494171283820142e-01	3.719982298192578418e-01	2.816317747708882990e-01	3.395155241158785420e-01	1.179488670888651503e-01	5.286669570671498342e-02	3.593796554955209360e-02	1.104459358522627138e-01	1.174964704213260908e-01	7.717556614922853331e-02	4.544237294484547440e-02	3.033032988170869873e-02	-2.531173975524741646e-02	-8.338850882158757583e-03	-9.689271187515195380e-03	8.019520072890556905e-02	4.518873217596000580e-02	6.281273347723241585e-02	-1.964872223197554075e-03
1.587780008254413566e-01	9.802513218082042901e-02	7.462198175668950662e-02	1.306120342048940619e-01	1.295192874098014257e-01	1.329065718180831857e-01	9.373979802987338072e-02	1.493499719082826138e-01	1.474095959066374362e-01	1.069739053293969622e-01	1.104215269509677827e-01	1.049401053508064174e-01	7.426434125434311362e-02	9.809570758153654535e-02	5.984518543827041515e-02	7.985144567787953729e-02	1.094036861585909737e-01	1.463476266004352100e-01	8.447511341528748940e-02	8.246517311357573488e-02	9.343839321433716760e-02	1.017511889501296479e-01	9.670381466815224092e-02	1.217811702216395620e-01	8.104910141562431114e-02	6.180374451313162126e-02	1.143911985968044803e-01	1.160360613868494789e-01	1.130223628555973719e-01	1.915058414629565442e-01	2.415244330416400353e-01	7.375030626473182138e-02	2.057534773659552008e-01	1.857576738800843508e-01	1.503298208161104599e-01	1.073636964668328309e-01	9.157318056533804429e-02	1.070407596315817444e-01	1.001133956865731672e-01	1.094778357521835888e-01	8.910655546827898899e-02	7.321397750739412624e-02	8.513592864292175710e-02	5.355408030679723735e-02	7.559952436544697951e-02	8.850623403174986970e-02	9.186664146189810198e-02	9.003500414726513246e-02	8.089299658291883299e-02	1.301795338165904203e-01
1.747428603448470952e-01	8.680933497875481519e-02	3.507903212021381417e-02	1.082397271579534220e-01	1.123821462028772034e-01	1.396357254890869259e-01	9.617770737898630184e-02	1.630271755629028041e-01	1.711503672513645380e-01	5.402361502724133124e-02	3.092307935150738138e-02	3.034896148835258267e-01	2.339452198439244054e-02	1.597854018769965245e-01	2.070687946959049452e-01	4.854325784694609597e-02	6.748643127750265924e-02	1.502886249681916475e-01	5.720588327931050432e-02	7.819197859336197987e-02	1.101888226691626477e-01	1.387719283728807151e-01	9.787152580402523616e-02	1.332915542943272913e-01	2.198146584659675107e-01	3.574762163200191911e-01	1.834571570718271372e-01	1.669384211042657107e-01	2.700612403877397094e-01	4.919927228236423145e-01	2.702024046881197350e-01	2.373730333068667375e-01	3.051639346156596044e-01	3.572646800610497775e-01	4.448721322314181936e-01	1.036504001602131797e-01	2.301573113818470434e-02	4.987969337650276919e-02	8.795675248841938743e-02	9.572431358154830094e-02	5.711443714982411546e-02	1.251543485178626194e-02	2.454810935109124834e-02	3.626441894390151910e-02	-7.372108971480021257e-04	3.113383603998884364e-02	6.595798311087851251e-02	4.058376875097559344e-02	5.537321326732386889e-02	5.037687707047547314e-02
1.885832857557408204e-01	8.943013744455641234e-02	5.563414920796334873e-02	1.276029529301707377e-01	1.119766631531647072e-01	1.153217374524445477e-01	8.706621018638840970e-02	1.812285628583653885e-01	1.923498951803924439e-01	6.402779086101763328e-02	3.239530050544378592e-02	1.450930224593351137e-01	2.623858107683317911e-02	2.085453222650938410e-01	2.445135254832508653e-01	3.782392858860470636e-02	5.927978128450235584e-02	1.411580085087675018e-01	3.807029058192816506e-02	6.379011038553107638e-02	7.933462963006915336e-02	1.019903374097351212e-01	1.097356854593941750e-01	1.416046301864032908e-01	8.476217805460685428e-02	1.670248167674872330e-01	2.648809351013854396e-01	1.522411182081280789e-01	4.145790150751740288e-01	5.660676554671912886e-01	5.365793316555133030e-01	1.951013217843354519e-01	4.343709726074988509e-01	3.783073821706084972e-01	4.267478780758882650e-01	1.261778883672350915e-01	7.152814710085429739e-02	1.158131598544994978e-01	1.187322889081780103e-01	1.239817414362932163e-01	8.079266670559685781e-02	6.304726998550812256e-02	3.990340700419044845e-02	1.052881119130000126e-01	1.122416714953131112e-01	1.192490094092289871e-01	9.302215896313291432e-02	2.959536293557591194e-02	6.026421592040159814e-02	9.066740496720317177e-02
1.537020872266561256e-01	1.089561748016746878e-01	7.267892135542838861e-02	1.160709633638505878e-01	1.151961910961998847e-01	1.423383251472692679e-01	1.103461116878761555e-01	1.792581239426540296e-01	1.934895039914713288e-01	4.809487563534046994e-02	3.641533683975726934e-03	2.725702148209079856e-01	5.056335835967937231e-02	1.085059691179245250e-01	7.089110302399270758e-02	7.024575581456216078e-02	6.914474735648991344e-02	1.658192308157540040e-01	7.729242839171972246e-02	9.758828480031477015e-02	1.234799467863851308e-01	1.423323811327464883e-01	1.201494653704935633e-01	1.365581604568392449e-01	2.614840479921756722e-01	4.081351902764381867e-01	2.005072563961955712e-01	2.159381142406761600e-01	6.820428601134619073e-02	4.585118968257255734e-01	2.703736256852936060e-01	2.126721908261108573e-01	3.177698863906729954e-01	2.747297584501957601e-01	4.427002222426105749e-01	1.115918974786504064e-01	6.299579579666021723e-02	6.791823803383821578e-02	1.066168681021229525e-01	1.332361531107658925e-01	8.570362627431075964e-02	4.209249689049239518e-02	3.575584721589738363e-02	3.836333298500527612e-03	-1.558229074456799965e-02	-5.345481024501401446e-02	8.264689079683251727e-02	5.445978991798692409e-02	6.770514549882503119e-02	-4.852095349391818968e-02
1.003858141178596702e-01	6.916796801797232830e-02	1.845661122954713948e-02	6.488762467083920848e-02	7.152343820035572675e-02	1.040745931817934761e-01	7.581740580267740115e-02	1.400731996972984506e-01	1.393225228891333267e-01	4.732743357947192912e-03	-6.641820499334013909e-03	2.992916726789098814e-01	1.082846433664018393e-02	6.897611460430685959e-02	4.592086471842755924e-02	3.973902598558655408e-02	4.927251949229619066e-02	1.191322115058281866e-01	4.690944380158732635e-02	6.711286108006556117e-02	9.131926191863008746e-02	1.117140212421730144e-01	8.233381084515768722e-02	8.773773183809081833e-02	2.392150466660868946e-01	4.619657411579667361e-01	9.160802349117137811e-02	1.264580333977133597e-01	6.788860989793708833e-02	3.508014462196699657e-01	1.463034001840725351e-01	1.954054520953028840e-01	2.321311439060061432e-01	2.565733670962652146e-01	3.575924521412309209e-01	7.775343792336020243e-02	-2.988679595845072662e-03	-5.018381638536676369e-03	6.475126747509532543e-02	8.410531816469908606e-02	4.043681434831911115e-02	-1.033327770353554761e-02	9.125279539124439565e-03	-1.386231340646757598e-02	-7.120900807256683174e-02	-6.105234150316080771e-02	4.368611263169985826e-02	2.529767217787998873e-02	3.974596446830870600e-02	-2.797716669237880829e-02
1.367376302119768794e-01	8.557871332197659886e-02	4.125480486736850250e-02	9.277260253561116221e-02	9.480315992673075953e-02	1.196060679367628860e-01	8.580311319108101242e-02	1.484382637190717058e-01	1.568539060475037106e-01	1.757019293952856789e-02	-1.020543305797947005e-02	2.213319530907747745e-01	2.700809402705555903e-02	1.429371738477264731e-01	1.465416790315755002e-01	4.838456156114783607e-02	5.205081326852588341e-02	1.277833829691837897e-01	5.253840758665691280e-02	7.858859076540115896e-02	1.007696141136157353e-01	1.199343403794864704e-01	9.916918860189545548e-02	1.111032698824079984e-01	1.822857976299905036e-01	3.454786224279488005e-01	1.608658003075363885e-01	1.334617727205299198e-01	1.629002783334523308e-01	4.472200531477706908e-01	2.710324032771454505e-01	2.265973667153808047e-01	3.216534542710660638e-01	3.151371050309352828e-01	4.206173100593794678e-01	9.334509987653238916e-02	2.880651546134844337e-02	4.755672848520572926e-02	8.476370930927736025e-02	9.839972778786697238e-02	5.654605725890757967e-02	2.290815462387323434e-02	1.364470783157406900e-02	2.495924223712417400e-02	-1.123597458886715222e-02	-2.219981710407906150e-02	6.646351695041392837e-02	2.962780174947739209e-02	5.003699431834796735e-02	-1.354657525892047180e-02
1.498889278351396570e-01	9.246269372246043727e-02	4.680398650017496276e-02	1.094342726364815610e-01	1.056660073561180441e-01	1.188009344439219794e-01	8.455041650012794230e-02	1.641597148134272266e-01	1.779995183840304418e-01	5.738085671548397160e-03	-1.447074129569403747e-02	1.264451944863885235e-01	3.028416256465794182e-02	1.825048190284034866e-01	1.843059435651598632e-01	4.973899176453720761e-02	5.401699798352691678e-02	1.337316538684847345e-01	4.711755030580427189e-02	7.578504154556259254e-02	9.278053895798631101e-02	1.090585824856154656e-01	1.129656521795182056e-01	1.129548613374420085e-01	8.610075240099149263e-02	1.752597300004186953e-01	1.608550903479204763e-01	1.105598745973457864e-01	2.184558605523936881e-01	5.296680311224797322e-01	4.187888009613198737e-01	2.075184348225413700e-01	4.342027510551853542e-01	3.938463564229159330e-01	4.479212725192193711e-01	1.165133674672181180e-01	3.315517254280273690e-02	4.167307534034489502e-02	1.049240316788920546e-01	1.112523770056020184e-01	6.380963836201938855e-02	2.662218457607107985e-02	4.915900874539223982e-03	-1.135543280241856946e-02	-8.022998651440339107e-03	5.897374561850733839e-03	7.217905060934866335e-02	2.611197623919065541e-02	4.996293522689353173e-02	1.996203995997844483e-02
2.589765850300619898e-01	8.708386328463443848e-02	8.475325742988794320e-02	1.652117910402363943e-01	1.614059695157323004e-01	1.680511851103809462e-01	1.157502783405519042e-01	1.685621227479553175e-01	1.722978781607009402e-01	1.652975849306961564e-01	1.942068355363276710e-01	3.290285279784019301e-01	6.983942772982325298e-02	2.112592496646730766e-01	3.419135717648486006e-01	6.955926227936101713e-02	1.036241520749352496e-01	1.594261835254894566e-01	8.546316023642804016e-02	7.943081520348316271e-02	1.107665531544691773e-01	1.420263830771969771e-01	8.011761232879109629e-02	1.781166650438893717e-01	2.400989698914826054e-01	2.824320979724914693e-01	2.164598941443824920e-01	2.011013817905663859e-01	3.430628959510771403e-01	3.154852338469433803e-01	2.310641616672323151e-01	2.119641075266117392e-01	1.941910865874763026e-01	2.820743874614142221e-01	2.887507553764508961e-01	1.104905316180044283e-01	8.641965759088741927e-02	1.480890029169875111e-01	9.781280266639073850e-02	1.097950672914039666e-01	9.001622961109145837e-02	5.226587275058638959e-02	1.379393315340634585e-01	1.525087205032395754e-01	9.842114326439331540e-02	1.583592975524701074e-01	8.453295202097506345e-02	8.696444675478184894e-02	7.719080214813300866e-02	1.930435304394165497e-01
1.757752050054459114e-01	9.558143559814573365e-02	1.030999092683497625e-01	1.459576687450596655e-01	1.426654981184224680e-01	1.513298725493497920e-01	1.178663984227079353e-01	1.902706346684843453e-01	1.705042407485476141e-01	1.629585198680222613e-01	1.597394575045523457e-01	4.871431817406259301e-01	9.275519345233629309e-02	5.548593241343766080e-02	7.078241410858145122e-02	8.972727355000972849e-02	1.021168671315076520e-01	1.505155847256239854e-01	9.820754918085485008e-02	8.853355062648297913e-02	1.142784466684473033e-01	1.382472323980294682e-01	8.970259794444596091e-02	1.386122498682837989e-01	4.220447455948693194e-01	5.165788378750161280e-01	1.275820694177019488e-01	2.233529334061788718e-01	9.358386054079939620e-02	1.126912051884881860e-01	3.331691943800028921e-02	1.212657909571723258e-01	4.242675963128577504e-02	9.727195402419082371e-02	1.385497097187085580e-01	1.004939658476069891e-01	8.326671934982442236e-02	1.064890151124570777e-01	9.042452038980650086e-02	1.255827528996233400e-01	9.133717112906215851e-02	5.007359689060088270e-02	1.865751639441837473e-01	1.475946212427345361e-01	4.488896106285619747e-02	6.119990181006883939e-02	8.841609329903371561e-02	9.701981711800061747e-02	8.516517784694602189e-02	9.534965380252229117e-02
1.759648238429530331e-01	1.236127430528057292e-01	1.107332403859095094e-01	1.625893121127353624e-01	1.657688430785396461e-01	1.861097327740559304e-01	1.426439606712308905e-01	2.180566248288794418e-01	2.031886630508278058e-01	1.322556510663989993e-01	1.175464444575936018e-01	5.095259993469100079e-01	1.054438960380370133e-01	4.538603182749552378e-02	1.887462463707878513e-02	1.133196607376383142e-01	1.170620314691622199e-01	1.947063350999338471e-01	1.229425036014888534e-01	1.195774598358502888e-01	1.512828192350855472e-01	1.738941106230893208e-01	1.232136312087869778e-01	1.410217341210519837e-01	4.595278059469794507e-01	5.393520505715909685e-01	1.327520584540506643e-01	2.613708401918774515e-01	2.628397843793427863e-02	2.074794342430800742e-01	9.008846857944982633e-02	1.323137411983393297e-01	1.244617169478261370e-01	1.465596268128594726e-01	2.269050363618116128e-01	1.228972674309852520e-01	7.586182783317790834e-02	7.521310653548458902e-02	1.108898996206033050e-01	1.440557049853691540e-01	9.811587439135220634e-02	4.782954527221126156e-02	1.450604177702636555e-01	5.716091076021447698e-02	-7.771997583510505646e-03	-3.861647358593453712e-03	9.931781952873752761e-02	1.057109565796514883e-01	9.768243847084720488e-02	4.011395298841002183e-02
1.421793061067598840e-01	1.082168570916318684e-01	8.221091978584960103e-02	1.263522050479099490e-01	1.326945163900106750e-01	1.599399374346230085e-01	1.224031973436337933e-01	1.785796449511229123e-01	1.734872966616338719e-01	8.289731515800426165e-02	6.691763747508633342e-02	3.818612658683966932e-01	7.766644518925065743e-02	3.933440616824362968e-02	4.209781485024445200e-03	9.329341519005207584e-02	9.840293540010819351e-02	1.711066099579823252e-01	1.035016165417806389e-01	1.076505195189970954e-01	1.356417492862230234e-01	1.535769282116241918e-01	1.089989538763791593e-01	1.210447143760302047e-01	3.536027149640445510e-01	4.522672602877984005e-01	1.134593043420508290e-01	2.114278388237434414e-01	6.514001777969842359e-03	2.321011204102772785e-01	9.728100744489828755e-02	1.410111168743185261e-01	1.470904275158713970e-01	1.607775922300113403e-01	2.567088249392312505e-01	1.047508465140187112e-01	5.232082584360227967e-02	4.850269855489516141e-02	9.284444650680899469e-02	1.211015398401040222e-01	7.829344531719688305e-02	2.886276299075016954e-02	8.303805598183419678e-02	1.089397528151428950e-02	-3.221318000489713923e-02	-3.336026876487865889e-02	7.934851857764038674e-02	8.464592849151938991e-02	8.055760131313791095e-02	4.215001022788297629e-03
1.447878055239211759e-01	7.578781172710033487e-02	2.900827576902413954e-02	9.770256100734603377e-02	1.103981983159341568e-01	1.339376330831970052e-01	8.795215174202923591e-02	1.313915731964719613e-01	1.250367501462027464e-01	7.387581518262871516e-02	9.895724838086890351e-02	2.128079705943593247e-01	3.464143740793437787e-02	8.647017891669322998e-02	9.610092125029470744e-02	5.659411858270200352e-02	9.290504019779015354e-02	1.352413673745788414e-01	6.941343563575236297e-02	7.059889329663417146e-02	9.870209455497422346e-02	1.216490387240862919e-01	7.614759982355659429e-02	1.106125311225757551e-01	1.655771669606720953e-01	1.950933488727882581e-01	8.294373224628975860e-02	1.103053220994292954e-01	1.788347331359239345e-01	2.132463500033975057e-01	1.061726030576317648e-01	1.548216732493277736e-01	1.451582474834428871e-01	2.443841619579877056e-01	2.104952833441258719e-01	8.708716673534491748e-02	2.772696473232328859e-02	5.367471058109107157e-02	6.907459348823329071e-02	7.543839477835982688e-02	5.147277468367330439e-02	5.364222754951170243e-03	4.587781318321399598e-02	3.610373214684489684e-02	5.720529701808960144e-03	6.961520527800489633e-02	5.078656606501138343e-02	6.422920673849956408e-02	5.855864217866785931e-02	1.269588327682794615e-01
2.245276079874067299e-01	1.691054290945531169e-01	1.898393892458948851e-01	2.222646569343018352e-01	1.995228998458581648e-01	1.756620959390356729e-01	1.447213892053169637e-01	2.393053870282242368e-01	1.990262064131685105e-01	3.941279677685882721e-01	4.230569788584325752e-01	2.230202752651207765e-01	1.778181890046002522e-01	5.968919723125448717e-02	7.476240088785807147e-02	1.555600564551090637e-01	2.522913877711605024e-01	1.854514915797865759e-01	1.611736663525128455e-01	1.182767625251957694e-01	1.119854964210090370e-01	1.256014753021791330e-01	1.184497505779024129e-01	1.752767810768611767e-01	2.372636040634532317e-01	7.683615165538483505e-02	1.685354537166123545e-01	2.179434978272352663e-01	1.672232331526851690e-01	-1.116517810030598912e-01	-3.388917160108430998e-02	7.850748985673047797e-03	-1.087630515082026739e-01	-4.497580460605531127e-02	-1.136546510308975716e-01	1.404834265136143678e-01	2.723050613849337664e-01	3.224600067557987226e-01	1.637691677849194005e-01	2.014200294000272617e-01	2.072199099926982091e-01	2.981353432391478653e-01	4.002622753320955185e-01	4.248493345337074900e-01	3.801119580957389998e-01	3.915306570411652420e-01	2.998146520852816299e-01	2.614050258546085637e-01	2.480139292243862814e-01	4.463799929779335707e-01
2.416098260716054158e-01	1.793636972308136068e-01	1.834613505369306341e-01	2.365871917551043146e-01	2.268345830626843085e-01	2.262700537269114465e-01	1.826152985085596758e-01	2.472153224385454373e-01	2.241283697012138865e-01	3.016888488377063582e-01	2.816829147966028457e-01	3.284925677830461965e-01	1.729022872443555237e-01	8.050632717542638428e-02	9.149569667536119888e-02	1.619221043473782207e-01	2.036257089820856236e-01	2.479196755479792513e-01	1.807365380756682516e-01	1.528994351909297722e-01	1.693245559922801624e-01	1.886807135158172222e-01	1.654361623530776482e-01	1.797400913350548080e-01	2.973298765914725306e-01	1.963045563088619272e-01	2.180981397572188951e-01	3.101197677789553908e-01	1.763488948656966870e-01	1.143066656504009848e-01	1.274831097313419981e-01	4.754528965268067786e-02	6.220332919146317335e-02	9.502791958835651864e-02	7.362566435271215848e-02	1.601140010254654689e-01	1.699718960175403137e-01	1.877641769485516865e-01	1.516851624913288787e-01	1.743755756069826079e-01	1.473301723563313070e-01	1.340323728860036145e-01	2.423286491578638957e-01	1.754438450638583225e-01	1.591257855207905136e-01	1.954122857947389880e-01	1.633468481259130189e-01	2.003674645907614071e-01	1.623944686932672632e-01	2.500639884092310528e-01
2.011336358630326226e-01	1.142924336960386977e-01	1.093063794660324578e-01	1.717489338311685987e-01	1.622657642453706750e-01	1.679950924782225574e-01	1.365388104465647678e-01	1.745899532576104807e-01	1.454738184118296862e-01	2.662553180959201238e-01	3.484001437047988814e-01	2.019375136256290615e-01	1.105327655291579864e-01	6.882275190729218728e-02	9.142975989300729245e-02	1.211921951692776084e-01	2.217088622307490375e-01	1.837139311875645442e-01	1.456807205859557697e-01	1.115326285307119136e-01	1.117130580920587674e-01	1.279639539755885180e-01	9.456729314708142708e-02	1.283225120166097410e-01	1.415701361133148428e-01	7.674093138742897613e-02	1.350092451746973954e-01	1.521102495061549265e-01	2.361708688477837381e-01	3.491172383690140796e-02	9.715491995069829023e-02	1.069983742650181154e-02	2.309758817038740433e-02	8.017637732699536834e-02	-1.135579914655897998e-02	1.165164364352024307e-01	1.233693789342434205e-01	1.532598447536174524e-01	1.061393786475222784e-01	1.229845605466458464e-01	1.014605669171453894e-01	1.057011378156947762e-01	2.181906218053521751e-01	1.944188696365840852e-01	1.807264914424633329e-01	2.859759899853849263e-01	1.460189399014651668e-01	1.932050560012407714e-01	1.614896092862178889e-01	4.012588509596187181e-01
2.600191559134895636e-01	1.543511327691646506e-01	1.550392448904413245e-01	2.277416259354213268e-01	2.210187264973123289e-01	2.272656454472063992e-01	1.746956015544326724e-01	2.327997366919956623e-01	2.194142060899076374e-01	2.568974434010987129e-01	2.669428139214295448e-01	3.515613510127035268e-01	1.464741551259809427e-01	1.059935672059794665e-01	1.275076342344574620e-01	1.447954481972395513e-01	1.908523171742442515e-01	2.477646060937755967e-01	1.654029553364133875e-01	1.424931441515427388e-01	1.660532309832753184e-01	1.889729101351174945e-01	1.462031888054729500e-01	1.782676218577716742e-01	2.819129444222845393e-01	2.300483391219756424e-01	2.178959231083745784e-01	2.827258153807866714e-01	1.984328735923258924e-01	2.173542523289445361e-01	2.013947153230577214e-01	7.347188274071246583e-02	1.449329670848142071e-01	1.714404485971560976e-01	1.601613005463863870e-01	1.564491958907203162e-01	1.376630151400670965e-01	1.515942529943617167e-01	1.444508609942584954e-01	1.602713338435944601e-01	1.292799168470155913e-01	1.049084198923787986e-01	2.078863044577965169e-01	1.216731645271677403e-01	1.164116594528394055e-01	1.678960802629807791e-01	1.418616524428195635e-01	1.782831353214381354e-01	1.440647431757755559e-01	2.368610127691844758e-01
2.371611567607025683e-01	1.175067792827731022e-01	1.368976706421128897e-01	2.012240961902663494e-01	1.933096856630738269e-01	1.707394305340342033e-01	1.273957103523291612e-01	1.671402778060329386e-01	1.430361751930517011e-01	2.814798302958056442e-01	3.325815509033920869e-01	1.696728042673478487e-01	1.406559485173428103e-01	1.048767061130404105e-01	1.402310499880741190e-01	1.170951567967107448e-01	2.046115356827202247e-01	1.735656967674377993e-01	1.361575725620203514e-01	9.308731362421603095e-02	9.852572188665842390e-02	1.126162211755177001e-01	8.692252359266483541e-02	1.627442703803382851e-01	1.496124468427134924e-01	2.912564548645517337e-02	1.703825609636384908e-01	1.795504462280586577e-01	2.308920886672073958e-01	-2.510646436743799864e-02	7.321760761932399886e-02	3.938907324769419516e-02	-1.652789377008911237e-02	6.826170016046162470e-02	-4.257326971588531322e-02	1.205380023989079119e-01	1.998583191585490970e-01	2.755488339851862589e-01	1.252378576938562027e-01	1.317240065027329154e-01	1.380361179660175019e-01	1.860183359787900559e-01	2.190053004724738794e-01	2.701453683902235170e-01	3.040262132106422155e-01	3.406281204817458441e-01	1.723751247898130945e-01	1.870324306175513429e-01	1.539528051123901231e-01	4.218395445793104992e-01
2.626121176244417543e-01	1.085691587030530730e-01	1.278885073094550573e-01	2.068949743373870997e-01	1.902629129538428443e-01	1.679781234468201156e-01	1.272802248942915271e-01	1.796115237644547447e-01	1.662599438531857654e-01	2.544651392853458094e-01	2.942652980019867526e-01	2.275953482889437329e-01	1.260455833119948910e-01	1.624520750114690493e-01	2.746404609705690447e-01	1.063572857047623138e-01	1.780040906246082855e-01	1.577596146675623867e-01	1.165385193989982582e-01	9.120496228684549234e-02	9.932999197222965038e-02	1.207649791539441297e-01	9.528210911316106757e-02	1.648316259076526014e-01	1.624979218336628783e-01	1.117005554642244158e-01	1.925268122788000857e-01	1.569742527319107073e-01	4.263736542803331919e-01	9.034499643781408740e-02	1.392612147521180288e-01	8.818489743650209656e-02	4.065681579120784123e-02	1.357533924751828935e-01	3.956848215718161699e-02	1.276083830513699280e-01	1.489211663886045589e-01	2.189573336211733945e-01	1.253061440955491046e-01	1.263998481781816730e-01	1.160222177191041204e-01	1.398784531586117486e-01	2.415879044009660859e-01	3.019189732829455353e-01	2.673339492663224792e-01	3.620668844003309128e-01	1.619645821465391655e-01	1.580486340213543006e-01	1.537452886333557645e-01	4.142114965957868766e-01
3.131546849506188779e-01	1.628459336674688285e-01	2.589535688639711952e-01	2.941900318819296034e-01	2.733231666768374812e-01	2.136582937327133613e-01	1.587031957755063727e-01	1.732581600561065582e-01	1.755869986400219740e-01	3.828841139553174622e-01	3.015527695751972215e-01	9.703701736892809959e-02	2.577750980662543712e-01	1.963339275545799567e-01	3.041958886744505208e-01	1.696375098409948767e-01	1.933467732704189646e-01	1.562425209315533303e-01	1.815577270499037221e-01	1.326601651383189362e-01	1.410459052498171384e-01	1.444865234875541693e-01	1.107550970693714221e-01	2.075350739692762569e-01	1.670129044578728406e-01	-5.383507567283753008e-03	3.002837793836359292e-01	2.197304068387309628e-01	3.074429265859623395e-01	-9.654123554451336797e-02	3.509378830153733059e-02	1.042332250541810751e-01	-1.028445583848256323e-01	-2.750263486703779375e-02	-7.330891643715177486e-02	1.347296275587903380e-01	3.771766387460664949e-01	5.218279872017829168e-01	1.873638741323116197e-01	1.752326639750154402e-01	2.312318655470542994e-01	3.927955803738356622e-01	3.404386169038988719e-01	5.644444156392922629e-01	6.094614036280745495e-01	4.434614416188945585e-01	2.728535441040845777e-01	2.257758037587987709e-01	2.165169819092880865e-01	3.575372832983008120e-01
2.448962005835758626e-01	8.040028207450357345e-02	1.086544989609045941e-01	1.705076127582753065e-01	1.735305608126526122e-01	1.585722311930707340e-01	9.670124807296455460e-02	1.021416129274280299e-01	1.109996281299355236e-01	1.801394468858553977e-01	1.677290173358127467e-01	1.485198704777048184e-01	1.120406187229266159e-01	2.331369204584456123e-01	3.998732484018373556e-01	8.559632470033777529e-02	1.060703823873507812e-01	9.949937831133796873e-02	9.464356148453627327e-02	7.882938581757159557e-02	1.038880173345404362e-01	1.187325444440643085e-01	5.578106439930205496e-02	1.585531470010873856e-01	1.355433546303388415e-01	1.013499373728056069e-01	1.706406992052466320e-01	1.129802436485431855e-01	3.396245165487784545e-01	7.954526406815864981e-02	9.989940879935421680e-02	1.832679078431426745e-01	3.911327537911537394e-02	1.540218908662240316e-01	1.010156868639018185e-01	7.933025850134699242e-02	1.335868477662500997e-01	2.368020724836107094e-01	8.365714700338799936e-02	7.989822689421559321e-02	9.308162865144593845e-02	1.056136809532305654e-01	1.685137036651985776e-01	2.622950227714358484e-01	2.184223771568351014e-01	2.398147053094887016e-01	9.759950406334749751e-02	1.064512313222150536e-01	9.423447650080443716e-02	2.362819313819712053e-01
3.546637423369107256e-01	1.845114268775565614e-01	2.751954133384340584e-01	3.229307458320037072e-01	3.125068912276226518e-01	2.750082862230565084e-01	1.916212242243643393e-01	1.965082386318603436e-01	2.075055083559268487e-01	3.329331539884501368e-01	2.270973963301397558e-01	2.550652594079278468e-01	2.786155195834462694e-01	2.404512814512021757e-01	3.597432238161018536e-01	2.060698196883892774e-01	1.901122488323380155e-01	1.848122582334417452e-01	2.155572791194043936e-01	1.857215155456087285e-01	2.118294590588884752e-01	2.125566758245506227e-01	1.469512014652864518e-01	2.218405213570995849e-01	2.853464036767716094e-01	2.570559563736299347e-01	3.190825718659612287e-01	2.468423127394784589e-01	2.981942512239712517e-01	4.480833410204830558e-02	9.742808743844492969e-02	1.680571147251514463e-01	-1.177043394349596827e-03	5.832009885784933401e-02	7.170769097808732395e-02	1.458219213864899444e-01	2.887323637859923187e-01	3.990248964786143882e-01	1.739287638810975978e-01	1.685725167044204720e-01	1.916816441064770060e-01	2.580563740984072041e-01	3.357232390791586862e-01	4.458074796984060062e-01	3.861355379500575613e-01	2.768954137467491972e-01	2.067142463360145677e-01	2.158180144857104743e-01	1.956675201240638540e-01	2.290112442863695974e-01
1.629556794381828710e-01	1.064274891284259644e-01	8.326366701145264393e-02	1.310231777494826610e-01	1.349227164936393775e-01	1.550039893051861906e-01	1.133848600970664700e-01	1.563750836682643586e-01	1.666044416297099429e-01	6.090816111912787656e-02	1.971622602221361278e-02	2.968576541528352708e-01	7.548090800756490637e-02	1.327011547402984215e-01	1.523193405951477897e-01	8.190142108408018928e-02	7.535538902380001236e-02	1.475232935523490274e-01	8.936790764700887346e-02	1.054484711394770013e-01	1.304415665600014151e-01	1.467732228998405997e-01	1.106977643890070945e-01	1.270041595740488694e-01	2.802099562890668083e-01	4.341179672512678889e-01	1.882383344178166218e-01	1.901896819556370966e-01	1.218803689775874305e-01	3.580087777579576969e-01	1.855565834000926784e-01	2.202576939842105785e-01	2.209880407041815709e-01	2.396560353832602464e-01	3.719749684449359939e-01	9.940316210888475168e-02	6.349156761330136678e-02	9.171791211315619141e-02	9.573182428321680426e-02	1.091414009987165534e-01	7.313201300015439998e-02	4.786064490562743495e-02	4.726868900941015583e-02	5.558752201277387950e-02	1.776704289806415801e-02	-1.201906005069034410e-02	8.001867355647701574e-02	6.291614087202805627e-02	7.181850533768514844e-02	-6.688289782555279298e-03
9.859129937062714732e-02	1.066308739297900099e-01	6.056622827727561192e-02	1.001766717244364641e-01	9.709779272942299644e-02	1.135750596052385875e-01	9.323485584021337647e-02	1.590571748278932496e-01	1.665323558587379349e-01	2.342068701868191619e-02	1.041338981955717202e-03	1.470314068492768467e-01	4.974922503111777611e-02	5.914000568388542989e-02	1.132429891550040986e-02	7.013981355401685547e-02	7.185858322310284541e-02	1.499897569190155877e-01	6.760591500155954670e-02	9.066540024093150407e-02	1.008755850276593785e-01	1.107509604127986658e-01	1.273896590741638579e-01	8.273231793319454908e-02	1.237510443461473236e-01	1.729401830171507504e-01	1.317245301410966685e-01	1.458098014377894325e-01	5.437587786830508363e-02	3.851324521146277657e-01	2.428844895088948797e-01	9.719948663747682294e-02	2.834732925146485893e-01	2.297756232834165524e-01	3.201051604490380842e-01	1.112433594251414359e-01	3.432260133947299258e-02	-2.221248100666134168e-03	1.015745433145830989e-01	1.069595316289567027e-01	6.636605370915700519e-02	4.012762424564166736e-02	1.805201057980033302e-02	-5.347700213331028907e-02	-3.530401610351391328e-02	-3.002481494220254551e-02	8.256097515684183985e-02	5.398730981060505252e-02	6.759397503957242925e-02	-6.442229738295586830e-03
1.844123703654202417e-01	8.265333005740316263e-02	8.435888868932912843e-02	1.331366728910743369e-01	1.375150059953385573e-01	1.412499724685594149e-01	9.253894419937085114e-02	9.940652154238212301e-02	1.180792079027443986e-01	9.571274924448930355e-02	7.186343199766984102e-02	1.590959058001059634e-01	8.090425444394820642e-02	1.794535411891822474e-01	2.884943698487457131e-01	7.226026722417015768e-02	7.710516442091835954e-02	1.058526560304942216e-01	8.107645535611110454e-02	8.401632456199613352e-02	1.068458074107815070e-01	1.224839851727431428e-01	7.438306185914499158e-02	1.296244772848209881e-01	1.501652852766612034e-01	1.813955227687291116e-01	1.764442839421523079e-01	1.295751912205216072e-01	2.503261731369365028e-01	2.132021138437108498e-01	1.295436050440179065e-01	1.861302946541478209e-01	1.117677627722898359e-01	1.874434449275244885e-01	2.228665787562160716e-01	7.838254670196262430e-02	8.204473885944130185e-02	1.370836228229473097e-01	7.634299102246798474e-02	7.357120641788143789e-02	6.765753473689099795e-02	6.366096326941186878e-02	7.345610481866583774e-02	1.204060658005569329e-01	1.031386574862348110e-01	1.080858229069029119e-01	6.949021092313580061e-02	7.028431532881206090e-02	6.865707506573653918e-02	1.037648337684639460e-01
1.113852849736043232e-01	6.697116826138027612e-02	6.028025626447383600e-02	8.855761345139245844e-02	9.246100048396062310e-02	9.979807627029418926e-02	7.086076760273318786e-02	8.033748791137712564e-02	9.069212877421402308e-02	5.706734457331448518e-02	3.656378984452474806e-02	1.269488852621443731e-01	5.672665794075929663e-02	9.213469083735970067e-02	1.374819314167171624e-01	5.557190044843519222e-02	5.727326884118202899e-02	8.917426460865596205e-02	6.331908160984550671e-02	6.513532781212412470e-02	7.978933903790154381e-02	8.938761826323687876e-02	6.283047702898009179e-02	8.240864771025482871e-02	1.285307534507586225e-01	1.559696278851324946e-01	1.254596263652266452e-01	1.170707670543503359e-01	8.676006644978544180e-02	1.860858763949029548e-01	9.283211633807030017e-02	1.177791895428855762e-01	9.990155914677754934e-02	1.344955309219123818e-01	1.955432107460157998e-01	6.028569858717060942e-02	5.225978844011570923e-02	6.763461722343713789e-02	6.006477149942826554e-02	5.831907082897919842e-02	4.909882345055605057e-02	4.386401910641971741e-02	3.286039943984037787e-02	2.683391400191049297e-02	3.157332378554438684e-02	2.847179307986605346e-02	5.174066268847361816e-02	5.334733248017854701e-02	4.837995059773789186e-02	3.396498520574930957e-02
1.932221893405459967e-01	8.238832152729509695e-02	1.198149541722768885e-01	1.588374295431162209e-01	1.610257194626655008e-01	1.364657180069336062e-01	8.708690340829235155e-02	8.005383420592235288e-02	8.318144767284274543e-02	1.626591354125692390e-01	1.518055686997640541e-01	5.758961200536808628e-02	1.337709434763082461e-01	1.547023859899459564e-01	2.304614196015575545e-01	9.666764447807706107e-02	1.070428620211237858e-01	8.333453046815422760e-02	1.020470346603943868e-01	8.051167905259405677e-02	9.443833621754116336e-02	9.481263781355191156e-02	5.680164914314210500e-02	1.226806364862745163e-01	8.559389758350162414e-02	1.506970744799006681e-02	1.226332939403759481e-01	9.191595807268782004e-02	1.879642445315325983e-01	-4.947292540431152963e-02	2.568407241667755928e-02	1.094454067817549614e-01	-3.246464991051226795e-02	5.121214598669649593e-02	-1.497848724497427737e-02	6.568999158599726773e-02	1.531257406497606999e-01	2.416282996272630379e-01	7.543912963989837794e-02	7.408753400999316951e-02	9.392731906559811939e-02	1.286288525631510971e-01	1.431309930430883226e-01	2.310962180493741358e-01	2.250390615188670174e-01	2.003191546770056175e-01	9.744360831888419783e-02	1.105507981697081837e-01	9.372569482260112439e-02	2.016005810017454103e-01
1.150985680018848101e-01	4.919398108911239575e-02	5.438911119894433710e-02	8.550322996040479739e-02	8.823707023486167256e-02	8.369857617784480508e-02	5.550530155720594105e-02	6.769097197795256871e-02	6.820043379453817611e-02	8.121587898583067233e-02	8.672112011501457995e-02	5.963913036679537039e-02	5.985967899232309125e-02	8.153365884034517730e-02	9.265969739530474647e-02	5.245488053861623035e-02	6.804888013005952474e-02	6.909817820971396463e-02	5.950540393173638781e-02	4.793388073873850602e-02	5.669647886408092641e-02	5.889975271250026678e-02	3.953909053663336864e-02	7.918620938092134354e-02	5.316278533564364195e-02	3.172338365698845752e-02	6.444328940413661388e-02	5.962636388072452970e-02	8.184960444350468378e-02	4.451584877874480844e-02	7.770126976290926690e-02	6.468085968294989829e-02	5.393645542322494241e-02	8.627662288816603797e-02	4.956650604835746710e-02	5.000546793251262057e-02	6.754731531178406745e-02	9.791764466833011160e-02	4.967748647979436383e-02	5.324847415211678842e-02	5.215640015227532983e-02	5.096765002032502961e-02	6.474634299859961806e-02	6.910154956114687719e-02	7.603304571097550812e-02	8.485620286903781950e-02	5.143672588271321067e-02	6.112352121528436683e-02	5.083989462169259677e-02	1.045237150364886763e-01
4.382560601343286899e-02	2.377744305719329404e-02	1.913742525501792649e-02	3.292020669320986498e-02	3.546330216284895864e-02	3.783235683075247824e-02	2.752115167921101099e-02	3.687094026860350537e-02	3.736242978012615373e-02	2.133999245762196670e-02	2.317548010831255861e-02	4.101405004768145929e-02	2.010148091400086254e-02	4.131440031754585879e-02	4.795704838413247101e-02	2.167296932305394844e-02	2.704120213749587609e-02	3.470842019079299623e-02	2.557841725320472367e-02	2.447521157061511785e-02	2.828047586588803078e-02	3.176711074662318113e-02	2.346135164172647933e-02	3.352440528013588689e-02	3.607904140115391484e-02	4.167006610172444697e-02	2.921886571599243906e-02	3.245715046113405861e-02	3.986960524018837160e-02	5.632356042266527946e-02	4.089229368702501644e-02	4.853329888157778549e-02	4.516881161092737434e-02	6.722706891953052211e-02	6.113535468436264581e-02	2.867837873637690826e-02	1.740684874996465889e-02	2.276745730238230112e-02	2.625244454929804780e-02	2.565132915723598861e-02	1.921333713252011341e-02	1.392347126300751137e-02	1.544435265845947591e-02	9.407051689427048044e-03	1.083740837299661253e-02	2.168911397146312814e-02	2.201069740083892723e-02	2.218522877905044002e-02	2.146089539790072345e-02	3.192105124567808788e-02
1.312204848566379534e-01	8.270878032705462901e-02	7.777669211741108923e-02	1.046318757098362723e-01	1.037357579983760741e-01	1.168429064321350325e-01	9.198685281149766857e-02	1.231892643367895751e-01	1.312042638239482861e-01	6.883791508203593312e-02	4.665792372372502134e-02	1.799895992235186759e-01	6.602202710738148961e-02	7.705439766738191032e-02	7.145268678229410586e-02	6.914645423976945038e-02	7.126640366881027699e-02	1.216804034238238852e-01	7.865291466759516403e-02	8.065656302462395622e-02	9.644963738625521310e-02	1.064978575681825856e-01	8.067944975063343072e-02	1.153029302556961289e-01	1.861477008718605552e-01	2.293063985299353680e-01	1.236241503434483552e-01	1.551879153738015549e-01	3.226904373570461948e-02	1.970158999030137970e-01	1.290717459787694976e-01	1.295397942100290078e-01	1.346548201839254111e-01	1.341717847872800629e-01	2.108237550945604444e-01	7.995914875394649624e-02	7.001942011704274937e-02	7.754510438630037028e-02	7.757323068348571937e-02	9.800338741624103900e-02	7.295992031555166568e-02	4.573209707858470752e-02	5.361216182432339966e-02	2.413145190094256529e-02	1.757925494858283630e-02	-3.183986405444280557e-04	6.989826158532516653e-02	6.685728083026595825e-02	6.432026117454982261e-02	1.165944094917937580e-02
3.192438586634988584e-01	2.112823557789055562e-01	2.326366105181963406e-01	3.065657352181262452e-01	3.040834072026708523e-01	3.110173201445199376e-01	2.405798381522678830e-01	1.900977864211182422e-01	1.732180935855944792e-01	3.754963506652024829e-01	4.018182989641049807e-01	1.966351681834870857e-01	2.589393417272161102e-01	1.546391438492746573e-01	2.598126904384732705e-01	2.532122032049987648e-01	3.780624992029639198e-01	2.772153049650958878e-01	3.007421607684096498e-01	2.328888787105824754e-01	2.316990019756407782e-01	2.328130577246184940e-01	1.685659054555905256e-01	1.701083234268471744e-01	1.702992144626609972e-01	4.745047455536230419e-02	2.672405019057849107e-01	2.274102261103727873e-01	3.225024750728742173e-01	4.394739196620667254e-02	1.033499228165578460e-01	4.631092014203233576e-02	-6.364998799874055195e-03	7.328065039404503545e-02	8.509197569036343681e-03	1.589576871373131750e-01	2.262111899635652346e-01	2.795931819901979476e-01	1.612970615729169277e-01	1.459612709359561222e-01	1.431986650466650079e-01	2.226320617818609293e-01	2.605606555814754532e-01	2.551703200551461159e-01	3.490048747504042592e-01	4.553131038149384469e-01	2.542562171923875014e-01	4.189090269925436205e-01	2.984601369241631219e-01	5.718591863133311026e-01
2.952295628045589204e-01	2.354731121238806679e-01	2.592315344907343833e-01	3.143683130835546180e-01	2.688195034937174710e-01	2.409313468801849434e-01	2.178823135631158814e-01	3.185829795928292740e-01	2.935157958710032378e-01	4.394649336149606400e-01	3.802570313060799623e-01	1.832274990841887274e-01	2.460034282206725598e-01	1.122256551645470085e-01	1.459576643750693237e-01	2.341883888883425635e-01	3.822416786800996724e-01	2.480970848160360398e-01	2.472676727452357559e-01	2.008199980752641556e-01	1.664391506748634231e-01	1.701163076178149325e-01	2.018012628084585314e-01	1.955010397857063209e-01	1.624221790689918954e-01	6.711495836599701281e-02	3.085400559079693461e-01	2.358585422455766467e-01	3.796499023495296665e-01	5.049320967495438822e-02	1.747763685029674885e-01	2.753912263804368654e-02	9.284603474735971668e-03	3.007561158168551435e-02	-8.848988561953333165e-03	2.174609949959628308e-01	3.371022888327094291e-01	3.631687318390869890e-01	2.638503930952966203e-01	2.786062217987745337e-01	2.423551987313463107e-01	4.461079280559419602e-01	3.728568834172716340e-01	4.892121697435099503e-01	5.748493280490918345e-01	6.159121623454608674e-01	4.724642775746437096e-01	3.522152983632277357e-01	4.362433040649291160e-01	5.743377797602610135e-01
2.050753918338450998e-01	7.203324712605942148e-02	6.247121753242111664e-02	1.372673113311732584e-01	1.202708472984110738e-01	1.101662207979437064e-01	8.257227228271503405e-02	1.581593186110339944e-01	1.584828171266347008e-01	1.540792192037616082e-01	1.374731530370031374e-01	1.838190220720939405e-01	4.615641789058890637e-02	1.741968214209669574e-01	2.666222648310331289e-01	4.694919395746595392e-02	9.484630768208039686e-02	1.211835859529779152e-01	5.232162355199540538e-02	5.250093324817299567e-02	6.268320228147727935e-02	8.636740844988131938e-02	7.949853288425870468e-02	1.355832376342367696e-01	1.021402178378976316e-01	1.403861820155791196e-01	2.132396365042606157e-01	1.295162945448635472e-01	4.650804346711178705e-01	3.124020789880168625e-01	3.190572187793520031e-01	1.229129530894505495e-01	2.133957768264414523e-01	2.540921482250633745e-01	2.126086059210700319e-01	1.145687091254628531e-01	7.667458335161446425e-02	1.241346225197577646e-01	1.064066034974809477e-01	1.017750386400889939e-01	7.651569562131026181e-02	7.057751857581286148e-02	1.171000120327027605e-01	1.669940740527437184e-01	1.582125620387390685e-01	2.382247636589601147e-01	9.581370071164166391e-02	6.445607581436174627e-02	8.206953271325673205e-02	2.407320594356916199e-01
1.198256877728647168e-01	3.202308405491352539e-02	1.876317611274979508e-02	6.776424255021080978e-02	6.013308022257719127e-02	5.776539823324719491e-02	3.997594277553173647e-02	8.576698011054786908e-02	8.875257324000285220e-02	5.450898891098249210e-02	5.623786148117523864e-02	1.173759474662019325e-01	9.436094777902510541e-03	1.327494856172652393e-01	1.934395750009277049e-01	1.088570334293267709e-02	3.473528309717525270e-02	6.066308747827874742e-02	1.163073238737726695e-02	2.201900814971024037e-02	3.258442021100575042e-02	5.031565228590947902e-02	3.747978842255881432e-02	8.728144387747749366e-02	7.387529504486414766e-02	1.592540371123034593e-01	1.375724144087359102e-01	6.557733470326571057e-02	3.290535622459218601e-01	2.086393133732336591e-01	1.845532240877291175e-01	1.437613330211444107e-01	1.415554723003608906e-01	1.852711790815980419e-01	1.691517484330055110e-01	5.924748557298309404e-02	4.021598929539051126e-02	1.051623430635109796e-01	5.218416838350890125e-02	5.793566312227776960e-02	3.744373262145869741e-02	2.807768702555812901e-02	5.296583845529986151e-02	2.086139856643389467e-01	1.178999470860249144e-01	1.358827912728758358e-01	4.665026324379973471e-02	1.349472030903354526e-02	3.363987693931260597e-02	1.200595502830627548e-01
3.029445471401682743e-01	2.513515124341411111e-01	3.424981636420758591e-01	3.478834491484887881e-01	3.152316640657522040e-01	2.656997482152157475e-01	2.130215674355925570e-01	4.373015032379226064e-01	4.270641824527092734e-01	3.383389467559190789e-01	2.287533655244711750e-01	1.894283311401762926e-01	3.047259191424687153e-01	1.313866839287957666e-01	1.289251036586673005e-01	2.193576092011844669e-01	1.735062491253602512e-01	2.289048502643868388e-01	2.134249997209447525e-01	1.849506303866977064e-01	2.002707383553217202e-01	2.074443910908406741e-01	2.194985103274289528e-01	2.774553761053399903e-01	2.523706373852587781e-01	8.559929611473371391e-02	2.088275765299104636e-01	2.836401761978731284e-01	8.483456653732204811e-02	2.546716011758931586e-02	8.539496363673400314e-02	7.789626419522166501e-02	1.298556263484999806e-02	3.802608460010357960e-02	3.076717569464039459e-02	2.530145574632898242e-01	3.464906718280434395e-01	3.260493228810835142e-01	2.650079692651041152e-01	3.072907369220813090e-01	3.303046548620973133e-01	3.126138904045218103e-01	3.957367969587179957e-01	2.647411140802977680e-01	2.398749919805414632e-01	1.587878497013143486e-01	2.492185793371530789e-01	2.223838935140025341e-01	1.778611504433077473e-01	1.578360978427913730e-01
3.274872869020176713e-01	3.098828814269262710e-01	3.621120075237732605e-01	3.950187411764411460e-01	3.517076715024733957e-01	2.995920028335933849e-01	2.528684717920602898e-01	5.735694114516958209e-01	6.041241374036697698e-01	3.229785331001062687e-01	2.374872409870714962e-01	2.469039046988791841e-01	3.218117122768603955e-01	1.252616590148512288e-01	1.007820095732352150e-01	2.494759495785668635e-01	2.219207288732808758e-01	2.927163070522864063e-01	2.345504678226783268e-01	2.195588862754264958e-01	2.250036909104399241e-01	2.369418459830723023e-01	2.896544723203989813e-01	3.093651877325602761e-01	3.081584197710034445e-01	1.352602002574121165e-01	2.437689564112573981e-01	3.525845497926897720e-01	1.276261190314024740e-01	1.030931023707543359e-01	1.550388585661537644e-01	8.683014414763740030e-02	6.999092947810113541e-02	8.334474430911831266e-02	8.272950422523024649e-02	3.123307326491461255e-01	3.392075867564131597e-01	3.031370224554671422e-01	3.162345941814258543e-01	3.707955538310170884e-01	3.238679826895778380e-01	3.328927044805660707e-01	3.825086223980891376e-01	2.357561079230974799e-01	2.353173740471478925e-01	1.864918357682905925e-01	3.365074402320794023e-01	2.526931730185694169e-01	2.393326992522933350e-01	2.054324187774774213e-01
2.658873758177965896e-01	2.900623181362473324e-01	3.052794974220346402e-01	3.405799712550711122e-01	2.990253374290650079e-01	2.564640567074933375e-01	2.236798511933158762e-01	4.776927623757606933e-01	5.123900162222067012e-01	2.553330330080508248e-01	1.821584209634101725e-01	1.949465536747710392e-01	2.738241567749423178e-01	1.134182664052839351e-01	8.990845801785248004e-02	2.241879697447817232e-01	2.058797296224613438e-01	2.546309104259406042e-01	2.011848358394375258e-01	2.003509673214516895e-01	1.955932283498027779e-01	2.019604765435016880e-01	2.699121136291111611e-01	2.670627869303750512e-01	2.483694867802666295e-01	1.260810979510386676e-01	2.203324287641206802e-01	2.963269012014806414e-01	1.258271848934268966e-01	1.299772998411513336e-01	1.727608886787026232e-01	8.044843769119711108e-02	9.245205226502538343e-02	9.481603001899367722e-02	1.034709908828430752e-01	3.187303615451204108e-01	3.208434923178244969e-01	2.617213121145247068e-01	3.466985946489304915e-01	4.016602113971092236e-01	3.194995633888323416e-01	3.738812774154399166e-01	3.054739157133608551e-01	1.971971407989162040e-01	2.180133289631015214e-01	1.716205801749667581e-01	3.896060860481970756e-01	2.245708310685975706e-01	2.390081656652078557e-01	1.849785978330678315e-01
3.208696097583887408e-01	2.500391907787912760e-01	3.087491942934746381e-01	3.488787930761028111e-01	3.156637517166174800e-01	2.756050525641042248e-01	2.215894221015026200e-01	4.125688737183589305e-01	4.582152336309475715e-01	2.468212891400816122e-01	1.654137236711118730e-01	1.808747656544248406e-01	2.846662584808795082e-01	1.453890678709734152e-01	1.379805189108914976e-01	2.176722212016773961e-01	1.854180178644151133e-01	2.373079588111976224e-01	2.144718024988714333e-01	1.989192246239296080e-01	2.105729809523381180e-01	2.130066324570519531e-01	2.346489981990628748e-01	2.956840099359325791e-01	2.266171261117791436e-01	1.251655413606473088e-01	2.290277250918939522e-01	2.705042817443002456e-01	1.320623254541949954e-01	1.266620793106663923e-01	1.763562478213228923e-01	1.055195294645778770e-01	9.183000959059822721e-02	1.070053526836453189e-01	1.159573864719224273e-01	2.974028930224827394e-01	3.059275812794909899e-01	2.772135623339311850e-01	3.021391447876146108e-01	3.048473657214761379e-01	2.954979549180822285e-01	2.757838992595993410e-01	2.610372148379410118e-01	1.787339910241691199e-01	2.027296173987566397e-01	1.528767197810367295e-01	2.444562300109675845e-01	2.056743616660292873e-01	1.884380833724216275e-01	1.584505804915256610e-01
2.380158532966109852e-01	1.725079421418037884e-01	2.150201392836252057e-01	2.399634778015305447e-01	2.250942024737792035e-01	1.998788403199815988e-01	1.551853711702178562e-01	2.408920809107353012e-01	2.706558799299111362e-01	2.031091307731593965e-01	1.382235377754302552e-01	1.110423668329733743e-01	2.022808239105485795e-01	1.339842878071364207e-01	1.418267053657269183e-01	1.554702231194267648e-01	1.382743762271931298e-01	1.627979934623308700e-01	1.592604590534454911e-01	1.397225982310343062e-01	1.509868724499027481e-01	1.537254173260494960e-01	1.494857111273039940e-01	2.579539148924827052e-01	1.694227630988535405e-01	6.240083020424418841e-02	1.856708005300562458e-01	2.174756029611509267e-01	1.109311110476119411e-01	7.262579028453233776e-02	1.181260139083063904e-01	9.093113391907395315e-02	5.251230350501633753e-02	7.649529010697159181e-02	7.437878722948304544e-02	1.822760003138850504e-01	2.413931039201483164e-01	2.436821865906175499e-01	1.972366334970083734e-01	2.019370715342372335e-01	2.107689802765339848e-01	2.144009325566061941e-01	1.918050759555867124e-01	1.585564761730312855e-01	1.838498242222517676e-01	1.351039901481767835e-01	1.750593737676082728e-01	1.550698030517690951e-01	1.361811875147022344e-01	1.329497997708460333e-01
3.458022796004365795e-01	2.983450032020519838e-01	3.502851235778073891e-01	3.848924522250082303e-01	3.505906918240695447e-01	3.165486011156229962e-01	2.547166265043188105e-01	4.537854452876459166e-01	4.755088598374446751e-01	2.914510556880569037e-01	1.985846835660139975e-01	2.120877380287573000e-01	3.223956979109838805e-01	1.558669407203944202e-01	1.429916500296813942e-01	2.636270673131499986e-01	2.321143395809034671e-01	2.697390658035144773e-01	2.564030956827605401e-01	2.344317073405745022e-01	2.439036961876848708e-01	2.430631826022861264e-01	2.719267453037003679e-01	4.086075306263486362e-01	2.891812683584429888e-01	1.348263322388756624e-01	2.554866250968866881e-01	3.344805112811267134e-01	1.475628675274626711e-01	1.374828634488521051e-01	1.951045441309743333e-01	1.105002890779149538e-01	1.024851447381763814e-01	1.190290597049081106e-01	1.234347780051295168e-01	3.156659160594000313e-01	3.273430189044092553e-01	2.987724125452461688e-01	3.133377377788515994e-01	3.352672421328562469e-01	2.986635348863276862e-01	2.786683442177639858e-01	2.844117286718266246e-01	1.891002996319170182e-01	2.124662189829060466e-01	1.695511016411351546e-01	2.685123450703487125e-01	2.514202727444739272e-01	2.239271570119508725e-01	1.855072196265864781e-01
3.032546631022876027e-01	2.958521689959632273e-01	3.416351130097887157e-01	3.499748284321450575e-01	3.162543062793978232e-01	2.669018426249916698e-01	2.223121017585613091e-01	3.903652264368399072e-01	3.987841738619820053e-01	3.587389637291795164e-01	2.402881648338660581e-01	1.616581202605695822e-01	3.018165207135636297e-01	1.451937121209117276e-01	1.494846239874020044e-01	2.246066405003020738e-01	2.029525619325443786e-01	2.465411553394374622e-01	2.205779215442753571e-01	1.951649394574036245e-01	1.976557117954563236e-01	2.044051025576232306e-01	2.492634989366448728e-01	2.945762801377967421e-01	2.880887692948148060e-01	5.914904660266664949e-02	2.627862728122057345e-01	3.445533668408002348e-01	1.142857367707617311e-01	4.921362917894778893e-02	1.174116115711312802e-01	8.360121223490625531e-02	2.715498662215319950e-02	4.950179871700293582e-02	4.532557405705127385e-02	2.758552799382128495e-01	4.240780703994265766e-01	3.816503673379441630e-01	3.369411872128971197e-01	3.377481146569151216e-01	3.571467921861448680e-01	4.630886941251841082e-01	3.576047480233558451e-01	2.907397130252351580e-01	3.329590709187469910e-01	2.201969838918088063e-01	3.539275774399516794e-01	2.474407090106347240e-01	2.249138967624463026e-01	2.076064534289644159e-01
2.422497682480338754e-01	1.962968340838323889e-01	2.343431428990789822e-01	2.624113364576198260e-01	2.415011281794663123e-01	2.095358573316991047e-01	1.720899631420726716e-01	2.866639458180547106e-01	3.002218028173210262e-01	2.420264772845259760e-01	1.926554772197428822e-01	1.272227953187779759e-01	2.217499390531661452e-01	1.069488179630923019e-01	1.048801672120643208e-01	1.743913550140732960e-01	1.765090796067483314e-01	1.921566238934008797e-01	1.738605311061803826e-01	1.520367490689080725e-01	1.538875876107152485e-01	1.566429602571739743e-01	1.709867053505141066e-01	2.117936239333954584e-01	1.739399408513074841e-01	5.551016757681892511e-02	1.890017714251109593e-01	2.264508754417098868e-01	1.136874141869630012e-01	3.709145948571788282e-02	9.802800677304650268e-02	6.463611025479915062e-02	2.354487379088087556e-02	4.604422869797639151e-02	3.205537509321398221e-02	1.875667147383908717e-01	2.569095251962326687e-01	2.628169403677647620e-01	2.030057719798913085e-01	2.230614929982784322e-01	2.213465690152625065e-01	2.506146273103885269e-01	2.372760990035787110e-01	2.019607365490689310e-01	2.324367202743645167e-01	1.883448519110902108e-01	2.271747627291714200e-01	1.912340788069623598e-01	1.767208583889646467e-01	2.004616901535761220e-01
1.913006511669052001e-01	2.022201214956744486e-01	2.172357165154213676e-01	2.431772135812920177e-01	2.295424794606510943e-01	2.147051087571134609e-01	1.764882040429931187e-01	2.659009948851336347e-01	2.656890867804686529e-01	2.021137641640225191e-01	1.498734855561069945e-01	1.332805449421090582e-01	2.081605603983935904e-01	9.063528288990108095e-02	7.329833349659144182e-02	1.753910718751191533e-01	1.679834736217275803e-01	2.113406800439992239e-01	1.755263358639795046e-01	1.652035020401379783e-01	1.745405427330937453e-01	1.780226532800787687e-01	1.947376019259612623e-01	2.202580339587970060e-01	1.956041352252866627e-01	6.050902694860917780e-02	1.704540601264800948e-01	2.497474668850047930e-01	1.009236530281169275e-01	7.089665449847094847e-02	1.124155105274466104e-01	5.766391264070843542e-02	5.258273896409074860e-02	6.501767588546834842e-02	5.664872042496880977e-02	1.856928469038167662e-01	2.000276601766382001e-01	1.913816211499702047e-01	1.887612536467146718e-01	2.036138889980126099e-01	1.817790542254544561e-01	1.783009414198810094e-01	1.836974483554605908e-01	1.314908723767983512e-01	1.523780512546136778e-01	1.320482257739576393e-01	1.833636443146410278e-01	1.760311227487616481e-01	1.611396878492653562e-01	1.426867441205253162e-01
2.610484237278026254e-01	1.593907775989465980e-01	2.528757011378697239e-01	2.573580946001173264e-01	2.351182540085908768e-01	1.970630071394201543e-01	1.566086208302868432e-01	2.087265536076526318e-01	1.995826450568365384e-01	3.460065780108374511e-01	2.833429987539304862e-01	1.853251268600092372e-01	2.356581686221601579e-01	1.233204494382980215e-01	1.712669461147607597e-01	1.707866138561982272e-01	1.649794548938377237e-01	1.518997176926223380e-01	1.749505021460300846e-01	1.305905960357504336e-01	1.390147270112498945e-01	1.439234686329405877e-01	1.117911529181474933e-01	2.031185762704935116e-01	2.354390408137836677e-01	9.524553413791334022e-02	1.869615890188228713e-01	2.169795943070177979e-01	1.223800156751221335e-01	-9.921757179485284073e-02	-1.240328412201231398e-02	6.139528468342035639e-02	-9.140262232246071372e-02	-4.050665337429479318e-02	-7.156625194285222424e-02	1.263079718525398354e-01	2.928752721942875503e-01	3.494409236088300008e-01	1.524951260963954003e-01	1.885810795106351301e-01	2.265229948496716161e-01	2.504259757100457673e-01	3.899426114813080990e-01	3.901672424967787545e-01	3.104115316259583035e-01	2.341536194948762584e-01	1.954597987472019849e-01	2.055163642214577480e-01	1.669833128812053535e-01	2.207108618879056461e-01
2.049572409847201238e-01	1.295228189670290520e-01	1.907263641209094862e-01	1.986234666598503118e-01	1.894901245479389540e-01	1.658005838377270835e-01	1.257477802543373324e-01	1.566945282660701100e-01	1.525531110899636666e-01	2.475495593317328658e-01	2.045981100720627166e-01	1.263811263815949326e-01	1.861677566170820974e-01	9.893035160042276677e-02	1.243650795277524146e-01	1.399714127203331993e-01	1.332057897809148239e-01	1.241162796165335147e-01	1.446959086690656204e-01	1.100284493582491113e-01	1.214119197536223660e-01	1.216533926278402789e-01	9.015781437800617082e-02	1.666487583398691130e-01	1.795164219951240203e-01	6.277171251410054720e-02	1.345678711624719581e-01	1.685590875524538845e-01	6.173393167549465904e-02	-7.925555861638768074e-02	-1.228317760458380072e-02	5.996979384250838291e-02	-6.486691750210170360e-02	-2.137598383592310969e-02	-4.594374649103378366e-02	1.006786006961905289e-01	2.199737137414263521e-01	2.637581642754376898e-01	1.181089027440563599e-01	1.424523637143519927e-01	1.709989132279370883e-01	1.773165785992998900e-01	2.550720926318299497e-01	2.465415460361330136e-01	2.110233543529158318e-01	1.544964967756015661e-01	1.409764009318279776e-01	1.616455336683143840e-01	1.242353304524306812e-01	1.566756284095826846e-01
1.416235168108385956e-01	1.097456108275104703e-01	1.231183954729753172e-01	1.463602124533666116e-01	1.409188575594465809e-01	1.306920198084739748e-01	1.020482870522509966e-01	1.355001713621371839e-01	1.416426329441260179e-01	1.251051244135392704e-01	9.130050871505460131e-02	7.661007897317533011e-02	1.224247079465556193e-01	7.477616554676255745e-02	7.361115234877339819e-02	1.033765009834901466e-01	1.025999840090789095e-01	1.235814089183970149e-01	1.050550092561945703e-01	9.714631306985789527e-02	1.033259754449004780e-01	1.021030174982920924e-01	1.005536828887803047e-01	1.112291034792586841e-01	9.604201717610950928e-02	4.146290469849724103e-02	1.200360420152313951e-01	1.316324077723109165e-01	6.756674067186896337e-02	6.768443179498112583e-02	9.375937438563598791e-02	5.073624049742237602e-02	5.293001554745563331e-02	5.760321306590130558e-02	6.188395851074327686e-02	1.014811891997699500e-01	1.262516395040857442e-01	1.343131645547752107e-01	1.072500818827021862e-01	1.103623344429156133e-01	1.064911561787373478e-01	1.127604668618899381e-01	1.036321199995720727e-01	8.450011556682263114e-02	1.092379339299459906e-01	8.926363343997824329e-02	1.074266137266713939e-01	1.058338598875556008e-01	9.580547359334433410e-02	9.404377796271579104e-02
2.151215243119150022e-01	9.283036721388604473e-02	1.425306710477923788e-01	1.680268066356258583e-01	1.559983402983123324e-01	1.485119628513541234e-01	1.165174636687674181e-01	1.326658146887506606e-01	1.409202608812199498e-01	1.982074412455459012e-01	1.773124002634864360e-01	1.998387121161286084e-01	1.263877203187344644e-01	1.253059048376515550e-01	1.872465500739005917e-01	9.963264896116358349e-02	1.066586440932465463e-01	1.198814936435754347e-01	1.141334998798512884e-01	8.962713340913740223e-02	1.046031510513790452e-01	1.172555567796469134e-01	7.055461495602065314e-02	1.666657565210239722e-01	2.028839738302387063e-01	1.842641828990138619e-01	1.630798763583502509e-01	1.769197549277536641e-01	1.499454923823949903e-01	4.911919038593726139e-02	7.893134670764964667e-02	1.038039796914548146e-01	1.785321697749730346e-02	6.147169251703320236e-02	6.497304542529751259e-02	8.629488386539112266e-02	1.449805776679794489e-01	1.911363566226298993e-01	8.994920063302401514e-02	1.181668261023467725e-01	1.156873406274475380e-01	9.664539360700924453e-02	2.005507595130353038e-01	1.971956902250960875e-01	1.412913179837659294e-01	1.344631249687396612e-01	9.721402862968377134e-02	1.172900468963642140e-01	9.252313213183324669e-02	1.400834118899189074e-01
1.052945819087981738e-01	5.548234647806731673e-02	7.586573908854175874e-02	8.450940677973144133e-02	8.190654104412459224e-02	8.000739999369985145e-02	6.059819658284119198e-02	7.211686511230212815e-02	8.377753950829268381e-02	7.376293759788260518e-02	4.741784804610216925e-02	5.944115776243004412e-02	6.765817248355909808e-02	8.880218047459566277e-02	1.097525048582574519e-01	5.531937785630625798e-02	4.651935023919438056e-02	6.315346664148223377e-02	5.909857558617790524e-02	5.325929832818411536e-02	6.212157726871748303e-02	6.453008670071243291e-02	4.690453643077525936e-02	9.304976105321367819e-02	8.153227384820056767e-02	6.701618718031165933e-02	8.382592510453967805e-02	8.852152066941570974e-02	4.737922738936917871e-02	6.579489550415043575e-02	7.661214492535672882e-02	8.279740442832519975e-02	5.435261382611894510e-02	6.177188227052777397e-02	8.108247818743916091e-02	5.158418796086652186e-02	7.894618056628917302e-02	1.002173062085891658e-01	5.531499211475670447e-02	6.867643289391227313e-02	6.857501058426621054e-02	5.287514536863327508e-02	6.689012897364481069e-02	6.466100333947473466e-02	5.597506775273369123e-02	3.041175296855770996e-02	4.988149440712465882e-02	5.466128131429501269e-02	4.399675711672365597e-02	2.970067561025449554e-02
1.896119072959299434e-01	1.653066111588947507e-01	2.190008374510132583e-01	2.166079932261815999e-01	1.949013439363561917e-01	1.635638136627499128e-01	1.356009641883584860e-01	2.629138620694529971e-01	2.484840421971791780e-01	2.581731103635461211e-01	1.846720106972070397e-01	1.131635924942527849e-01	1.954988515127873416e-01	8.168826277538880631e-02	8.254224557580955302e-02	1.435637403709356663e-01	1.248465379362548172e-01	1.440291650158497250e-01	1.395489870651202280e-01	1.161360490646539401e-01	1.212911574182640173e-01	1.259312007473992745e-01	1.323050780536691451e-01	1.763949340464897042e-01	1.688310256936984277e-01	3.252971425930177574e-02	1.392437167120612329e-01	1.859559993652592780e-01	4.971505194806513650e-02	-1.913964456244271473e-02	2.715740924555276256e-02	4.178600666720277274e-02	-2.183938814060348496e-02	-1.776451204745602272e-03	-1.287552765295258035e-02	1.657993274479071244e-01	2.637298477832856203e-01	2.478225556654605199e-01	1.937106444834122143e-01	2.197175255598048382e-01	2.479010912556466328e-01	2.594585892839607055e-01	3.084232628453317249e-01	2.344859781657098741e-01	2.035571404195698209e-01	1.345123914839305990e-01	2.041523471752930974e-01	1.618871929363002449e-01	1.384087632883014007e-01	1.280112709516182112e-01
1.669391887632937777e-01	1.246978536689306305e-01	1.770554267813233273e-01	1.775347450272142524e-01	1.646243462646854727e-01	1.386474563068442190e-01	1.090802004330514302e-01	1.692091095410436785e-01	1.718362181255456977e-01	1.990814524185795242e-01	1.465411206329684524e-01	7.124830211130442348e-02	1.633501581277894132e-01	8.304354665874043306e-02	9.031917524324939439e-02	1.158597250661873163e-01	9.929958289688918527e-02	1.123152642370346538e-01	1.178475714995455420e-01	9.327872230727868308e-02	1.011732779034848484e-01	1.028471137782637351e-01	9.597204783157069208e-02	1.513983576964023081e-01	1.238410455830251389e-01	1.502435074127778797e-02	1.164756685295485483e-01	1.462764016109966425e-01	3.434009670611688075e-02	-3.211613679864766535e-02	1.642203786571961449e-02	4.228118333519367139e-02	-2.632954098503842433e-02	-5.911728600360075664e-03	-1.570733269221757586e-02	1.106238420342407630e-01	2.134567058742327939e-01	2.208802065118282421e-01	1.326038358323930189e-01	1.507861061367445910e-01	1.886455478343114500e-01	1.970297449491333897e-01	2.186470501323184434e-01	1.805715268961927966e-01	1.746137923896905753e-01	1.114151356237699647e-01	1.438237594574359735e-01	1.286693698943605912e-01	1.003394161819548824e-01	1.057801944643377151e-01
1.524629057600471183e-01	1.704630651390760254e-01	1.730945896236623371e-01	1.908313189981911129e-01	1.672427509358430930e-01	1.477160662283155401e-01	1.340529814585724733e-01	2.749047570048112621e-01	2.745198475533659477e-01	1.891894244205004627e-01	1.727708607276192687e-01	1.073601436348882998e-01	1.533797183669098618e-01	5.493885020746306497e-02	3.522397465725717741e-02	1.344473522975425106e-01	1.570051078020458513e-01	1.633032705733605539e-01	1.228331556422810195e-01	1.180327175240877130e-01	1.086478019888290486e-01	1.150862332210086519e-01	1.507660999791395340e-01	1.544368362784714899e-01	1.374176856631001975e-01	4.787329237326644338e-02	1.245896465329287967e-01	1.724371737216437717e-01	7.536086616028113416e-02	3.358146864017774735e-02	7.426735829321574889e-02	3.013800167533133706e-02	2.266123685902824217e-02	2.800307917992517562e-02	1.830064136094781274e-02	1.653738046383842752e-01	2.030108731875868711e-01	1.798459619760335859e-01	1.810677734589216659e-01	2.308016100832840090e-01	1.964768348963586153e-01	2.402808034645207425e-01	2.297959770801833446e-01	1.706601393423914093e-01	1.774332332886107699e-01	1.592231326140737535e-01	2.665312845123699037e-01	1.650622628627620991e-01	1.746369193847965018e-01	1.808522721077748252e-01
2.385796956145717074e-01	2.765299303671728826e-01	2.359061325218130278e-01	2.891324734202569968e-01	2.553469637253110158e-01	2.448684674872717015e-01	2.168657946164276595e-01	3.263540364364435065e-01	3.188477703671291352e-01	3.319729459438511276e-01	3.487537462268405775e-01	1.642213900896490886e-01	2.262873293163776278e-01	6.734517469877357443e-02	5.711644438099962306e-02	2.310444273670359816e-01	3.858088159829316521e-01	2.764698772985301756e-01	2.296724828310676703e-01	2.167565839772081504e-01	1.853676146395433211e-01	1.891352576462325408e-01	2.339825270764511467e-01	1.894826968730881078e-01	1.805318725778919664e-01	6.115547179608636641e-02	2.161900855721347881e-01	2.399199333536586598e-01	1.972271937048311330e-01	2.891539869704549959e-02	9.102320564136183456e-02	2.017539747039215695e-02	-1.107905054010711442e-03	1.610660851857860509e-02	-7.045600329867637499e-03	2.199345479134845738e-01	3.016694149335712449e-01	2.958492387646410871e-01	2.572807896441138831e-01	2.792815607988540227e-01	2.376138054347782247e-01	4.568434752427336654e-01	3.205518104488299658e-01	3.282722030846368932e-01	4.243162562127147930e-01	4.565694854053584661e-01	5.660544940089506927e-01	3.634988680134735306e-01	4.219748777256839833e-01	5.325570154859190497e-01
2.762530073809400522e-01	2.794345188873547658e-01	2.389538665838037979e-01	3.118073999993694057e-01	2.899890926852221051e-01	2.974985377202944981e-01	2.424614521778944709e-01	2.878225619450019979e-01	2.701032699876394494e-01	3.823841465525017469e-01	4.293428009798658795e-01	1.918148437852919552e-01	2.541447405921076763e-01	8.847741288454805120e-02	1.160887223299819776e-01	2.809264903947586434e-01	4.919809355214916358e-01	2.992298588077613175e-01	2.902205651733400504e-01	2.588272107096513674e-01	2.316841611748919616e-01	2.272456972154020538e-01	2.273883938801549986e-01	1.826289379598401985e-01	1.807136513764847630e-01	5.766423022395071596e-02	2.382463775995262434e-01	2.291349485733275293e-01	2.864874920632738964e-01	1.173213869809091453e-02	7.762226411845567220e-02	1.662545170885322554e-02	-2.396591831273824774e-02	2.256506958677963887e-02	-2.822255820599360587e-02	2.116938198173949071e-01	2.822349695587939022e-01	3.018932743261596996e-01	2.344281940471174552e-01	2.370109909395454462e-01	2.027063690544914643e-01	4.039596654404898346e-01	3.265849615079562951e-01	3.480851736239168326e-01	4.681408827191922417e-01	5.961569295220093823e-01	5.470341760066960157e-01	4.529103277826481144e-01	4.903989377866433963e-01	7.278994909785727607e-01
8.164161893180653384e-02	6.196205547170376832e-02	5.872607169254141779e-02	8.021831625529705911e-02	7.416545211471543830e-02	7.257213515162216910e-02	6.133871521762777196e-02	8.952967884093135376e-02	9.510634417879181013e-02	4.481261957628345644e-02	3.320014874422869133e-02	5.533702067876589831e-02	5.260211651064551630e-02	6.281448573025191773e-02	6.022425688238727814e-02	4.924441887592120870e-02	5.394056308176567449e-02	7.766870190218976011e-02	5.045916484875311719e-02	5.409285277665162178e-02	5.811463521086220746e-02	6.133781838858621410e-02	6.493202771419374908e-02	6.422800402546829934e-02	5.007401973824130575e-02	5.033416074619863345e-02	7.704681656062993544e-02	6.927528806551547236e-02	8.268804711889655989e-02	1.162856858173196145e-01	1.331860236042095580e-01	5.075993290030889754e-02	9.931410796099167382e-02	9.030369424680154133e-02	9.764225846622774652e-02	6.782636157064951543e-02	4.996999958062787323e-02	5.066625601469378071e-02	6.629795030918653187e-02	6.673511967415528268e-02	5.133346828325616867e-02	4.756661743161621353e-02	3.812171811486949474e-02	2.883841089722748510e-02	4.415694873666496656e-02	4.946226349835093627e-02	5.962356139816925998e-02	4.615149696387942785e-02	5.212739396531190783e-02	5.128985072030150388e-02
2.095335112355513063e-01	1.143539932711258172e-01	1.506546575172150459e-01	1.906555129125946657e-01	1.732629001817866110e-01	1.564268513742020916e-01	1.264596134744543077e-01	1.409239715337225751e-01	1.586291081457958940e-01	1.151664295227963070e-01	7.953964904179802731e-02	8.598090585731620050e-02	1.424280892220050887e-01	1.696588744557910589e-01	1.669006905553775399e-01	1.117007293515926841e-01	1.087601127922759592e-01	1.363692965988299866e-01	1.210705543215146035e-01	1.107423960925224687e-01	1.156611503537977870e-01	1.172738853059385883e-01	1.105371925040826292e-01	1.371549788179447227e-01	9.222580891587200957e-02	6.851528780690270548e-02	1.813677117996637944e-01	1.364216999718109447e-01	1.632913392697561417e-01	1.662010588189487548e-01	2.279851298548336291e-01	9.892579788165131727e-02	1.368742164618759749e-01	1.348055148769236045e-01	1.443209013116574790e-01	1.170145980330681290e-01	1.456683766748691766e-01	1.558136236195547808e-01	1.276665180753928097e-01	1.175753452094650819e-01	1.069525551923306006e-01	1.205269291051422054e-01	9.314773079022162228e-02	9.428195820403713345e-02	1.443037600276624033e-01	1.239475947247742765e-01	1.099900466756340567e-01	1.053587721969419383e-01	1.049967062549472946e-01	1.100368343875728905e-01
1.488326376674146412e-01	1.266161766940029354e-01	1.215527355542507515e-01	1.581016019844434239e-01	1.497817937272170052e-01	1.440720487526233606e-01	1.155373371060450099e-01	1.742090284671039546e-01	1.818967730944757444e-01	9.299927884824493729e-02	6.753939364405321666e-02	1.015891229193396778e-01	1.134440765970229359e-01	1.175248631642883679e-01	1.150370760685910793e-01	1.035803509879371087e-01	1.045007540816658143e-01	1.459399070483160532e-01	1.021903711382555480e-01	1.083376809758874876e-01	1.156444755214174891e-01	1.200951841612078741e-01	1.284073091322087690e-01	1.219584387544483811e-01	1.088112809478100212e-01	8.800647005247951016e-02	1.322575962026098229e-01	1.364163741685408271e-01	1.169955412194862571e-01	1.757581243832577744e-01	2.008181738043496312e-01	9.747122343289398028e-02	1.529747945785032426e-01	1.460689078532538820e-01	1.571183720132362516e-01	1.267595756679202879e-01	1.140975095341698747e-01	1.118547913109484565e-01	1.302946411532925619e-01	1.342037526209768628e-01	1.063771612041797543e-01	1.089444508690152191e-01	8.967412170860677989e-02	6.413285137774929479e-02	8.669847429693725016e-02	8.152964238244558848e-02	1.268463659105308061e-01	9.986523760644060166e-02	1.017689045689752908e-01	8.974029893016910453e-02
4.674662708740477401e-01	2.441132154598986137e-01	4.049567507266163546e-01	4.707992513924098010e-01	3.911777259286017827e-01	3.230302602084792474e-01	2.767933514679830620e-01	2.737824580219134774e-01	2.984725649856007634e-01	2.424468639386906932e-01	1.570553871243009214e-01	1.581037175337836054e-01	3.822711351298989091e-01	1.819283224615885763e-01	1.777267883561902406e-01	2.804032309904805342e-01	2.354283468154769465e-01	2.569274492249514763e-01	2.907309229112622906e-01	2.483396380789956170e-01	2.370843238896549743e-01	2.240131307589155740e-01	2.395177163299558876e-01	2.237435407828289036e-01	1.738925121092370074e-01	1.126617560422598086e-01	2.979949012519589879e-01	2.537781616150212027e-01	2.075402976530712484e-01	1.915266132974250690e-01	3.416030492737855417e-01	9.737150305157818431e-02	1.476056538647596006e-01	1.317871187844345537e-01	1.536832501604034618e-01	2.157394964373749169e-01	2.587320550495496030e-01	2.609352197197485901e-01	2.216670924815533628e-01	2.187710572854686952e-01	1.899536517066642838e-01	2.244033675627015445e-01	1.895627378917916772e-01	1.522438666206179791e-01	2.461184653875236883e-01	2.008579428445072812e-01	2.195412188087309813e-01	2.478090350345693027e-01	2.351871668064575982e-01	1.843666194977630901e-01
1.216153610860638695e-01	1.148473680146371995e-01	1.049417626515964513e-01	1.357913949111708429e-01	1.328266811688821047e-01	1.355221516599242060e-01	1.157110845485033040e-01	1.318887880419558345e-01	1.272275503738420355e-01	1.180842396862788468e-01	1.125871412301684693e-01	8.441810183326529937e-02	1.059191046354616417e-01	5.973443333930983368e-02	5.171521431095624927e-02	1.019166830471495838e-01	1.348281378723387436e-01	1.640985201400088911e-01	1.118666010816024431e-01	1.092638055560337246e-01	1.110516057924193223e-01	1.149599746981312537e-01	1.122335099893066596e-01	9.318611043103484926e-02	8.879035805132226566e-02	4.473282941594709794e-02	1.161989209085865365e-01	1.289500047675142258e-01	9.327928753088636504e-02	7.860412906163569136e-02	1.096932137744280195e-01	3.404612301901881882e-02	6.490399622302381322e-02	7.077488546207065523e-02	5.820829994510448580e-02	9.707303751669162095e-02	1.077903480374571427e-01	1.139225987751857350e-01	1.018295790616906282e-01	1.016180654132237404e-01	8.791365242849467909e-02	1.100007930803758999e-01	8.955998228229725133e-02	8.292119203409119288e-02	1.197874543524064944e-01	1.235543872142660371e-01	1.222786294403474389e-01	1.194791463012655069e-01	1.132924063965347478e-01	1.507894658228268459e-01
1.206176205638178206e-01	1.632117257630533169e-01	1.574911587257170620e-01	1.815716348715105122e-01	1.732437410477561113e-01	1.704008939988419236e-01	1.479614262181633833e-01	2.131741252604123227e-01	1.956363622537815872e-01	1.293169086105007137e-01	9.650717837083939987e-02	2.368651254077556167e-01	1.520167333194127890e-01	3.011316130362612711e-02	3.464931791259052724e-03	1.400306723443037749e-01	1.346206181539623403e-01	2.006234540711623326e-01	1.346174851757853119e-01	1.392526044047206479e-01	1.485959173313421422e-01	1.585745908938503146e-01	1.733274157964330153e-01	1.161776668440243493e-01	2.605766946949699125e-01	1.921126781522216331e-01	1.214079596606947170e-01	2.379879309511160335e-01	3.855506367577838517e-02	1.032966589076029368e-01	8.189990753979542459e-02	3.799440842312612476e-02	6.340958839232588296e-02	5.789877913671530318e-02	9.166890689651381596e-02	1.372456548101512464e-01	1.122101230261800808e-01	8.564406705563178124e-02	1.374813847383251908e-01	1.540221581987208377e-01	1.175024985430917213e-01	1.098964319533606293e-01	1.351611827954314338e-01	6.142041616485750810e-02	5.880047994161902158e-02	5.613123453844845456e-02	1.422250417833716418e-01	1.304324903071480413e-01	1.288437531773345968e-01	8.047838075870868135e-02
3.406916759769747505e-01	3.032446105191085040e-01	3.427543847608269245e-01	3.889009472510415732e-01	3.574307048101164064e-01	3.226322578545339215e-01	2.582436602210683163e-01	4.487438283141947371e-01	4.658435533729722855e-01	2.954991397330306580e-01	2.020157743024340591e-01	2.229770258445402664e-01	3.114967306037593753e-01	1.619765592372900687e-01	1.449978409468346829e-01	2.518759923404659817e-01	2.348689312739900836e-01	3.022023823532117848e-01	2.516101801441535946e-01	2.374128666556015732e-01	2.546545038721179099e-01	2.632062810312326695e-01	2.956606912831154510e-01	4.087818547754539233e-01	3.131013842826171345e-01	1.318485062980464251e-01	2.860048674720759854e-01	4.111185323258313429e-01	1.728489997892288799e-01	1.521531257243687874e-01	2.070546734790822685e-01	1.131584891673233090e-01	1.119352483990520980e-01	1.307695768410436776e-01	1.296806291117224286e-01	2.964387229955238734e-01	3.107430508536845326e-01	2.947545112937806078e-01	2.950620654208300775e-01	3.225018217423348821e-01	2.767684122413957004e-01	2.699406357830422265e-01	2.697594552156732384e-01	1.917201053355211682e-01	2.254657964324930652e-01	1.885842445238087584e-01	2.736302419956706533e-01	2.455604369711099633e-01	2.293428008441115717e-01	2.030017387244059113e-01
2.053905939567106653e-01	2.787150257516762264e-01	2.642121685724452829e-01	3.068268959068071733e-01	2.846272218081462579e-01	2.653221578656400070e-01	2.276509074288688705e-01	3.857560965241864093e-01	3.609398900627675544e-01	2.191463114343804863e-01	1.592075173351208683e-01	3.189234603327487094e-01	2.454190034183173219e-01	6.488048162414232489e-02	1.689119674983659627e-02	2.169799359081410750e-01	2.057050654146448387e-01	3.178412920711605749e-01	2.023434631460940825e-01	2.113267497214298685e-01	2.239138138808255962e-01	2.408661023746056506e-01	3.013064252082885974e-01	2.255624082847123846e-01	3.763150002594574661e-01	2.122000229977891173e-01	2.103851668865262536e-01	4.075365247172145766e-01	1.034464496673008493e-01	1.658105922703976831e-01	1.574212233553482221e-01	5.418064394643390402e-02	1.124076852526142700e-01	1.055695511357850613e-01	1.256622579175269150e-01	2.435481568065015479e-01	1.944434189066817920e-01	1.532198370798394660e-01	2.381984577590327279e-01	2.637963612707581729e-01	1.968138005464267759e-01	1.860825793189464783e-01	2.207583028590651697e-01	1.081896399183236851e-01	1.122790322981176980e-01	1.118750128827867840e-01	2.355574020585869677e-01	2.017959334443744090e-01	1.993201445517417680e-01	1.485366172455378220e-01
2.019066050068793472e-01	1.323441701946976301e-01	1.709265604481890743e-01	2.061395202747942912e-01	1.849906754547891996e-01	1.754656887480539051e-01	1.549543591443897084e-01	1.534248768830805409e-01	1.592562443519072446e-01	1.255653471554176448e-01	8.522427338700119814e-02	8.619685013432711040e-02	1.592775363812271860e-01	1.099476899034936145e-01	1.095121948809952978e-01	1.322320215303529889e-01	1.375392875501292300e-01	1.702387969118426270e-01	1.535360330764388714e-01	1.360609396914887192e-01	1.333704167390209749e-01	1.302057486248021090e-01	1.352772081870159404e-01	1.251138081482180697e-01	8.713407828945896050e-02	5.801372005361733752e-02	1.998635101263105118e-01	1.566281737455638146e-01	1.687891699060786177e-01	1.801735192262431118e-01	2.914681797506571415e-01	5.917344656389914026e-02	1.521215844203846201e-01	1.172128531491966053e-01	1.346187164283523807e-01	1.209463023408478832e-01	1.368262645911422770e-01	1.439521229014320280e-01	1.204140831825396274e-01	1.225732195621709597e-01	9.980787683106469299e-02	1.055260184934611323e-01	8.152465426478935906e-02	7.296765971778527982e-02	1.426850638355793566e-01	1.357855089903381718e-01	1.128892876507462534e-01	1.335515284977807915e-01	1.256033898083169786e-01	1.116692187703159367e-01
2.198668850448137202e-01	1.495448347857309679e-01	1.895895579022091049e-01	2.322172236119430244e-01	2.133767072070957282e-01	2.086936434645242644e-01	1.954988666518083229e-01	1.621684250319040121e-01	1.554967699588866159e-01	1.870508310166655586e-01	1.604482782215459757e-01	8.261229510722942204e-02	1.850116221291895624e-01	1.164858394052815799e-01	1.398884635604201176e-01	1.594488388686715608e-01	2.252666244863342215e-01	2.158361597903230289e-01	2.047031937094272724e-01	1.704955588162217484e-01	1.505750780565274227e-01	1.479479498679137639e-01	1.424411173599261504e-01	1.340356457299718973e-01	8.509826926912200662e-02	2.698984184954409532e-02	2.376088821277203278e-01	1.807715632772227687e-01	2.308553925118201067e-01	1.270940394527033945e-01	2.759561595122930755e-01	4.445715445181194075e-02	1.025137575087971403e-01	8.925271009453474014e-02	8.291017334513060832e-02	1.279277211618299603e-01	1.838916703242273465e-01	2.163055007523099205e-01	1.357875598160127317e-01	1.347655058933860672e-01	1.168877881864342910e-01	1.752746266279770204e-01	1.080489364615029313e-01	1.454207449671873764e-01	2.663546948144164817e-01	2.787550479214155330e-01	1.725326212908316892e-01	1.977281735801022511e-01	1.919770924191704087e-01	2.567340965957195520e-01
1.755303543648790987e-01	2.076456611612174097e-01	1.966551179590169396e-01	2.324702947218614812e-01	2.211914059546679079e-01	2.190241990368841374e-01	1.870838155410607939e-01	2.628816323999919602e-01	2.528840144691296699e-01	1.671192692503226662e-01	1.103342074829752467e-01	2.912672502552674514e-01	1.795861666074014262e-01	8.001465919552544492e-02	6.551140448074364853e-02	1.643871164961187292e-01	1.553624808456447737e-01	2.711218038824271814e-01	1.613283656419096657e-01	1.707853027044031746e-01	1.882250342646751839e-01	2.050623429681335819e-01	2.206131269271724704e-01	1.640928004308549459e-01	3.204615464953833870e-01	2.401464981743308691e-01	2.222496685750481871e-01	3.683601389203616794e-01	9.110204078866983302e-02	2.243259451978910080e-01	1.812159309137196805e-01	7.951581200736645982e-02	1.417234038897079440e-01	1.213972724697578026e-01	1.934035889168543576e-01	1.701453892167275328e-01	1.463869588885516049e-01	1.296775338709376113e-01	1.684619125073309465e-01	1.891813721803680404e-01	1.438569275081187371e-01	1.310309118884218083e-01	1.462524780398646584e-01	7.418212831315980360e-02	8.326494000120243655e-02	6.685803348502521171e-02	1.675783215580920193e-01	1.520693033442911679e-01	1.443596592213429175e-01	8.377985582927723052e-02
2.235858530473572303e-01	2.341869727415948621e-01	2.236269086627258318e-01	2.782329240967646444e-01	2.646302685934595056e-01	2.604923559010643985e-01	2.169489288961511941e-01	3.193969019700462209e-01	3.054598423780382488e-01	1.874810992963719392e-01	1.337152296513215710e-01	5.038097841136359722e-01	2.115670584269396526e-01	7.503666425178215360e-02	5.977956296290126009e-02	1.908513126157624362e-01	1.775369114625732214e-01	2.974180621748895303e-01	1.871020437030377626e-01	1.959905015967584041e-01	2.198887422332932995e-01	2.426004536552168467e-01	2.518430451934365322e-01	1.831511232308226100e-01	5.119858613400517511e-01	4.477781989619724623e-01	2.158255566676542669e-01	4.085103831048830236e-01	8.331394204854991603e-02	2.249136046024256264e-01	1.345417502366389184e-01	1.059398046778468744e-01	1.238572180646761722e-01	1.326760134521065282e-01	2.138991727617820526e-01	1.987560722216729359e-01	1.446230200787611830e-01	1.212557611169195193e-01	1.915826980448311345e-01	2.134776190023250086e-01	1.548269422147260654e-01	1.332735440546156946e-01	1.992009560439607085e-01	8.897399279022961960e-02	5.774675277620090058e-02	5.769835734390000442e-02	1.887108565760876044e-01	1.707622602553529600e-01	1.656685351846037269e-01	1.015525196235604749e-01
2.054021181210572977e-01	1.390820408043829670e-01	1.201842873500086201e-01	1.785129094026396968e-01	1.811202771294373182e-01	2.005253088034011644e-01	1.515508459397269803e-01	1.961091504557262999e-01	2.090658146083901603e-01	9.291747559617194452e-02	5.783778837496167391e-02	3.841822097542533787e-01	1.053778000318159325e-01	1.550579554843408980e-01	2.149969545850403119e-01	1.074357559445615062e-01	9.960442919770359782e-02	2.114679632584482993e-01	1.186168736735007112e-01	1.289825235116270896e-01	1.662096382180228427e-01	1.939836512286577663e-01	1.428289140573336391e-01	1.625582115672154770e-01	3.794590959892941706e-01	4.297552939018416396e-01	2.182994303642298850e-01	2.976223204254604404e-01	1.418337105572498869e-01	3.831906314031288674e-01	1.946974665608718069e-01	2.289540591128928493e-01	2.177602570250557201e-01	2.679143809071917737e-01	4.126089187207969688e-01	1.276113444769156613e-01	7.354098612401045731e-02	9.464159300876075209e-02	1.149308309782038767e-01	1.316652738061492023e-01	9.425186082133957255e-02	4.575505234390610243e-02	7.052393978509470529e-02	2.428541257058441233e-02	-5.228045356273317013e-03	2.365957689693249364e-04	9.462444918998094701e-02	8.999060077863942075e-02	8.144383673606996055e-02	3.088171278486481069e-02
1.357740911236068326e-01	1.614295486629583332e-01	1.220368862901141521e-01	1.631878112850246587e-01	1.648705601491303741e-01	1.866697584494078077e-01	1.536034938233516722e-01	2.067688303100777003e-01	2.075454203762219785e-01	7.560827784846602118e-02	4.156034379293316317e-02	2.455482826485340109e-01	1.173669278843619407e-01	6.300787540590815916e-02	2.826367883036356651e-02	1.277495372696502152e-01	1.281380163045083287e-01	2.272288132453375853e-01	1.318252217382005764e-01	1.494098257727759504e-01	1.680266874455968729e-01	1.812904926678133022e-01	1.769164052269209253e-01	1.217993269924432381e-01	2.528269096629243151e-01	2.713877630402931618e-01	1.550611301561516664e-01	2.355375335889380306e-01	4.223608591655303446e-02	3.065464401728113519e-01	1.856964715711951208e-01	1.203950678762259197e-01	2.068197701960612644e-01	1.860971900385373634e-01	2.899178680319864920e-01	1.359128517306619488e-01	7.848434386195288215e-02	5.193203470461048993e-02	1.336302467399414218e-01	1.443613545379794638e-01	1.008111755068484550e-01	7.816676545092796080e-02	6.381936134782316417e-02	-9.184223962978490391e-03	1.527668927624582220e-03	-3.802264139972701042e-03	1.282855706753582570e-01	1.135798848969856722e-01	1.193615038316118981e-01	2.194430565648270229e-02
9.355513706745943736e-02	1.053749135039844936e-01	3.443972849717531065e-02	8.273786548154213327e-02	8.487635479782006109e-02	1.203859359767718573e-01	9.711699959029471141e-02	1.579219935474723280e-01	1.702290048699008351e-01	-2.130318567511528191e-02	-4.281576435353692811e-02	1.820587892245560391e-01	2.026472814337681311e-02	8.188043838849376477e-02	3.551429230823809763e-02	5.484511014370195559e-02	5.746734207663971999e-02	1.644053016463817019e-01	5.742329108085907075e-02	9.355195567247290289e-02	1.130036453604832819e-01	1.313928726350242771e-01	1.323892180712719358e-01	8.866741584327690606e-02	1.553111010330941733e-01	2.535075829891751398e-01	1.284157399225590301e-01	1.483450631729965330e-01	8.828190826003713687e-02	5.184890724277116947e-01	2.964531645321139552e-01	1.651492313842986281e-01	3.677216755462807685e-01	3.194906537649992995e-01	4.536955834905561646e-01	1.016628309702006100e-01	-1.666559018334321006e-03	-3.524277273902041291e-02	8.975764574245242988e-02	9.970783347351340475e-02	5.010620662848456336e-02	4.685042621487007196e-03	-2.545601598084423420e-02	-9.030942503156981493e-02	-8.636021196178245152e-02	-7.373983538277302519e-02	6.889833936095103584e-02	3.174162209713749655e-02	5.591284817281266112e-02	-5.258125421316153097e-02
2.103781802474895268e-01	9.954080388625835552e-02	5.979188970661680758e-02	1.496926936962944543e-01	1.513231617117772876e-01	1.588280895477615084e-01	1.100509269254419109e-01	1.721773959563791812e-01	1.670524617058401218e-01	1.236024370689855906e-01	1.582325635387493434e-01	2.162204651563755242e-01	5.818000799224862934e-02	1.667683732723743706e-01	2.185726272463066056e-01	7.482614257347150466e-02	1.361743575494139546e-01	1.876884709736337531e-01	8.773355848886583985e-02	8.254344337662854192e-02	1.072234382194946073e-01	1.380957073570941718e-01	1.039192485581625636e-01	1.426003196693225727e-01	1.613963993296434196e-01	1.355557613698993580e-01	1.674852956780132351e-01	1.637450676559723817e-01	3.460588300503989467e-01	3.103449684318841939e-01	2.536119019260743568e-01	1.508056352307799441e-01	2.336712132779665829e-01	3.363803605381446848e-01	2.552002829225115677e-01	1.247897505378305349e-01	6.052510036738012467e-02	1.022906057954470621e-01	1.079135096434559599e-01	1.012624098819975282e-01	7.700607485406615882e-02	4.309327567575766543e-02	9.041959086595927064e-02	8.274988762568044609e-02	7.815215217003615433e-02	1.834697204592317943e-01	9.108851916947362237e-02	9.488635473061993175e-02	8.793561033878001532e-02	2.690261152059650329e-01
1.282895610860692592e-01	8.062547999513543229e-02	5.377979856582131013e-02	9.827182716653722061e-02	1.083679714259130206e-01	1.250260329859562702e-01	8.528957357105297621e-02	1.022389117461170588e-01	1.080668883515412543e-01	6.966853986763760220e-02	6.304325831802540248e-02	1.545630590513450420e-01	5.608388464964068204e-02	1.095844211403973339e-01	1.381061908052169385e-01	6.384518348453081804e-02	8.044765493472152973e-02	1.236892882691225382e-01	7.510217357619376755e-02	7.657307169656317469e-02	1.013147462759732137e-01	1.175895012925348426e-01	7.513661454351820701e-02	1.018442213227109677e-01	1.596364162660571240e-01	1.604784296247179221e-01	1.131096693123410241e-01	1.289279395854855126e-01	1.445795944113586196e-01	1.790758907552088552e-01	9.727804891517705110e-02	1.584689204532795104e-01	1.147210459395336113e-01	1.851746778196560472e-01	2.007809363487865761e-01	7.062550105222119290e-02	5.552767993116474593e-02	9.641329933497722049e-02	6.574579179232853399e-02	6.886899350819064569e-02	5.732824921380660910e-02	3.769372455779846504e-02	4.243971890182505341e-02	6.414499937025928966e-02	4.901178001106802629e-02	6.370678356553634292e-02	5.908999249476468152e-02	6.481157845108014015e-02	5.877139885503432359e-02	8.302665404859552178e-02
1.289437860441224881e-01	1.410115505234975919e-01	1.131968117303868010e-01	1.494686789779219593e-01	1.483224074906504819e-01	1.556508709834935333e-01	1.333023246716486809e-01	1.542555147199820009e-01	1.461332819315419307e-01	1.417953306914062628e-01	1.265421081275756587e-01	1.378896707116721576e-01	1.088876255654132041e-01	6.128187451675123909e-02	5.290559802823386476e-02	1.089180045166953936e-01	1.422521779313682400e-01	2.314029831499710699e-01	1.207151820612462761e-01	1.207637592772198148e-01	1.362404655389365671e-01	1.495612110645941906e-01	1.450931991900123730e-01	9.942889759656423077e-02	1.438878598805854447e-01	7.880021772373674294e-02	1.555071793787268786e-01	1.935250851726677546e-01	1.082715117251128178e-01	1.327162445058802653e-01	1.402813690307333216e-01	4.001237954543612058e-02	9.487752994514463134e-02	9.046141357353060242e-02	9.692682805633745513e-02	1.090443772984235893e-01	1.167933232248621195e-01	1.228024686760086498e-01	1.139616083823982856e-01	1.157052404887347064e-01	9.737737783779694400e-02	1.134693151040119530e-01	1.014175817318448969e-01	8.749941656841339621e-02	1.241662975710743910e-01	1.263139160000096017e-01	1.308362300425955915e-01	1.280391443932728246e-01	1.203178711129732348e-01	1.479581835874799467e-01
2.263214148185345165e-01	2.455776859509624377e-01	1.930517767053581690e-01	2.572046632466077343e-01	2.545072139487640772e-01	2.571938950612012165e-01	2.075413969444410145e-01	2.229689043513600755e-01	2.042222698798294989e-01	2.631873494091621080e-01	2.677499444540822338e-01	1.673981558020946336e-01	2.073930125137449232e-01	8.700343260392694178e-02	8.887995531727134468e-02	2.044310190573098152e-01	2.904794375618584001e-01	3.660685404833222134e-01	2.158331513102453580e-01	2.112354454189104003e-01	2.162022012790998926e-01	2.215250528654800766e-01	2.222132222622662245e-01	1.525987211719786463e-01	1.792051155888897407e-01	6.425710397371132976e-02	2.129219425207163063e-01	2.492363232013547480e-01	1.755132316986579011e-01	7.243950901824119937e-02	1.131230131682500750e-01	3.722286907193460281e-02	4.214442255366041695e-02	7.211334127276368411e-02	4.024179529282978507e-02	1.634106538856792967e-01	2.110045488314855611e-01	2.343907448113072556e-01	1.751515974903548878e-01	1.727403535482555930e-01	1.568705830363850140e-01	2.356936296043563583e-01	1.958524510980251265e-01	2.011918300907903912e-01	2.736033054018858213e-01	2.913082441057580629e-01	2.655296490154681055e-01	2.621886002965270190e-01	2.420709028328923984e-01	3.695463323284011725e-01
2.854636328842276582e-01	2.092586666320961630e-01	2.163258649183034121e-01	2.744357942642374204e-01	2.600652867933062606e-01	2.346898728886366026e-01	1.848433319032011524e-01	1.967963807594626524e-01	1.790006632037731971e-01	3.816916720588126588e-01	3.695021013750900418e-01	1.825424541110124144e-01	2.180890779332304297e-01	1.372103809639584060e-01	2.148821136411714350e-01	1.838757369347011617e-01	3.090407419124053257e-01	2.601259414408506054e-01	2.158257324686673750e-01	1.665280009493338431e-01	1.676959575954093395e-01	1.743263974660290150e-01	1.600080085341871738e-01	1.927228146850618884e-01	2.234385237238721289e-01	2.840165866706749823e-02	3.224245006634859356e-01	3.096823074298541978e-01	3.353079683692525848e-01	-2.846978575431123766e-03	9.211330579720286571e-02	6.044124720797370426e-02	-4.630256683529566236e-02	2.752314591134184113e-02	-2.168853986025555750e-02	1.555539884281369745e-01	3.194429770887997067e-01	4.257031713405416973e-01	1.886359228438896918e-01	1.687841624827945142e-01	1.905886851356179967e-01	3.492793009413237004e-01	2.523241237311716900e-01	3.979626796804265343e-01	5.528658338055606469e-01	5.510845572736803311e-01	2.999580792556770792e-01	2.886745557638306092e-01	2.764017738336075891e-01	5.442771247892348452e-01
3.736064005861026716e-01	4.011189089247667039e-01	3.133586818299958776e-01	4.376123503546011095e-01	4.724597157628403488e-01	5.832909952392121289e-01	4.286367646551964006e-01	2.992522224223260752e-01	2.720070510898558447e-01	3.850944608354999743e-01	4.114590919038001449e-01	2.230020983096559217e-01	3.962343095655310177e-01	1.149459498916155925e-01	1.155307638802074571e-01	4.581754167622140717e-01	6.799880170093811627e-01	5.433196051736456367e-01	5.205756329713120412e-01	5.064320737469112377e-01	5.298090381859739129e-01	5.046812285861808078e-01	3.348090251045390264e-01	1.972999589579658708e-01	2.110400513381465448e-01	1.073796729957965379e-01	2.646328983759979603e-01	2.831628460304164707e-01	2.188879112157080808e-01	9.520409571580439045e-02	1.478652992459296989e-01	5.049622894584713390e-02	5.940665358282699177e-02	9.454816133446984627e-02	6.765059314905723375e-02	2.320537881941532599e-01	2.536398555584771231e-01	2.717220465042698430e-01	2.237737903011011442e-01	2.219218226844663078e-01	1.778532819854447000e-01	2.726369312505500520e-01	2.473661714071247464e-01	1.983250762085572438e-01	3.185813249172888550e-01	4.173874788559539528e-01	3.958665954376395790e-01	5.634751837867019164e-01	4.942558287845573162e-01	6.236154851848705327e-01
2.689682971424476876e-01	3.467759279017266216e-01	3.070858651225881752e-01	3.505988680865994578e-01	3.340992019168428362e-01	3.138337629963579012e-01	2.605263009508026473e-01	3.687877255812883059e-01	3.470550457007818834e-01	3.200612270172659146e-01	2.301861806733765392e-01	3.768504904267747091e-01	2.901352296546453879e-01	9.833235832977865742e-02	8.998079233566416701e-02	2.511767628378047679e-01	2.427004445180768744e-01	3.774149443400588444e-01	2.478125205668549047e-01	2.430301690629004252e-01	2.688553458345199210e-01	2.814942766990251033e-01	3.461962244361109220e-01	2.341704695005386860e-01	4.346474368538854050e-01	2.442998326673775089e-01	3.023596984035859525e-01	5.484016410129419761e-01	1.465028890408430484e-01	1.549487426376849053e-01	1.360326781090999970e-01	7.913026029796065008e-02	7.489279294980642765e-02	9.492412775624566035e-02	1.224540905790189455e-01	2.415858596322978391e-01	2.501597480596162160e-01	2.440162124618235340e-01	2.424214848071354622e-01	2.585179455043319918e-01	2.118073592022900187e-01	2.204369124557850335e-01	2.671116817751036376e-01	1.908150246150156493e-01	1.966389168186983838e-01	1.720894529248428728e-01	2.526874281064844241e-01	2.534588106179305189e-01	2.228630519801557130e-01	1.991843060237318552e-01
3.218459045275584018e-01	4.551631392999453407e-01	3.784177052186180612e-01	4.089212050806549370e-01	3.845797908607138660e-01	3.489240265626644688e-01	2.927781782102780728e-01	3.439753510723821961e-01	3.322683956474091760e-01	4.198000785681005320e-01	3.056909493540072020e-01	2.395531053714497760e-01	3.674626215607250668e-01	1.291630277485419642e-01	1.533351531020941405e-01	3.104720630771614087e-01	3.217050866514453711e-01	4.084356468164284659e-01	3.093281027240433745e-01	2.939136233195047687e-01	2.917160393934193352e-01	2.865931170006119078e-01	4.066368983654082281e-01	2.384340725699116703e-01	3.225223290946193089e-01	1.074152782205797935e-01	3.736688456906800404e-01	4.733439397889143696e-01	2.007994440239469769e-01	1.057562485839079330e-01	1.411047288433297242e-01	7.247132098643309372e-02	3.339188828381006724e-02	5.520322587564411437e-02	7.008437008311038663e-02	2.432018648076309797e-01	3.561224865840967868e-01	3.756564843312875102e-01	2.692074800590975037e-01	2.693622173862312286e-01	2.512308674612132586e-01	3.626171929930054327e-01	2.987635516666407587e-01	3.030941208115892627e-01	3.928923480127018419e-01	3.185513508276059391e-01	3.559903191772745834e-01	3.492631835685646724e-01	3.053914466411229989e-01	3.112140254327396827e-01
3.249594121035589978e-01	3.830127363579183819e-01	3.677910915287508908e-01	4.022033488549273117e-01	3.741932285350852427e-01	3.404729868758533118e-01	2.973177709338595265e-01	2.889959554820322185e-01	2.840104317337274753e-01	3.626237140449100060e-01	2.522654216705698116e-01	1.754391101296796651e-01	3.553015430935276830e-01	1.339266310148952976e-01	1.622901373985117524e-01	2.957319993576588146e-01	3.238665785956118537e-01	3.984897160969850805e-01	3.275170722454592287e-01	3.007655229412625197e-01	2.816537418586292363e-01	2.699026870999938765e-01	4.364531153397264163e-01	2.025438630386237060e-01	2.165047106915218011e-01	7.368027292056296418e-02	4.201237383031418693e-01	4.210466364374385595e-01	2.569976500944499143e-01	1.873381859751363510e-01	2.441111680158545294e-01	6.056274381119258060e-02	9.598159713222542688e-02	8.585065125633335736e-02	1.088032512624806936e-01	2.237837816512278921e-01	3.117963025284561929e-01	3.306127615907405448e-01	2.470156242099524890e-01	2.260420124445300105e-01	2.046452921933537283e-01	3.170457958358132711e-01	2.133841809123605826e-01	2.397010161684962060e-01	3.947926699059659539e-01	3.428766252927867852e-01	3.046565282307320821e-01	3.273964575192422344e-01	2.983208592068681275e-01	3.116023810935068528e-01
5.362457693586016871e-01	3.285199450610975513e-01	6.102344291966618206e-01	6.041860250548913847e-01	5.195034283392643282e-01	4.279068361422693201e-01	3.654926758951829724e-01	3.138031694988636655e-01	3.249714787122393034e-01	3.883775587508007110e-01	2.623823663183327271e-01	1.552823987854176080e-01	5.324508690453095827e-01	2.467731530958760522e-01	3.739533170387537853e-01	3.866448874625089127e-01	3.898246048896106819e-01	3.389091943360768022e-01	4.380559781136113551e-01	3.426044702451237489e-01	3.110204608146078242e-01	2.826266842382011979e-01	3.112880170970045435e-01	2.629520368051426193e-01	1.941932099414318824e-01	6.859530780269516848e-02	4.689802330165106503e-01	3.531799802457564752e-01	3.351291589899602075e-01	1.630358931248759857e-01	3.937227883791861727e-01	1.073156617527489531e-01	9.967510288022211895e-02	1.074298434672047581e-01	1.220816776814760279e-01	2.542988544043627286e-01	3.949858531169034292e-01	4.354012709094504663e-01	2.785846150330498761e-01	2.602506116110655521e-01	2.385180575816086002e-01	3.548863656661490618e-01	2.555483149276747135e-01	2.743687668964402970e-01	4.832283249446007178e-01	4.391157110712022305e-01	3.111944203605834791e-01	3.830084283609663243e-01	3.590220751733341209e-01	3.552532540975884556e-01
4.290477841050524543e-01	2.773191022519880256e-01	3.690630842468954897e-01	4.407895436017857937e-01	4.140623050439725672e-01	3.918094869000944835e-01	3.239741853322714582e-01	2.299078173794895374e-01	2.244823449633376600e-01	4.118195912715447715e-01	3.331891997716415754e-01	1.196567359347100040e-01	3.950342661758847740e-01	1.931650167248628869e-01	2.843251752915385566e-01	3.333431094692565488e-01	4.622852314526882389e-01	3.423487737931171782e-01	4.175021498177817203e-01	3.336243882885712164e-01	2.934868210933811450e-01	2.632805314646878281e-01	2.448681741940121337e-01	2.133348962715417574e-01	1.371612347694045331e-01	1.730002479157347062e-03	4.810193284348771581e-01	3.116757406256390750e-01	4.523377106179300999e-01	1.172522772322360102e-01	3.473483189837670571e-01	6.016448756747263399e-02	6.257089403774729330e-02	7.324266895362273322e-02	5.750662202084902419e-02	2.036205578004855743e-01	3.693892715147942263e-01	4.621123861588182224e-01	2.351290140777839155e-01	1.949064612736836621e-01	1.947172694819972738e-01	3.733877868319188664e-01	2.133610868044374387e-01	3.315160166410571208e-01	6.562821404691256966e-01	6.749119676841832671e-01	3.191428082282733447e-01	4.064675228838778853e-01	4.041512315877185402e-01	5.683259424300570739e-01
2.675581994082969484e-01	8.216148716711085820e-02	1.182043504641225595e-01	1.882122675566944570e-01	1.821944373925622473e-01	1.549985067174976250e-01	1.021794636749605023e-01	1.179249732102011505e-01	1.161423124791990530e-01	2.336786226171810033e-01	2.759472946893287704e-01	1.671949523532524073e-01	1.168905874598179517e-01	2.431652860832281549e-01	4.677219004938759639e-01	8.874782984819065690e-02	1.633802660331205026e-01	1.275700220700993759e-01	1.069941507224912575e-01	7.063570038648098182e-02	8.557882362727520231e-02	1.056404151166208116e-01	5.504193765984990300e-02	1.613391860932666955e-01	1.372687543694473544e-01	4.846518081932101735e-02	2.031972952925197862e-01	1.468409858874234197e-01	4.178943388356033961e-01	7.269068267103706571e-02	1.105894910008070331e-01	1.353730767998141404e-01	1.800933274415864385e-02	1.577539212596192619e-01	6.356388995388745355e-02	1.012143796272133717e-01	1.548129971160676910e-01	2.535915612609541681e-01	1.057828905871462111e-01	8.764025749736675808e-02	1.020830904508299303e-01	1.404042418899521527e-01	1.942202381080820883e-01	2.639490636222284192e-01	2.828816490809298867e-01	3.913411068012203620e-01	1.359185190924256659e-01	1.534844603727773815e-01	1.304246431379609272e-01	4.525984436800232213e-01
2.616770878748970741e-01	9.022333286832864840e-02	9.952347188456267535e-02	1.875896338394312246e-01	1.788750369013126784e-01	1.600021011013727512e-01	1.122056690827049896e-01	1.589857457937259300e-01	1.570770781090393975e-01	1.726838723969094658e-01	2.101526845745617378e-01	1.871525691227271249e-01	9.256306990236051746e-02	2.449385850140874399e-01	4.256076582366931649e-01	8.357948016037605732e-02	1.624571299339290509e-01	1.582763271817471673e-01	9.784318156978835668e-02	7.744851383303301418e-02	9.108297240911300552e-02	1.175403576730188193e-01	8.836248513368767654e-02	1.527044353879070671e-01	1.194024647664009287e-01	8.188499342297758665e-02	2.111810778855754689e-01	1.449267562539738319e-01	4.789945002134594620e-01	2.707960969213632496e-01	2.715572157016761246e-01	1.365544748329103608e-01	1.848404808351548356e-01	2.964883993162836240e-01	1.927480218296137027e-01	1.293443317739166043e-01	1.018901498283310975e-01	1.535023291936404022e-01	1.234699630415163618e-01	1.025887132918992389e-01	9.023375727365912091e-02	1.036610759418548910e-01	1.487877219980271171e-01	1.496939696721386881e-01	1.821577814386171890e-01	3.192715018354030931e-01	1.281671111499994020e-01	1.226034794781457327e-01	1.169402482354943013e-01	4.391978947185799509e-01
3.894528714852342199e-01	2.955929729481354129e-01	3.121886110017081384e-01	4.132438301730067542e-01	4.188838445944382816e-01	4.598311337090936202e-01	3.560140597230114778e-01	2.437204515607872546e-01	2.229264471747357812e-01	3.993758782725984613e-01	4.104225379399569218e-01	1.793446040889205007e-01	3.727075924578423516e-01	1.413722900536218963e-01	2.081451047216472394e-01	3.904891181186926352e-01	6.369421975657095780e-01	3.805769881009371525e-01	5.214602131714132227e-01	3.802985606426894094e-01	3.593449798326128208e-01	3.335590864767254415e-01	2.501271496028845687e-01	1.843781004487749786e-01	1.509374799743638806e-01	4.294337516304582575e-02	3.341195543841800619e-01	2.519144823662243238e-01	3.653078316007801196e-01	8.864253382038883577e-02	2.092833718999792258e-01	3.350580988585287467e-02	4.123095194905723737e-02	8.564871681861124797e-02	3.739220831352456365e-02	2.068520253873441517e-01	2.629633121782308236e-01	3.086213923236758583e-01	2.050581545105170655e-01	1.817855597461972561e-01	1.584356926788122177e-01	2.654725649295838208e-01	2.365630727566205571e-01	2.385613001702247271e-01	4.258495004034277276e-01	5.702744928120702106e-01	3.183343650401553315e-01	4.864662619105074026e-01	4.423393144641332708e-01	6.712808972677331010e-01
2.960024313712259492e-01	2.584177110789898091e-01	3.049605474319949105e-01	3.281876533654266015e-01	2.929368701537776731e-01	2.423913215775883867e-01	2.059651471676671175e-01	3.244469875071567255e-01	3.255940511421360206e-01	3.894483563291319950e-01	3.354768011833764163e-01	1.558658445109762924e-01	2.789896285835233858e-01	1.161445219615659802e-01	1.292651810624831643e-01	2.086656210236757791e-01	2.407537570150846962e-01	2.332780316184175917e-01	2.081439160686012757e-01	1.724070816970122710e-01	1.638568800498205746e-01	1.761203089514657150e-01	2.056245054923657445e-01	2.439862499772249282e-01	2.367549931457520462e-01	2.734442423686062051e-02	2.351327468463067782e-01	2.943846142626049822e-01	1.264404678218586930e-01	-3.239615835368964830e-02	4.562159826922845829e-02	5.037087201731292596e-02	-4.232707882878147809e-02	-8.487271356090989385e-03	-3.222714067285739614e-02	2.073483833212551863e-01	3.739100739360013415e-01	3.888301354734849946e-01	2.504364091761206446e-01	2.784954108979592613e-01	2.944097777181590714e-01	4.480183418854950528e-01	4.049269628818150668e-01	3.676549253232718195e-01	4.029299544168592484e-01	3.195656820920137475e-01	4.104431678305758835e-01	2.853517422392785607e-01	2.702270735167432991e-01	3.367716494097933166e-01
2.989993782635653741e-01	1.809054106087439606e-01	2.514180237263120010e-01	2.770250129731043898e-01	2.569039423358382424e-01	2.038974971844398631e-01	1.578649771832936477e-01	1.814045933114474818e-01	1.721578823258906599e-01	4.360416289883055074e-01	3.872881984909048447e-01	1.513060469297595467e-01	2.396903112505664180e-01	1.548952743429125034e-01	2.456924902976383163e-01	1.602453522610390868e-01	2.166760472031178664e-01	1.812914805771047022e-01	1.809800817406815865e-01	1.194223735360337435e-01	1.266197565348764764e-01	1.379018039379413252e-01	1.136518004781477686e-01	2.245719624927643987e-01	2.699677486424786332e-01	5.761179367581969156e-03	2.874962631713167682e-01	2.932974493038203456e-01	2.354882434172831662e-01	-1.393993665628952827e-01	-3.260328621374091601e-02	8.095229088598142331e-02	-1.494538290136787351e-01	-5.267639487156246941e-02	-1.065841016477227232e-01	1.381018569221191539e-01	4.025283007740131924e-01	5.335563338444490045e-01	1.923627833143954913e-01	1.831467582392830584e-01	2.468090177040924982e-01	4.142133068862472456e-01	3.549197384286030821e-01	5.431975723481140550e-01	6.017798525116221375e-01	4.705205459906288135e-01	2.918691301610897848e-01	2.544868806597099797e-01	2.228172682364863710e-01	4.258746019822103879e-01
2.327851919148396787e-01	5.741025048570787964e-02	5.688599940510843250e-02	1.261192262330071423e-01	1.338517518242216264e-01	1.405525299437202780e-01	8.378038974788269699e-02	9.892170170927853945e-02	1.143728906437575243e-01	9.519477468383856500e-02	8.818781397384603538e-02	2.341093523151811795e-01	4.284544075722210299e-02	2.734431622481872104e-01	4.879063074773282160e-01	3.735625955905839263e-02	5.589708134237824505e-02	1.126260237670065611e-01	5.429058933591452557e-02	5.109518248947740593e-02	9.322165704310335366e-02	1.260455694744299360e-01	4.361443973805002872e-02	1.641291151716279539e-01	2.379279263450733983e-01	2.530628385337342912e-01	2.229811962413400517e-01	1.772321799950851151e-01	4.061342513613988014e-01	3.152811351887029323e-01	1.828731498068604799e-01	3.131177816888030541e-01	1.686512852129133933e-01	3.179327355780109943e-01	3.470343038329031793e-01	7.616410480508330194e-02	7.510514888760316810e-02	1.880758118238305965e-01	6.853944645674715785e-02	6.437442049515773590e-02	6.092095004541513148e-02	2.950830942666315959e-02	5.846731015686427307e-02	1.672130153199745950e-01	1.248626520382441624e-01	1.544828802341380314e-01	4.405856149092591406e-02	4.779490318116731001e-02	3.738065363594426926e-02	1.533412192020342513e-01
2.119471443253392318e-01	1.672053684953198893e-01	1.088572092791436074e-01	1.807837102190242018e-01	1.738169977424419144e-01	1.969302341110493182e-01	1.566468300944566516e-01	2.295933231535186581e-01	2.416019638314435836e-01	7.879589480142802638e-02	2.675211965617778007e-02	3.251799238772987155e-01	7.903998732790651349e-02	1.806832105976532155e-01	2.241855285352712668e-01	9.781655940616107436e-02	1.119549623780089070e-01	2.514455424166711084e-01	1.066588830620602002e-01	1.344813287088882925e-01	1.656001204325406873e-01	1.953608022851820447e-01	1.901426017282901726e-01	1.631966316411068707e-01	3.022888368996091146e-01	3.722386318368194891e-01	3.234076845707651859e-01	3.369204108469120995e-01	2.834420845699662239e-01	7.131286606991017463e-01	4.265702382696636707e-01	2.358456521278489704e-01	4.197394151057755041e-01	3.897740539011654293e-01	5.823164462463920055e-01	1.574988277508130863e-01	8.130592759733006047e-02	9.162417834803861239e-02	1.490035109005674041e-01	1.530024854168282045e-01	9.921116883118152874e-02	7.521487867679207961e-02	3.383070299131525627e-02	2.012738827436234487e-02	4.880104678750225855e-02	4.575132671656452488e-02	1.285190552515255435e-01	8.570861208376696905e-02	1.011512222389588517e-01	4.491734348064064380e-02
2.015888150110078103e-01	7.038864877343138649e-02	3.122074092189295463e-02	1.126583047591768749e-01	1.010243114774280193e-01	1.091385932117311525e-01	7.733424402805608167e-02	1.652611684725034391e-01	1.846809693963705201e-01	8.625549932210546319e-03	-1.103870449696125501e-02	1.573457524469772661e-01	-8.931901364670412694e-03	2.656027576019850955e-01	3.796539001198332985e-01	1.068747940908615184e-02	3.928623138871373266e-02	1.447698662199531916e-01	1.594065794753273674e-02	4.442672855455465780e-02	6.914993042527355083e-02	1.044351862258868502e-01	9.760364261392007190e-02	1.427482492653835422e-01	1.049988031638866282e-01	1.742926474384355329e-01	2.719242527515935426e-01	1.555893443323533576e-01	4.856463964259312149e-01	7.386320574419413809e-01	6.203594173347433127e-01	2.542322899963732619e-01	5.212770025483243197e-01	5.124227626460979845e-01	5.819157130471800388e-01	1.254832788763733664e-01	4.184236248499741823e-02	8.226279152866833311e-02	1.158894278126807731e-01	1.031449798745953106e-01	6.315612280543926593e-02	3.845293055863219234e-02	-1.397762764154334390e-02	1.804273802816004288e-02	7.321612288622809939e-02	1.231695568072695285e-01	7.014086619751858098e-02	-1.441343567530553246e-03	3.855795656630543744e-02	9.357057131940305084e-02
4.791021386614562894e-01	4.547319704037034449e-01	6.584404407917848756e-01	6.650295441828576459e-01	6.253354963590636029e-01	5.366402345617701242e-01	4.224008284084051490e-01	3.637887183842317684e-01	3.546552311501898758e-01	3.807980170011003307e-01	2.630189968268623613e-01	1.861172549028607959e-01	7.761135948753357106e-01	1.211044521571571081e-01	1.277162460274888223e-01	6.613368942151370833e-01	5.385043708825506537e-01	3.735408707896866187e-01	5.749821673978988690e-01	4.973120193354788610e-01	4.315521076133684297e-01	3.579646597698216137e-01	4.074445716973015275e-01	2.161201654933093408e-01	2.166914573787017406e-01	1.085957427735495667e-01	3.005100114490771857e-01	2.972663707309660119e-01	1.402936569995070215e-01	6.931836315823099171e-02	1.316958023002481049e-01	6.233633496362125243e-02	3.406003895952088717e-02	5.456327804192846048e-02	6.172617574703093829e-02	2.768552312534845461e-01	3.317086372916759340e-01	3.094701599222004496e-01	2.810073372097265931e-01	2.840828925524815918e-01	2.189330328073848808e-01	3.254133181342461767e-01	2.697615224556113023e-01	1.824057716959060216e-01	2.994099126845278791e-01	2.631887036295663118e-01	3.780469715455482271e-01	5.312749413254199693e-01	4.736099495068085696e-01	3.014524688990101731e-01
4.092825305439632411e-01	2.960845734650082162e-01	4.740822318601263241e-01	5.260186361999866778e-01	4.549453301176391573e-01	3.761688463324528997e-01	3.372040642259641618e-01	2.681086980352433979e-01	2.727055489819278922e-01	2.755943150466616531e-01	1.889190892551791123e-01	1.612479185740234300e-01	4.757556969687746218e-01	1.140516570890332537e-01	1.204439753542341229e-01	3.476582976110367262e-01	2.941928170799992803e-01	2.950760776723363454e-01	3.753122115435177930e-01	3.115134068910409004e-01	2.781385879308453379e-01	2.525255030040006732e-01	2.993607974622942147e-01	1.963815537708333836e-01	1.859080504826295943e-01	1.028492363282340477e-01	2.619480244705490457e-01	2.631372602555944185e-01	1.442921718151435884e-01	9.493941400757008320e-02	1.792018622715524645e-01	6.086458152368121738e-02	5.692576758822696925e-02	6.397673865067206311e-02	7.613624140779964855e-02	2.055411110349229520e-01	2.554103979885200548e-01	2.494454137293865836e-01	2.041804859867950295e-01	2.129314581993393685e-01	1.793417909979836411e-01	2.184140289077741992e-01	2.010774866633221469e-01	1.517126536759401123e-01	2.328192630517418316e-01	2.044478406324045372e-01	2.341171653559290522e-01	3.141747622039106624e-01	2.770518389500037926e-01	2.102499732652676478e-01
3.435622330523950274e-01	3.025612332210775857e-01	3.622620865268228463e-01	4.364495885181224333e-01	4.332645230190591557e-01	4.792064416145750405e-01	4.220410976030486427e-01	2.295089259969057827e-01	2.219942439205533913e-01	2.667389422993408088e-01	2.178653467334659977e-01	1.461182389681332239e-01	4.314602224476144499e-01	9.626762493315754732e-02	9.893795668148831768e-02	3.738824188152228278e-01	3.849672837084580079e-01	3.351313778977395574e-01	4.491832678209662366e-01	3.866738697736785135e-01	3.438873155190269038e-01	3.206210639891599601e-01	2.803498942362600554e-01	1.665968289290325199e-01	1.673142455629513525e-01	9.230560200476209398e-02	2.149459233130790181e-01	2.258690356513604891e-01	1.191137560329218331e-01	7.095771144697698984e-02	1.369018789076612286e-01	5.499997406448549342e-02	4.384165016165243040e-02	5.505944171996712821e-02	6.550429359545521801e-02	1.778551150714502704e-01	2.175472573040772850e-01	2.185181159515439953e-01	1.703878706668922882e-01	1.844159215272402341e-01	1.505046740416455253e-01	1.896049374098350004e-01	1.761702745807750825e-01	1.271123696791653657e-01	2.029935778838920790e-01	2.028454809166257977e-01	2.332054470904630084e-01	3.616675584321535908e-01	3.049963093286873761e-01	2.538760231126697131e-01
1.386227387213706808e-01	8.272286833101767656e-02	9.070894450206527793e-02	1.275154576004515761e-01	1.135303146022386550e-01	1.107681390490385387e-01	1.023977171630495314e-01	1.180708546730115244e-01	1.193707894074018810e-01	8.504604524842808433e-02	6.293903897433583694e-02	5.868901039781772994e-02	7.484587185494620543e-02	1.039308378748471373e-01	1.144203395885098340e-01	6.777167305861028779e-02	9.887248157559999640e-02	1.311792862664994674e-01	8.719285508035347354e-02	8.042604330307275007e-02	7.790586750727648835e-02	8.345265848439971379e-02	8.896080043224892375e-02	9.418291646630951031e-02	4.844895282502641870e-02	3.136433663766881319e-02	1.799585019461217017e-01	1.219185465347689817e-01	2.062262990599675883e-01	1.959416073586496276e-01	3.185540553408965914e-01	5.448135604103698792e-02	1.712652374716224224e-01	1.299887829499052905e-01	1.399932128530638753e-01	9.110484840396612660e-02	9.831974290924785920e-02	1.204438253195184577e-01	9.253258963827501460e-02	9.256939292049069790e-02	7.151400766294695177e-02	8.690347382681924693e-02	4.324744776324603024e-02	6.676931294516562365e-02	1.445576589487993779e-01	1.558462081348548633e-01	9.330789064631703211e-02	8.325177463113832277e-02	8.945638624183760435e-02	1.178318881569339616e-01
3.237124524717388541e-01	5.861648072187113367e-01	4.090714061299177140e-01	5.160305648349530205e-01	5.457444470315744312e-01	5.867185193451566194e-01	4.353026309156903806e-01	3.385543450520268616e-01	3.334961645381906425e-01	2.895655954490614636e-01	2.133972098082503877e-01	1.868966652490243741e-01	5.252159935493545539e-01	7.985727202351147747e-02	4.678994016586945220e-02	4.962726823377787699e-01	4.454775851341541970e-01	5.156264900030559373e-01	4.824816237501566296e-01	5.729311794574092342e-01	6.579824567115023504e-01	4.915789263745106719e-01	6.106565559211045713e-01	1.716208314661523682e-01	2.120003536157848978e-01	1.259653589347274893e-01	2.391078553986301092e-01	3.042983892013554348e-01	9.657511560148673846e-02	1.174084315197868322e-01	1.238655865835566194e-01	5.348130757252666373e-02	7.177005733846775204e-02	6.954780581773258030e-02	9.457563182370977428e-02	2.587925646716252581e-01	2.309198282943565050e-01	2.016727837172562765e-01	2.499677040356584334e-01	2.393250529155853124e-01	1.801491614403519792e-01	2.338061768282301833e-01	1.971114704343575330e-01	1.161457416001311083e-01	1.813227680636204098e-01	1.733018231399818809e-01	3.234748027900824496e-01	4.355606502377485922e-01	3.648032527512513057e-01	2.352294179529301754e-01
3.099704484768746049e-01	5.766469014775171820e-01	3.618716729025024392e-01	4.368979030486440651e-01	4.419276912492934861e-01	4.897369278261213266e-01	3.771796837965901150e-01	3.271182301559881767e-01	3.172018206177579791e-01	3.580912867664295951e-01	3.106143470771324799e-01	1.638367537033307286e-01	4.386574039301044947e-01	9.097293046220300550e-02	7.339137985127477948e-02	4.808296647163934345e-01	5.680017416282361342e-01	4.500550327292696662e-01	4.569275724643745984e-01	4.845374710546065944e-01	4.551908772104084622e-01	3.875179660317917829e-01	4.326948594638192480e-01	1.891156179616636790e-01	2.016423237543072677e-01	8.251158795086668829e-02	2.644988709934581461e-01	3.008669427447906441e-01	1.448331185552706735e-01	8.015182875412141250e-02	1.167801230069147184e-01	4.482856084556199883e-02	4.049294902729187740e-02	4.351577219690042075e-02	5.449015395571141229e-02	2.448499948312621299e-01	3.010946567463530510e-01	2.864378841741951898e-01	2.654189572667893793e-01	2.671236841274275409e-01	2.163531576885051322e-01	3.878860285103836181e-01	2.531157722484608241e-01	2.193929363189688342e-01	3.399146908509610987e-01	3.372693607554239636e-01	5.096731073934800405e-01	5.225755766707542715e-01	4.935873955280599690e-01	4.285724623605143280e-01
4.252546938686147526e-01	4.479663894318899331e-01	4.185482681757013990e-01	5.540142080780212641e-01	6.229479208996452355e-01	8.046108988704846476e-01	5.460106390722579972e-01	2.690917003441610778e-01	2.517631171740728480e-01	3.577196827869930096e-01	3.173229155221691800e-01	1.755723979722476347e-01	6.026615725206556640e-01	1.018990730818657292e-01	8.886723269035436135e-02	6.202010618134019548e-01	7.367702411349298375e-01	4.745257879952706759e-01	7.567146409001139773e-01	7.472682345678497429e-01	6.515920791729344907e-01	5.544953130225969140e-01	3.784483682388279924e-01	1.792698547292038702e-01	1.870152620860414672e-01	1.076903295490616030e-01	2.415788937551310855e-01	2.437724849123283632e-01	1.015423539407829534e-01	6.339980982165357992e-02	1.074400722410169956e-01	6.129203803061811229e-02	3.939771564082680116e-02	5.869060375733149010e-02	7.367024800677525465e-02	2.220151666333431972e-01	2.408392519876730864e-01	2.429323668970411187e-01	2.024827634172334800e-01	1.995881787652673822e-01	1.551920218147830877e-01	2.195470918547517691e-01	2.006014210741845216e-01	1.134788190581836054e-01	2.293927733534890101e-01	2.745753869144452741e-01	3.240485616999166929e-01	6.274795503629220228e-01	5.333797818766723431e-01	4.010585348826652963e-01
4.346361039728974252e-01	5.153405524420978656e-01	5.647993352108168219e-01	6.220638288968231011e-01	6.004172391474701387e-01	5.620719033631974559e-01	4.661430182001846112e-01	3.271569896554296641e-01	3.232587586850947381e-01	3.836701719092123208e-01	2.690269551134001347e-01	1.743106300220670646e-01	6.815911666494706145e-01	1.163568032242661976e-01	1.168689875724538557e-01	5.549513506734482515e-01	5.049379801259576972e-01	4.690543825066571526e-01	5.697123025152160958e-01	6.486315487639919830e-01	4.766301951726104047e-01	4.037928145338268715e-01	5.575856073943117330e-01	2.060722426106697536e-01	2.135623901110648148e-01	9.455752293777164308e-02	3.228204876650791477e-01	3.430471588957573759e-01	1.416784018478260965e-01	7.795882599070211305e-02	1.410056499446107059e-01	5.687739052673383700e-02	3.631408863455718589e-02	4.773833524938081441e-02	6.219956877378509524e-02	2.547929147841822006e-01	3.202114348406723821e-01	3.070627853871858992e-01	2.624483967442442500e-01	2.527969988027693460e-01	2.102823517157718924e-01	3.264163637927746664e-01	2.410705528659547736e-01	1.858030042160102036e-01	3.158792914935804053e-01	2.785965885956802057e-01	3.701293935986040839e-01	5.106003512415144829e-01	4.365682313728826980e-01	3.178678442578035113e-01
3.141661345206098188e-01	2.400714452748595462e-01	3.460311780940841242e-01	3.831000724204894903e-01	3.594563429575123870e-01	3.413234405725651954e-01	3.100841642290259048e-01	2.024155169571716095e-01	1.972862923809637070e-01	2.349073889213966759e-01	1.734459320358175960e-01	1.243642994371248756e-01	3.706358446763488024e-01	9.586164463015345305e-02	1.062810142446860978e-01	2.902868928639604773e-01	2.815573705243287206e-01	2.639581944593223928e-01	3.498254698341692892e-01	2.827777125782545697e-01	2.492654380439272566e-01	2.271271191665766020e-01	2.361041531192638043e-01	1.540960707551153330e-01	1.440104018387582396e-01	7.409712829407111290e-02	2.195140120510732373e-01	2.125022524176012895e-01	1.285959491419744749e-01	7.090993257565826602e-02	1.617556646021756639e-01	4.726688257194228832e-02	4.446013570726491809e-02	4.956380282567660750e-02	5.805328255449092312e-02	1.572664641698513777e-01	2.068089539138478206e-01	2.116463890681917759e-01	1.540218323433318048e-01	1.631704968947159107e-01	1.366788738533709358e-01	1.710418102703925025e-01	1.530892512924107163e-01	1.232494575664734998e-01	2.048433404932031854e-01	1.932251882402782062e-01	1.867790851107694883e-01	2.832558705606709193e-01	2.427306149343968489e-01	2.015067833928755048e-01
2.063470138264858478e-01	1.237273106339026874e-01	1.107175238463465189e-01	1.629736114025979454e-01	1.626019527085010019e-01	1.698940791143771223e-01	1.161797923737548643e-01	1.560111899776445155e-01	1.833438063158624731e-01	4.938186319744124197e-02	-8.217527457056335999e-03	1.903232970815389724e-01	9.116402117615070300e-02	2.386100912698739251e-01	3.322206475173355433e-01	9.067500486612080357e-02	7.258523514870553195e-02	1.659473701178733607e-01	9.148997804409429724e-02	1.128371108666351430e-01	1.426305957900986521e-01	1.559978717193608311e-01	1.348465174737649708e-01	1.469586324657497223e-01	1.891514549904274867e-01	2.433821595736058718e-01	3.220012959659564467e-01	2.312546230439337380e-01	2.149061539738051363e-01	6.114766052026439080e-01	3.615821118894936848e-01	2.414178164013849326e-01	3.560339183475592084e-01	3.616734747260880178e-01	6.465592710937076992e-01	1.244136806343715401e-01	8.515021796697970491e-02	1.064874600803570326e-01	1.192985662373252237e-01	1.164315577609668917e-01	8.564088658671105414e-02	6.515459730782995063e-02	2.570196171165081700e-02	-8.984793786605920190e-04	3.477152303208454198e-02	1.263016732143842219e-02	8.460436005790882008e-02	6.165112902653022142e-02	6.795172035541527378e-02	6.370193750664439152e-03
2.252238621624735593e-01	6.995531800246891641e-02	9.204479255831864160e-02	1.507037569584093739e-01	1.424301221640744408e-01	1.303446844001969473e-01	8.784796807099837235e-02	1.158964271136907892e-01	1.372502472754223990e-01	8.768048757384491743e-02	5.379411162642895594e-02	8.274914390984715318e-02	7.494706931574451891e-02	2.595526072066861589e-01	3.668202692144374999e-01	5.804036529760313312e-02	6.668707734094124484e-02	1.038605122027707883e-01	6.750414418336532496e-02	6.363190870575399782e-02	8.295028227055398218e-02	9.815847622558585006e-02	6.490161509382540161e-02	1.509162971581556045e-01	7.935424911772134826e-02	7.461802793551590429e-02	2.741460132273339512e-01	1.363763520915590999e-01	3.595186993475515957e-01	3.199308475452910527e-01	3.720511888601945594e-01	2.151602242133004717e-01	2.504510720138873880e-01	3.396210418260748876e-01	3.366299272788033092e-01	1.045883734467500520e-01	1.278394144147370903e-01	2.450340352449457970e-01	1.051079196802605364e-01	9.879415181258338619e-02	8.611651329010264200e-02	9.026726588565549270e-02	5.055058797800299208e-02	1.220899067325600662e-01	1.779532450304865954e-01	1.705702855826416175e-01	7.330240138947791140e-02	5.398686858127264843e-02	5.832935474441571649e-02	1.289018152604940737e-01
3.605815420050876297e-01	3.304243725089563433e-01	3.316337709793594213e-01	4.321071625988661680e-01	4.500107443205327851e-01	5.265574862219419838e-01	4.672150376473108713e-01	2.619863882326300963e-01	2.512149586087947806e-01	2.912176336615687200e-01	2.600258677921856720e-01	1.772008610235490667e-01	3.940162862933127563e-01	1.132997887460828190e-01	1.099250642540538642e-01	3.789859716726540761e-01	4.347168609603881406e-01	4.844366510502635670e-01	4.536265995529996653e-01	4.260232440582522040e-01	4.291874797396293406e-01	4.240663521443108763e-01	3.000745440459613445e-01	1.867797747273917675e-01	1.894072089019059324e-01	1.105267749749615086e-01	2.385330955168911971e-01	2.559512536153417117e-01	1.440790497802365844e-01	1.123333836331307650e-01	1.684595819147070850e-01	6.670689297700806153e-02	7.928395230483065159e-02	8.976741007664547356e-02	9.702942796522588675e-02	2.017584805576743134e-01	2.247546459956135667e-01	2.283407070316555709e-01	1.910779530057075404e-01	2.024174060673483710e-01	1.652313872150765750e-01	1.956719505649255897e-01	1.946711742507458709e-01	1.330780430306457152e-01	2.089007424761417930e-01	2.247970778615790977e-01	2.572400111344120277e-01	3.973895453374291509e-01	3.251170378938346706e-01	3.095837434372816221e-01
2.914407712049417801e-02	2.612890206694537185e-02	1.764884443138917125e-02	2.807736627131029311e-02	2.574028210665125355e-02	2.794022381794069448e-02	2.370833683729422353e-02	4.378016648252853332e-02	4.671987705499254517e-02	7.127213355068609361e-03	4.935652018019362269e-04	2.239071782282701581e-02	1.336998137239060920e-02	2.598819938619759129e-02	8.697152455810151436e-03	1.707554868966770778e-02	1.733406116920091153e-02	3.862515552072792735e-02	1.723688664370376031e-02	2.130507747757890910e-02	2.307930937476146069e-02	2.499018304378794464e-02	3.086788845357782765e-02	2.786380941262237704e-02	1.904432748837175254e-02	2.358197841884098270e-02	3.943143100294193432e-02	3.633617527114900436e-02	2.835978867572462592e-02	9.587481580959693328e-02	9.430078695370841535e-02	2.683740137491002695e-02	8.664587816088543948e-02	6.554661025129926433e-02	7.757754821102864906e-02	3.301307692656835213e-02	1.474456099439975555e-02	8.976581739821579836e-03	3.169589760720260829e-02	3.207523286056975648e-02	2.095480536292191817e-02	1.203054829947410552e-02	4.789698938606634475e-03	-1.065130824085223742e-02	-8.267014284386657282e-04	-2.860175355716675907e-04	2.110737391764868492e-02	1.316488931150596765e-02	1.797228492042965073e-02	-1.521124657184392463e-04
7.871103381639821261e-02	5.710438083336577542e-02	3.820185669418867808e-02	6.654516575710237025e-02	6.120141888966011690e-02	6.365809546737873081e-02	5.283421271360268234e-02	9.625984118798712463e-02	1.024283060434686421e-01	2.318788394484684601e-02	1.577260790136583712e-02	4.712758322145373102e-02	2.888173430934704369e-02	6.528826880664101440e-02	3.579225198956602350e-02	3.541438585830596758e-02	4.153122800750799065e-02	8.054785565191363572e-02	3.484188555689624739e-02	4.285905452514182645e-02	4.848028561581419621e-02	5.507793674334321432e-02	6.638952529529355828e-02	6.637095056797877313e-02	3.484397750851810777e-02	4.253533182064474227e-02	7.979437976842784774e-02	6.575026935774262726e-02	9.234947325631655268e-02	1.941823609184587796e-01	2.027225730277762150e-01	6.210922882115894189e-02	1.848548947357281647e-01	1.601043029659912353e-01	1.570483285716507971e-01	7.042698300256997057e-02	3.680815556505095953e-02	3.322288883744183019e-02	6.499002070249638996e-02	6.968241555990617453e-02	4.841377618599219945e-02	2.839601644845988690e-02	1.987221830072993800e-02	-2.738041794998333309e-03	1.441558295984019487e-02	2.336985640990834126e-02	4.588047892748903928e-02	2.801349291759235027e-02	3.568376337397358156e-02	2.870280458959771977e-02
7.882109711568313637e-02	4.296575144815865943e-02	5.331372387162572335e-02	6.547073744741251089e-02	6.575238079802020463e-02	6.355843183383341755e-02	4.515013188308954206e-02	4.842048650147270233e-02	5.356638089646287987e-02	6.043497915642646184e-02	5.159819780766539826e-02	3.492987483675192434e-02	5.383046967628445784e-02	6.109735546466246031e-02	7.255476018050735498e-02	4.562835348718432410e-02	4.882674720359121007e-02	5.134758426858894442e-02	5.134206859707556025e-02	4.289102206973197801e-02	4.822187116522270306e-02	4.721304234637771491e-02	3.296497846268319626e-02	5.983540125255003977e-02	4.537150416852478441e-02	2.263015158366150220e-02	6.253088371341518348e-02	5.849948207157436991e-02	4.195897326844440223e-02	3.779816753143817182e-02	5.500251632084172254e-02	4.912608684199499393e-02	3.441996348025032348e-02	4.626439722210886479e-02	4.524843758648668807e-02	3.979092273623360820e-02	5.990437919563446761e-02	7.715455571940947610e-02	4.190727588686288946e-02	4.420783992633587484e-02	4.225576876968729217e-02	4.417187101412969191e-02	4.634631567044683598e-02	4.473091852518700645e-02	5.535339924614920970e-02	4.656123780573422077e-02	4.092838938615942640e-02	4.849562297790441234e-02	4.065909577569122579e-02	4.852444598383848923e-02
2.355255027755520369e-01	1.636897121898634733e-01	2.147814473996385032e-01	2.364930664620111811e-01	2.223562407211782943e-01	1.901386406519051386e-01	1.479061057905426968e-01	2.028859520494972202e-01	2.208694756792612679e-01	2.343414120147615243e-01	1.724534935151822157e-01	9.308883922922502052e-02	2.057510330102046703e-01	1.292888719008290499e-01	1.482440809885827437e-01	1.481441603534019991e-01	1.409488939839236010e-01	1.580862236250851482e-01	1.569842814347549298e-01	1.290489694852853253e-01	1.383148550289436396e-01	1.396690640681167717e-01	1.310726096327337886e-01	2.137656653073255197e-01	1.638107170190583883e-01	3.277339041495406363e-02	1.959640274666694659e-01	2.159635722742425101e-01	1.010651249994067857e-01	1.058191932931035369e-02	7.858059111545558084e-02	7.987470389051998243e-02	3.085865964544782722e-03	3.298144484313882824e-02	2.566195361525294011e-02	1.588471130038484891e-01	2.752072475826587983e-01	3.005420105874229697e-01	1.922859687905569548e-01	1.890718946153215618e-01	2.174566428765997428e-01	2.619660957273466928e-01	2.109064209876192475e-01	2.156133336696728353e-01	2.568804821212550271e-01	1.796118520713380906e-01	1.920802208239797415e-01	1.629254115097719946e-01	1.420088271935493196e-01	1.646152534199972206e-01
1.958517175414525580e-01	1.725630318451210898e-01	1.986767260661891632e-01	2.226926250361604687e-01	2.021094943178197434e-01	1.802708837686010368e-01	1.519361009288606457e-01	3.056253379343225052e-01	3.319516341770104018e-01	1.649476109091058129e-01	1.245012572245636356e-01	1.321421873785399437e-01	1.807706389847682227e-01	8.505182379898254541e-02	7.090385290208522928e-02	1.477481753771722750e-01	1.364725086178415758e-01	1.702451235587154055e-01	1.434405030999823527e-01	1.352109748035541237e-01	1.387639419484747449e-01	1.425965140094125061e-01	1.644318132669786436e-01	1.910783762373659822e-01	1.573609788721708480e-01	8.884097417065682512e-02	1.478312136164278978e-01	1.895109440485598373e-01	9.022437082451431611e-02	8.884863806486879845e-02	1.194148428111521804e-01	6.420193213956208733e-02	6.501271798741091457e-02	7.160093993647054234e-02	7.543332338008917892e-02	1.867726618974056285e-01	1.884910957945094001e-01	1.691888795813339397e-01	1.840696960244337099e-01	2.088587682218129848e-01	1.852641265158551653e-01	1.743453192525546980e-01	1.841430947302073740e-01	1.183742278946999099e-01	1.299922745006093505e-01	1.098820678879245116e-01	1.776423153382581666e-01	1.440895684085340966e-01	1.374044929474143861e-01	1.235634729882837957e-01
2.465666145589303915e-01	1.384767845350258764e-01	2.087241700655258492e-01	2.231335788280356391e-01	2.101623013352492964e-01	1.896870207713091672e-01	1.440213179670425669e-01	1.770893048660394098e-01	1.766870941847692722e-01	2.915172931835771641e-01	2.421756792737645436e-01	2.327582910392243798e-01	1.930740186130018021e-01	1.112982385700625465e-01	1.436674225544508909e-01	1.469452791116995505e-01	1.428235456679018411e-01	1.534172931370497983e-01	1.582963009077229255e-01	1.197245168640964363e-01	1.376596302754928558e-01	1.441559908301926762e-01	1.006897105099489459e-01	1.932375375679936114e-01	2.654722882904452796e-01	1.719810687314871633e-01	1.836615972681888975e-01	2.397302901024778721e-01	8.388290390757763282e-02	-2.336776130041925623e-02	2.974897564398656588e-02	7.261123089516845208e-02	-2.967870819905487484e-02	7.710162919185549295e-03	-7.085514294168478644e-04	1.122524596835641764e-01	2.224593993698228134e-01	2.676014522253568617e-01	1.242328726613959461e-01	1.538080241932905379e-01	1.712569562901378739e-01	1.662329120186236686e-01	2.927445809195403092e-01	2.561815586279888035e-01	1.978427811750166909e-01	1.509232634468075651e-01	1.364723707090796379e-01	1.700972929330360206e-01	1.256930012515683204e-01	1.593701871756268429e-01
2.229883505836162683e-01	9.493397545216870903e-02	1.086431089052130039e-01	1.675992736921592952e-01	1.620174164644622716e-01	1.512860851236545734e-01	9.944169820622937583e-02	1.276575875756735534e-01	1.464952663610813999e-01	1.083282154831921446e-01	8.004659883726959746e-02	1.163997658793589490e-01	9.817029621752448865e-02	2.619139326471170426e-01	4.067401153895022214e-01	7.960650937959083684e-02	8.028100839638122044e-02	1.146724317469772075e-01	8.176054970642183950e-02	8.667825500757640744e-02	1.064500900904062491e-01	1.198607917521599397e-01	8.992189399484372403e-02	1.484549285867658164e-01	9.479376642737911973e-02	1.103814842747168484e-01	2.252120064413814515e-01	1.276770704135120615e-01	3.570951845164909155e-01	3.116762505682917350e-01	3.013902268155290165e-01	1.978245507618724974e-01	2.260423543330419838e-01	2.670144902371804907e-01	2.777249362606842298e-01	1.030881246401616907e-01	1.058445101300170554e-01	1.713870906482742318e-01	1.013622039173636691e-01	9.779408513450307816e-02	8.521102171362096578e-02	8.932436834239343426e-02	9.617127205384309874e-02	1.432653150025692823e-01	1.452014099098695443e-01	1.503860739688887560e-01	9.253681278219000328e-02	7.256346222934029200e-02	7.478548875950991048e-02	1.362522032921243131e-01
1.858207267719002298e-01	7.057638734574821215e-02	6.058294299058887555e-02	1.277748731428364204e-01	1.318557295400607510e-01	1.314007834572901157e-01	8.647118392113399554e-02	1.278292734604447867e-01	1.149432802609716558e-01	1.641294940304656724e-01	2.065891838630393718e-01	2.150685180501782090e-01	6.446527424488215918e-02	9.466366444577159478e-02	1.451791781489913391e-01	6.547998370080480857e-02	1.150718512664311577e-01	1.233143100974754963e-01	7.827005574338236071e-02	5.731757196741989191e-02	7.871819757460517264e-02	1.018085553511498681e-01	5.527027127808334384e-02	1.309371795883956524e-01	1.650747474590052999e-01	1.261571993464255248e-01	1.014589589260756902e-01	1.227931619654689249e-01	2.248590011065338956e-01	7.226375173815706432e-02	6.048622765764139625e-02	9.505124645701194808e-02	3.951624852162241575e-02	1.486213615296445856e-01	6.444575136600150245e-02	8.713489252567943599e-02	8.184192204877993593e-02	1.334467661416704753e-01	7.685588003611495966e-02	8.101683783309458764e-02	7.445036573993166207e-02	5.166457920434253809e-02	1.336567265192806775e-01	1.402290928529366099e-01	1.083810710800745258e-01	1.824477763280080989e-01	7.299393825175935768e-02	9.823005271663524940e-02	7.696882541532865107e-02	2.446408177077055990e-01
9.426874944488944363e-02	1.040748902690847161e-01	9.655045754632968213e-02	1.172171288488266655e-01	1.166294703816698614e-01	1.214049694542387176e-01	9.937235718523608485e-02	1.252812355414927303e-01	1.223358473172864447e-01	7.863494855997095467e-02	5.473679668071753518e-02	1.962664183407525076e-01	9.747469735204439267e-02	2.849698082867628199e-02	1.717852827297318766e-02	9.289860911228334239e-02	9.126829547895126682e-02	1.313419394750295344e-01	9.371968962471867448e-02	9.690227406839882485e-02	1.092247347841453081e-01	1.143416967293716252e-01	1.068931392071270220e-01	7.369256384876063382e-02	2.105944456922283492e-01	2.030085633641565968e-01	8.574376696629981698e-02	1.505937875825820726e-01	1.680355012034527931e-02	8.475318367549418419e-02	3.684874001617800821e-02	5.813946170392075841e-02	4.345172584848399494e-02	5.392620829298784557e-02	9.589908109196368380e-02	8.093011143481146363e-02	6.745250958326437507e-02	6.037770018350106099e-02	8.367119472604690744e-02	8.556127489253972929e-02	6.765454653366315130e-02	6.729613457112292030e-02	7.937026621018587746e-02	4.388018976617114736e-02	3.343540140004680472e-02	2.596637996892259964e-02	8.900465732851697842e-02	8.622849548817919374e-02	8.565174131399179436e-02	4.286009204108016252e-02
2.666338522527340049e-01	1.969408593847190858e-01	2.327804950226488867e-01	2.678658584067268311e-01	2.508076540824938916e-01	2.305510918908202644e-01	1.788155726079357077e-01	2.830588322418661207e-01	3.117421535557897139e-01	2.122711469533195283e-01	1.475320026259922812e-01	1.427306075852297351e-01	2.160041120644725088e-01	1.457899336221115949e-01	1.490736341186610359e-01	1.709960563643384557e-01	1.566969019066288549e-01	1.961466710756522014e-01	1.766393515649757051e-01	1.605398541030881587e-01	1.782422724950576964e-01	1.839137619786810895e-01	1.802423606740997664e-01	3.792334272036510523e-01	1.997588472538068816e-01	8.873206783333172087e-02	2.020463344147851448e-01	2.544423021075820635e-01	1.308837601769404779e-01	1.066461484026559325e-01	1.515465961894128522e-01	1.059111003102418541e-01	8.049045890242692569e-02	1.034918973903420220e-01	1.031281169812616055e-01	2.017037426074628492e-01	2.339929409905990298e-01	2.379719157535648832e-01	2.021829328456637986e-01	2.200932909715506425e-01	2.089935065136437342e-01	1.953114372071720894e-01	1.961586103414992566e-01	1.535709741345948343e-01	1.746742157750180713e-01	1.395685384272106200e-01	1.814915044209436945e-01	1.707462336458116792e-01	1.519928919026055925e-01	1.440969327090557417e-01
3.395870995373781454e-01	2.359396914420896219e-01	2.923691775314168906e-01	3.352740559101510809e-01	3.088492481500620390e-01	2.792846522504480733e-01	2.188411167306062721e-01	3.474666823896205292e-01	3.798647234191545596e-01	2.526011324392578583e-01	1.721777898296115994e-01	1.847986967665362912e-01	2.687993133929344469e-01	1.643264866571544913e-01	1.657084108326950522e-01	2.128302042477237810e-01	1.947773227200432777e-01	2.330266560867256254e-01	2.198441113232160460e-01	1.969686581331560604e-01	2.140491978517472249e-01	2.171522647194940037e-01	2.190697840219515413e-01	4.700217169490903957e-01	2.427215097043840530e-01	1.236721349221621830e-01	2.523687035447481630e-01	3.109505536451795393e-01	1.596392031524895838e-01	1.395946125507676050e-01	1.928366538682743658e-01	1.170095718643274080e-01	1.023973899252866582e-01	1.254912344210026287e-01	1.281916457234935358e-01	2.405692284071127007e-01	2.733735646385990758e-01	2.725135697026488391e-01	2.395662233087970383e-01	2.598850654298506258e-01	2.393252674887304254e-01	2.260291581503097169e-01	2.317567543350834425e-01	1.747074938226945151e-01	2.028587864530647655e-01	1.652090010504219109e-01	2.168333304797737671e-01	2.072063748280754403e-01	1.875325526670509890e-01	1.729134861600065132e-01
2.814262736576769175e-01	3.396745642844794522e-01	3.480508344947540467e-01	3.907870270099202958e-01	3.589011638371099600e-01	3.244771744880439734e-01	2.718898466401386549e-01	4.816372412023274818e-01	4.681637199766644497e-01	2.951878903612715765e-01	2.054094169493672906e-01	2.540081488058882342e-01	3.186031386666383081e-01	1.165571790462237856e-01	7.434010078362389418e-02	2.656549284338380890e-01	2.508307840706678893e-01	3.475510995575027962e-01	2.550518830216589872e-01	2.538958010025311740e-01	2.663868096882414105e-01	2.777339563806541234e-01	3.502014362894609878e-01	3.379568272790316463e-01	3.634130910482744614e-01	1.346807264580814623e-01	2.706421698134225395e-01	4.784384303226767443e-01	1.513026690461577173e-01	1.412913959053948010e-01	1.848104233939842356e-01	7.809720054501304021e-02	1.014286772250174579e-01	1.098161556522965210e-01	1.057311131234765084e-01	3.091269805429597284e-01	2.888929669133060707e-01	2.561220046697773589e-01	3.061370506763035904e-01	3.338709997425237108e-01	2.673683349030774870e-01	2.678329101881293250e-01	2.712525537159595768e-01	1.735772232040866947e-01	2.038858721899587390e-01	1.801206134956630511e-01	2.964558390952849454e-01	2.576418199827629762e-01	2.462880849130504035e-01	2.054702148676715023e-01
1.563167541463403309e-01	1.499118279301185075e-01	1.123458440709504264e-01	1.631858949273149173e-01	1.568200480610628389e-01	1.760778230323567228e-01	1.457956566597383985e-01	2.154120776752185273e-01	2.217798620493161565e-01	6.697704449228845947e-02	2.197937746674847106e-02	2.607087143977196431e-01	9.128673629435900272e-02	1.153299010741526548e-01	1.039687213451664233e-01	1.043471776803447798e-01	9.929722999549185636e-02	2.246908865642282260e-01	1.052630549011995126e-01	1.307056388851913498e-01	1.528978392036795253e-01	1.737630655228423748e-01	1.717054409861858422e-01	1.332913175480270607e-01	2.435806099712871375e-01	2.787443361480133053e-01	2.169002567315327090e-01	2.712177698102359868e-01	1.284994980835649503e-01	4.656009788414616768e-01	3.398448830709716040e-01	1.412244202637658597e-01	3.261997495692656179e-01	2.638068374507154257e-01	4.021174605336573782e-01	1.403764956044576684e-01	6.835868928454265359e-02	5.018023807172644624e-02	1.317059943615155049e-01	1.484098245345894518e-01	9.660599593953621278e-02	6.031009780001040516e-02	5.204477260067655320e-02	-1.841174871152248885e-02	-5.960410634700500677e-03	-8.359532046320736556e-03	1.140420549829095492e-01	8.295373711389976423e-02	9.300796265549533814e-02	1.835487505195588067e-03
1.160222710799957008e-01	4.395078161971729958e-02	5.978257792605542673e-03	5.740784962912422879e-02	6.430929399918949851e-02	8.540198290330798525e-02	5.423840678986741048e-02	8.330864834738836711e-02	9.948434408425071984e-02	-1.245871473862084512e-03	1.996702286671324638e-03	1.241982129615792352e-01	-1.175729928774393038e-03	1.432152895161550588e-01	1.897093990184953727e-01	1.714294614189009608e-02	2.696319621522164436e-02	8.456689336209774477e-02	2.526867161397159528e-02	4.135868858830747674e-02	6.704581906896531218e-02	8.736684530070605581e-02	4.957936449197353213e-02	9.287649594927899210e-02	1.051766334130448677e-01	1.592240777869744217e-01	9.158668941201805747e-02	7.251589317442325155e-02	2.080987381589340657e-01	2.952367983299551413e-01	1.811249118521471579e-01	2.050777429374938954e-01	2.118585067052974891e-01	2.829760787584035264e-01	3.025971171513086033e-01	5.602312602786901213e-02	1.002952242705724322e-03	3.779144312527713684e-02	4.537173971318418653e-02	4.731041499261357669e-02	2.746366428240792912e-02	-1.774897415043887733e-02	-9.531785187313674204e-03	1.401281461234278602e-02	-1.612743650223603248e-02	2.068382381877476375e-02	1.967330960739554005e-02	5.590220638728438107e-03	1.620895141047100710e-02	3.515859270776516832e-02
1.704106261528349764e-01	1.458248202363824630e-01	1.695289928964665294e-01	1.888571840964460014e-01	1.845296046700513337e-01	1.707273152867574140e-01	1.310911109690758858e-01	1.707305690430037381e-01	1.804619256962857465e-01	1.767869294436248406e-01	1.287946578114450014e-01	9.359111902775534009e-02	1.696398125196208750e-01	9.251955625455690613e-02	9.719514404204365743e-02	1.357916072530799267e-01	1.267503846271427759e-01	1.511342343893465057e-01	1.414845252480195770e-01	1.255140127841303521e-01	1.356550026088395589e-01	1.354337320301784164e-01	1.272467083145722988e-01	1.734535462045878884e-01	1.578659049432145633e-01	3.599657530023468721e-02	1.516637373791419330e-01	2.040260145573647155e-01	7.805626290704038850e-02	2.557346731880510982e-02	6.720115373039425855e-02	5.873844695422000828e-02	1.585353781836234752e-02	3.691335280307599803e-02	3.045636286710962093e-02	1.264590768259558629e-01	1.787204594390144896e-01	1.946708750423821188e-01	1.376278089374647906e-01	1.435630863795247791e-01	1.458256755825670936e-01	1.503193403607631096e-01	1.478880371518120629e-01	1.296438423359996261e-01	1.512996156744526033e-01	1.154689848557473725e-01	1.307762355192680359e-01	1.387035794045467507e-01	1.191781509420014318e-01	1.151125327683737848e-01
2.795130395898218767e-01	1.082901931576133736e-01	1.759126918304127762e-01	2.115179896601074305e-01	1.977106233582434092e-01	1.748057629947353808e-01	1.234557052030171992e-01	1.403183373018013769e-01	1.631274724539064636e-01	2.046491846530623937e-01	1.493836590607102166e-01	1.790774787142234981e-01	1.656875086667252972e-01	2.067092927572732608e-01	2.809453094928941463e-01	1.206097405820420326e-01	1.091828612002301579e-01	1.157628653945659419e-01	1.273758681570851814e-01	1.067409911356995422e-01	1.260428425125186547e-01	1.307608200410134147e-01	8.358653658714532142e-02	1.979415730749669311e-01	1.881530423650241146e-01	2.205310622366711548e-01	1.989309418461895074e-01	1.519277599471099416e-01	2.021411467091160652e-01	8.263782282900340725e-02	1.375838241185027844e-01	1.632751365860683757e-01	6.888728148338457702e-02	1.044553200070015564e-01	1.037667874763455733e-01	9.989764046404948916e-02	1.936427468093696314e-01	2.691968966734309965e-01	1.155776873820631573e-01	1.336125892470224341e-01	1.539296635954341963e-01	1.422377792502005911e-01	2.437580909002516893e-01	2.883929483146958628e-01	2.108150057543254630e-01	1.558909508285441781e-01	1.181103358081164734e-01	1.217576922662006594e-01	1.078474334111296506e-01	1.424454094227219914e-01
2.008100174410890892e-01	8.039634818781737913e-02	1.269521513834780957e-01	1.486022957280994650e-01	1.468015662430428026e-01	1.329136806498490420e-01	8.744122148589135446e-02	7.990130154908710314e-02	1.076032540375802260e-01	1.156834940091360509e-01	6.509465694751198628e-02	6.693456157192137490e-02	1.257510430012780955e-01	1.840379086540089582e-01	2.404902331706855745e-01	9.064081335976599541e-02	6.679176597098390733e-02	7.496655096075524605e-02	9.693602585674526706e-02	8.496644597241426178e-02	1.031952016699672070e-01	1.008067756830378081e-01	5.866160672506767759e-02	1.518751077818369377e-01	1.045989359357371584e-01	9.863768222637403493e-02	1.430422775946609548e-01	1.046183392052932454e-01	1.015721757009544479e-01	7.976852756953671519e-02	1.197134445894443705e-01	1.540448032696462022e-01	7.760651784504450645e-02	9.890718423912939206e-02	1.176084857652872490e-01	6.647487057830682444e-02	1.440408608316627592e-01	2.011249768554635442e-01	8.067875625145166929e-02	8.759708293327038431e-02	1.106092379925100178e-01	9.832685543027899766e-02	1.201236816075518937e-01	1.437289606925095942e-01	1.264562644476484310e-01	6.880471897478428189e-02	6.891972686584191266e-02	7.910698060938864407e-02	6.353908067039473750e-02	5.426075122224875008e-02
[truncated: 130 more columns]
