# Supplementary material for: Microstructural asymmetry in the human cortex
Source: Nat Commun. 2024 Nov 22;15:10124. doi: 10.1038/s41467-024-54243-9 (PMC11584796; doi:10.1038/s41467-024-54243-9)
Supplement: Supplementary file 4 — Source Data [file 41467_2024_54243_MOESM4_ESM.zip › Source Data/Figure1e_bigbrain_asy_skewness_network.txt]

-8.059342264658861388e-02
7.578463399198601125e-02
-4.205325614573734994e-01
-3.390221932465969368e-01
5.067767064990017500e-01
2.599975569041170775e-01
-3.938984828909299907e-01
6.900020613368857969e-01
1.423004886921366841e-01
2.080270622228669319e-01
2.703406451634063346e-01
1.804685469296628264e-01
