# Supplementary material for: Microstructural asymmetry in the human cortex
Source: Nat Commun. 2024 Nov 22;15:10124. doi: 10.1038/s41467-024-54243-9 (PMC11584796; doi:10.1038/s41467-024-54243-9)
Supplement: Supplementary file 4 — Source Data [file 41467_2024_54243_MOESM4_ESM.zip › Source Data/FigureS1_bigbrain_RH_layer_2.txt]

8.214753550620647049e-01
3.017749164389074146e-01
1.545881881637859001e+00
7.943659907876522430e-01
1.459884130851351491e+00
1.615780505957665980e+00
2.064269616727615553e+00
6.881656087772007879e-01
9.940001112340725031e-01
-1.790459557855078598e+00
-1.265394666027333637e+00
-9.936239125154684437e-01
1.876089108416204132e+00
-6.031833015601336667e-01
7.030754491297875886e-01
1.369528912979333102e+00
1.294734791318796763e+00
5.690590014171813538e-01
1.481231520443742511e+00
1.870060539647556697e+00
2.044465258615690562e-01
-2.071071659315547320e-01
8.507627861598207053e-01
7.834173024576905897e-01
3.898222654522791042e-01
-3.143891008306295420e-01
1.077583525195862313e+00
1.082474182248518657e+00
3.473091946997545865e+00
1.904505361198862934e+00
9.985527434711105599e-02
-3.183964332470207714e-01
1.384197552668245124e-01
-1.175506663135255980e+00
-7.451698397608809143e-01
2.881566266943609844e-01
-3.055592116911294287e-01
-6.596190130079356839e-01
7.345590660942985517e-01
5.469587346666908712e-01
4.421669406034103300e-01
1.111403533835265467e+00
7.299696308652976751e-02
4.928815648086598555e-02
2.364023127770146893e+00
2.017669697158516851e+00
1.268569411349129039e+00
9.444467826423008638e-01
2.518988143862138873e+00
1.144199618504842669e-01
1.820799130644543240e+00
1.837568817333754545e-01
6.944219032293110772e-01
8.094857368357283312e-01
1.154505845870917868e-01
1.404294820909387786e-01
-3.048817578706231601e-01
-9.612215992782422447e-01
-6.492554120267025608e-01
-5.803961000554825889e-01
-1.785629751866893100e+00
-7.611637290531794164e-01
1.755051102166003962e-01
-1.085649434841484906e+00
-9.821726965893772254e-01
3.177768825938377950e-01
-4.044097756258158705e-01
-4.689384747942866305e-01
-7.240838422455032619e-01
3.531834601734447632e-01
1.426966077218312368e-01
-7.053827382422133141e-01
1.987685999259574954e-01
4.807418460647707725e-01
1.457710904607959768e-01
-1.485888103113360836e-01
-3.508157460057756971e-01
-4.894234365950109744e-01
-1.103774791038416581e-01
-7.306346822590595869e-01
2.801792633203044058e-01
2.167472675439596486e-01
-5.755098120267118089e-01
-5.848392155042381191e-01
-4.035466226049700400e-01
-1.722793439039251862e-01
-6.595565619793543055e-01
-3.428461685032255790e-01
-1.081744635137068311e+00
-6.335735950576446562e-01
-3.784391524055120137e-01
-5.075413269628832325e-01
-1.242090896603050831e-01
-1.983478244158941584e-01
1.748352267436421581e-01
-1.400142854980589879e+00
-3.718301925455427814e-01
-2.254967137981452208e+00
-1.175268047719746356e-02
5.064366442974304050e-01
-2.099569185099649238e-01
4.063273200521109185e-01
-3.172595269237269977e-01
-1.323985158436767617e-01
-2.888326985502478461e-01
-1.760519164167008155e+00
3.544107487444476123e-01
-3.658349434362244690e-01
-1.948414677090618108e+00
-5.571320248287686683e-01
-1.008381007221626158e+00
-1.235060154574709079e+00
-1.012358990179362594e+00
-1.064719098593419400e+00
-8.800827449875311403e-01
-5.361440901458651709e-01
-5.688119719657446227e-01
-1.811208462771810579e+00
-3.750155137455430387e-01
-2.173604033657618562e+00
-6.302978394522261441e-02
-1.407315690631403049e+00
-1.233206442356420185e+00
5.841213815901631357e-01
-2.377792130170554019e-01
-8.362621271391059707e-01
-4.124431127722544832e-01
-7.695666779556941117e-01
-2.188203909489846721e-01
-4.334523818754101865e-02
-8.235385940566614105e-01
-2.253748416375722652e-01
1.681236576989650899e-01
-1.229802292157308186e+00
-8.295108963119477430e-01
-8.267547236563621560e-01
1.582569821519102526e-01
-1.840864013190584847e-01
6.150197385340385597e-02
9.061561706478169498e-01
5.673970123163284418e-01
6.897101536635817931e-01
1.764884430533850690e-01
3.546536487504591828e-01
1.262256377219442394e+00
9.401822281391049307e-02
1.500527368771047698e-01
8.759453231807222406e-02
8.550580135765022405e-01
-1.524867047687126498e-01
6.232139890761493328e-01
1.560126542367171965e+00
2.074010486872947645e+00
1.304621241783543883e+00
-7.448125879794975646e-01
1.109058394253315205e+00
-3.250136763485406144e-02
1.527883994491431308e+00
1.418883831169578613e+00
5.501743518913122521e-01
-7.442320128005649460e-01
5.411767285863238082e-03
6.978960401568917726e-01
-1.137745775158353068e+00
-1.224919645006189439e+00
-1.630195308297941736e-01
-7.998615973969559478e-01
-1.001502876290866650e+00
-1.796596543467667839e-01
-9.708391509101442773e-01
-3.363252893689951395e-01
-1.570464537182455933e+00
5.505396423531929706e-01
7.286839992778536557e-01
4.226657770638646561e-01
-7.520497586314975891e-01
-1.335202862187112038e-01
-8.173704533400724115e-01
-1.040662733951825958e+00
-1.548738551283506792e+00
