# Supplementary material for: Microstructural asymmetry in the human cortex
Source: Nat Commun. 2024 Nov 22;15:10124. doi: 10.1038/s41467-024-54243-9 (PMC11584796; doi:10.1038/s41467-024-54243-9)
Supplement: Supplementary file 4 — Source Data [file 41467_2024_54243_MOESM4_ESM.zip › Source Data/FigureS1_bigbrain_LH_layer_6.txt]

1.899210926104592245e-01
-7.075922218710481992e-01
-1.267637551196182599e+00
-8.914471359157536412e-01
-1.353094948668738029e+00
-1.387061940853852482e+00
-2.740297364425767213e-01
2.803353742093106504e-01
-2.020510523493365351e+00
8.995734475927981422e-02
1.169339331160887951e-01
-3.014473264033082911e-01
-1.984567850900802455e+00
1.062911656243469283e+00
1.955329062045567667e-01
-1.128185512599989115e+00
-7.471743673766227944e-01
2.520372178023731480e-01
-1.638913092844587860e+00
-2.122555988747360622e+00
6.678055848280971540e-01
3.309129746351412993e-01
-8.417941438511373775e-01
-1.035333666587296308e+00
2.814003446123721774e-01
2.489663070529315736e-01
5.278862193049718154e-01
-1.510706174416200642e-01
-1.163702984060093204e+00
2.942023829668319324e-02
6.567641929722257688e-01
1.344583235520787623e+00
1.138811762939084371e+00
2.009148694283481529e+00
1.017902612098286586e+00
4.776011962409773548e-01
2.391703143967698342e-01
8.118550305833672764e-01
-3.203137057002074239e-02
-1.231178967082818404e-01
-6.847775427620041988e-01
4.501618030469251575e-01
-1.301907287905287314e-01
7.025655240756642494e-03
6.394987696176004932e-02
-2.414894556371687540e-01
-7.003765885052203322e-01
-1.130042525278858179e+00
-7.676327217126743818e-01
-6.221341196378530336e-01
-8.074539946846085448e-01
-4.704164311749667315e-02
-1.080814612271213226e+00
-2.211224446534438767e-02
1.878238368469219710e-01
-4.555632558258926323e-01
-2.131627439133974844e-01
-1.955681359941387198e-01
-2.025401069152334144e-02
-2.305844514815796609e-01
7.004721420110642249e-01
-5.256165352754441633e-01
-8.091504209377109458e-02
-4.442191134265089936e-01
-3.396385606407782976e-01
-3.313995804048730509e-01
-1.995965607250534957e-01
-3.540218866118490237e-01
-1.417774101559463373e+00
-2.921165544693132277e-01
-1.012948975332101931e+00
-1.837221353247035394e+00
-7.328849703446113084e-01
-4.222652821281571711e-01
-4.850024337657118240e-02
-2.651064266844477268e-01
-1.107919809221259433e+00
4.467408060933559244e-01
-7.112232860522293976e-01
-3.281136052128883485e-01
-8.711207384188722758e-01
-1.326451027550608508e+00
-4.254112618514847566e-01
-4.519865175805466428e-01
-1.953828218268641059e+00
-1.666335754610315689e+00
-1.511255861361917807e+00
-1.121373540809884828e+00
-1.423670285970340288e+00
-1.347021762820618029e+00
-6.305304234949581366e-01
6.387895865416128860e-01
3.755757999261414848e-01
3.823135795546805937e-01
2.329346443732172034e-01
2.477834180401865816e-01
-3.958362710271208784e-01
9.726504596447455020e-01
-7.728609810047265549e-02
5.446978508399765717e-01
1.673016851633849222e-01
-1.598772318431163741e+00
-7.232835238314633264e-01
-1.693275807847192560e+00
6.164665899251130510e-01
9.726755421866158935e-01
-1.156398493531078514e-01
2.242579863755062852e-01
6.239748264988206339e-01
6.534362268004980656e-01
4.435257445780655949e-01
8.945287220191753264e-01
-1.962232302265128625e-01
-3.513780560836216593e-01
-1.070227050833389981e+00
1.045240812702191713e+00
-4.327685124732486011e-01
3.549138826575374051e+00
1.453743137194381418e+00
6.175165898262271469e-01
-1.329786692944884274e-02
2.651595651175943313e+00
9.312243660431320791e-01
4.366084375578073717e-01
1.426478763261857630e+00
1.494902997242677500e+00
1.327433055474659396e+00
1.703868483927408972e+00
4.474573590490204533e-01
7.839193859124246044e-01
1.642287932307093135e+00
1.257440074132987862e+00
1.254234722167810512e+00
1.497600062290095346e+00
1.104596746484747705e+00
9.376706962099231601e-01
8.179392623682889552e-01
1.420904991536349860e+00
7.461445827316207646e-01
7.731903496585427193e-01
2.601307914237644958e-01
-3.900636226363037307e-01
-4.811314712247143355e-01
-4.481094012217609612e-01
-2.296716055911775245e-01
-4.143598885890187877e-01
1.157461746463452235e+00
6.256465988266679545e-01
-1.936547438015527034e-01
4.325535023051390593e-01
3.329462633793629500e-01
-1.199576176274813166e+00
-7.575762648124846343e-01
2.756356858893861950e-01
4.708100912074499877e-01
-8.840971131528209126e-01
1.393153026210486312e-01
-1.628896036800744573e+00
-1.438445684663197888e+00
-3.577507181208168241e-01
7.414141310955574271e-01
8.609729086947252030e-01
3.702287982117659637e-01
2.104895259111938532e+00
1.731312630998839586e+00
2.857248459136036978e-01
6.107353825770315270e-01
-3.300167591094569919e-01
4.377644128630804321e-01
-1.835555502651081028e+00
-1.434606719298915145e+00
3.202448064413899953e+00
-7.968133504129512046e-01
-8.926877174227034750e-01
9.918628517898534502e-01
1.714779177870210392e+00
1.113341653389798624e+00
5.268078864261501737e-01
2.362489113582026679e-01
1.060937445815573615e-01
