# Supplementary material for: Microstructural asymmetry in the human cortex
Source: Nat Commun. 2024 Nov 22;15:10124. doi: 10.1038/s41467-024-54243-9 (PMC11584796; doi:10.1038/s41467-024-54243-9)
Supplement: Supplementary file 4 — Source Data [file 41467_2024_54243_MOESM4_ESM.zip › Source Data/Figure1f_bigbrain_asy_layer_5.txt]

-1.063035142411900280e-01
-6.239307676846164025e-02
-5.221366146636882005e-02
-9.487968098832219588e-02
-2.896284557183747416e-02
-7.452309579276339630e-04
-1.188364120389415329e-01
-1.657922867796110811e-01
-8.854007007903016979e-02
-4.112972490585945634e-02
-4.447085565312316330e-02
-4.101526156879681424e-03
-6.059194003669644835e-02
-9.534139544598063676e-02
-8.549093502281415735e-02
7.936627450711271348e-02
2.873680636903873375e-03
-2.290405655945313562e-02
9.347603634005809126e-02
1.188581240503335384e-01
-9.835163085322706431e-03
-3.530969415329446998e-02
1.061766411664598689e-02
-1.207048861505171169e-02
3.337507905238420308e-02
-4.928099275998588935e-02
-3.402813690581001083e-02
6.195522701427467333e-02
2.317126376814566610e-02
-5.925408389213082834e-03
-4.578359077899217533e-02
-8.649057122862482960e-02
-9.345809937175034166e-02
-1.452961093088691591e-01
-9.402320884654205568e-02
-7.928622004564187323e-03
-2.545624855093118338e-02
-3.834433078183367705e-02
2.287197951533573217e-03
-1.026966811768813825e-01
-4.566622513574090936e-02
-3.733917636369017690e-02
-3.283330307143156324e-02
-5.611849059760419534e-02
-4.703413729587076902e-02
-9.921720055433567997e-02
5.790925710996577130e-02
5.492167687701961926e-02
6.171331063647689068e-03
-7.143672654787094553e-03
-5.187760835028439738e-02
-3.604015090869722247e-03
-9.179585539313560305e-02
-1.296258663615789952e-01
-1.307441441915001279e-01
-3.978887511216069178e-02
4.734525233579696402e-02
1.345754235874576377e-01
6.822471031718997658e-02
-1.139581892875762316e-02
7.396881645207119271e-02
6.318607414432975133e-02
-3.038199197347294517e-02
-8.794286220371483765e-04
2.570060166004169491e-02
9.914486345955247221e-03
2.452235340698849519e-02
2.409980448487466370e-02
1.214880514589060240e-01
-4.147916166241549796e-03
1.055626969121804953e-01
1.485822863579591702e-01
2.692469958958973453e-02
3.331480031278114678e-02
1.151324683941521744e-02
-1.390948193930787759e-02
6.970532780058613653e-02
4.207002546854771152e-03
6.560795403274288784e-02
-7.232842043174631148e-03
-6.008865246975603550e-03
6.090493899918899418e-02
2.748058878175347469e-02
1.954367256772557987e-02
1.005281000324992347e-01
1.187486464399983566e-01
1.369803212133494097e-01
7.592884557587750716e-02
9.362848563937260782e-02
9.467588650142944040e-02
4.737221048768026216e-02
-3.873603535529533681e-02
-6.514165925139597801e-02
-3.716580788861169327e-02
3.490600962600268111e-03
-6.522894174489476948e-02
-1.779276245476624262e-03
2.482431078941549352e-02
-2.437255418838467705e-02
-2.124769460716765743e-02
-4.027040930027307730e-02
6.674102798062872544e-02
2.848484234126225003e-03
5.159038830986557855e-02
-3.696514035504925438e-02
6.170556234039427379e-02
1.463311546845686914e-02
-6.381368035107517697e-03
6.158473360926286500e-02
5.852338223778282000e-02
-3.240404658410854510e-02
3.256060126132985511e-02
6.772174414587214808e-02
7.272834444162966372e-02
9.974312984815604521e-02
-2.038949723250236407e-02
4.183771602469314038e-02
-1.572489690450527555e-01
-3.458584142805556927e-02
1.304607001996246039e-02
-8.370199188185559191e-02
-1.062373868096253560e-01
1.407951100374181183e-02
-6.410180410760796255e-02
-3.916210564227383395e-02
3.689483857684979634e-02
1.373158264852433232e-02
-1.989247799042619808e-02
-3.520003240522547039e-02
-4.997473300871184843e-04
-1.539948350570513602e-02
2.855548619570520349e-02
-5.347608156147305725e-02
-2.341413534491415538e-02
1.449722832436376417e-02
3.612497300245764292e-02
-1.695812759672046810e-02
-7.901264818279526980e-02
1.791646652305686066e-02
-4.906782866540282395e-03
5.971949879163627323e-02
-4.666236251976390442e-02
7.069922649452471675e-02
2.030034329213252844e-02
8.641419165054642706e-03
9.653524451093156711e-02
-1.779039988563981683e-02
5.340460066479298107e-02
7.662261135673645307e-02
1.481590377827801674e-02
3.042924268722867111e-03
8.191123767029285380e-03
1.329788908282776572e-01
-2.232619464535794476e-02
-3.988478842254426088e-02
7.148859557752411387e-02
8.987471534813528881e-03
1.057882606553312288e-01
1.080553506109277750e-01
-1.016298892970453338e-02
-5.709401504752290718e-02
-6.328991076368931101e-02
-2.227694858881195533e-02
-7.512866948093135933e-02
-8.826587485391153287e-02
1.247894071081816561e-02
7.667276454219715265e-02
2.673146899127138570e-02
-3.038624037791721674e-02
1.391504831350973137e-01
4.885022744267404626e-02
-3.342278632173486391e-02
2.281392489841995233e-02
-1.084917930523643381e-01
-2.709504813070317056e-02
-7.935518867935592580e-02
5.049935624389682159e-02
2.925317269164997083e-02
9.637821757363513459e-03
9.479746644105310760e-02
