# Supplementary material for: Microstructural asymmetry in the human cortex
Source: Nat Commun. 2024 Nov 22;15:10124. doi: 10.1038/s41467-024-54243-9 (PMC11584796; doi:10.1038/s41467-024-54243-9)
Supplement: Supplementary file 4 — Source Data [file 41467_2024_54243_MOESM4_ESM.zip › Source Data/Figure1e_bigbain_asy_skewness_parcel.txt]

1.552814757852879479e-01
-5.539434306451704870e-01
6.136697060592939401e-01
2.451076941313992397e-01
3.899810054592064978e-01
3.313819157829720474e-01
-4.525665205829670912e-01
-8.170093401522628973e-01
1.873702678807855626e-01
-1.280080940346057128e+00
-5.076624441120874964e-01
-3.486203223477498114e-01
1.946063896526048775e-01
1.112407292244465828e-01
1.170421207454815614e-02
-3.720129337561473015e-01
-9.939034545230279738e-01
-2.910044194213499136e-01
3.347293104758294335e-01
8.118542820894933398e-02
-8.377218061617529576e-01
-1.037802994890228980e+00
-1.000793670518365541e+00
-9.239593833390846722e-01
-2.534656787493426711e-01
-1.062669165373868019e+00
-6.883623938996541458e-02
3.050137388602657817e-01
7.202481751049943925e-02
4.324091605934294869e-01
1.109715715741296682e+00
-1.878806135390664184e-02
1.558056865402540070e-01
-1.237980524979350461e-01
1.923678970009749523e-01
1.195037718898291357e-01
4.177043062078211189e-01
4.899097623945699587e-01
9.265919978517013211e-01
-3.864064227143669261e-01
-8.535466957605160332e-02
1.923776334326584847e-01
-6.189761575841729035e-01
-8.558218555685398465e-01
4.003694467439279370e-01
-1.830712789174570275e-03
6.068750313320423473e-01
-5.138819195607301493e-01
6.747917008631740821e-01
-1.236841183017060863e-01
-6.181723852193288238e-01
-6.344074267203498874e-01
1.186566947247176679e-01
-4.268642654215883403e-01
-6.866019363029373102e-01
-9.470912135958994282e-01
-8.483029219934759557e-02
4.690451963457244466e-01
-6.680808966333701138e-01
-6.015695520085877490e-01
1.531209688039411043e+00
-3.806508759934525976e-01
-1.149648882035125608e+00
1.145431332227391102e-01
3.329218375685761289e-01
-4.759516435440819260e-01
-1.198969092738511932e+00
-3.445547359271173282e-01
9.801007854317735912e-01
-4.969211343285936389e-01
-5.235828153493179427e-01
6.896317953176903659e-01
-1.519817515102905414e+00
1.199457043191222644e-03
2.963603532770193172e-01
-7.170666138811267187e-02
8.982906531379948323e-01
-3.404971043464984359e-01
-3.562866721204768078e-02
-3.591439261739615696e-01
8.955253540724623929e-02
1.050111864167555531e+00
4.368394854788312243e-01
-1.130956189734627498e-01
2.339054021807459582e-01
7.408666698887075297e-01
-6.509096482378723403e-02
4.986134985703906120e-01
4.481880487952007164e-02
2.075397752225311976e-01
7.460773231955649676e-01
5.898856666745626587e-01
-2.938339979531316981e-01
-4.628333271445092545e-01
-3.304468314843159171e-01
-1.090515427048301289e+00
-6.839814426701344985e-01
1.577895339832854557e-02
-5.703641833442547604e-01
2.697548788568444045e-01
2.856913050647355568e-01
-6.150552238799645854e-01
2.043223203087882189e-01
-7.308749964090164308e-01
5.678283527910791273e-01
1.252490765429494501e-01
-4.354622912553506309e-01
-3.231954944218696224e-01
-4.671026672988563833e-02
-1.635227739351009513e-01
6.540556933841161491e-02
5.479265164642896924e-01
-9.956515677892370242e-01
-1.887019668470553968e-01
-1.064989042962823929e+00
4.320789225583387405e-01
2.216989387309913351e-01
-8.368941340245312777e-01
-4.134553608453577223e-01
4.782006479404664057e-01
-4.376285378513538049e-01
2.812953294773279933e-01
-3.944610704595866157e-01
-4.629588288631316662e-01
1.160284557419936968e+00
1.894572173473204890e-01
-1.281188833009648531e-01
1.406240975749193656e-01
-3.374799704494308994e-01
4.087849730604169868e-02
-5.558355898960986030e-01
-3.591578224347601878e-01
-2.572020237482578256e-02
-1.679866414262198848e-01
2.484796271187562078e-01
4.983638076255279548e-01
-2.977355852793213756e-02
2.867700442522933546e-01
-5.183650335173905360e-02
-8.171106672709782526e-01
-7.741083430002157484e-02
5.942823139687079814e-02
2.578080192169111551e-01
5.424155555102513349e-01
4.859027631883358622e-01
8.108923980339051152e-01
-6.992695095064793698e-01
1.857189366022236887e-01
-7.990658821264855216e-02
-3.980065188222736694e-01
-1.257427256903092920e-02
-4.533719846103601014e-01
1.112953551182154638e-01
1.075581071302370351e+00
1.914750205145609660e-02
8.245596385599555933e-02
3.411362015202458187e-01
-6.059583236361217734e-02
6.575037636951917008e-01
-9.333124003191018980e-01
3.415053221087757107e-01
1.155284126934304212e-01
1.596411870880105832e+00
6.029107487970513518e-02
8.850298774051439110e-02
1.904250137353710459e-01
6.742260534192681121e-01
-2.785680063666469142e-01
-2.056282087945162373e-01
-1.151346126824139143e-01
2.407378717475659458e-01
4.105141832629158327e-02
-1.516882924791639997e+00
5.165514712350929155e-02
6.350149645362787587e-02
-2.029203200535480422e-01
-6.082833897800942191e-01
5.207860701863618047e-01
-6.817595616519538382e-01
-7.185551060668599055e-01
