# Supplementary material for: Microstructural asymmetry in the human cortex
Source: Nat Commun. 2024 Nov 22;15:10124. doi: 10.1038/s41467-024-54243-9 (PMC11584796; doi:10.1038/s41467-024-54243-9)
Supplement: Supplementary file 4 — Source Data [file 41467_2024_54243_MOESM4_ESM.zip › Source Data/Figure1d_bigbrain_asy_mean_network.txt]

-1.789172976084179786e-02
-2.974059164569507405e-02
1.108760415723981582e-02
5.111195853631052798e-03
-2.953531763237461638e-02
2.498271891484944024e-02
-1.548308453017986121e-02
-7.284627904552747057e-02
9.750117268547287691e-03
-1.961584031401193348e-02
7.180187543938061677e-04
2.402683253573334107e-02
