# Supplementary material for: Microstructural asymmetry in the human cortex
Source: Nat Commun. 2024 Nov 22;15:10124. doi: 10.1038/s41467-024-54243-9 (PMC11584796; doi:10.1038/s41467-024-54243-9)
Supplement: Supplementary file 4 — Source Data [file 41467_2024_54243_MOESM4_ESM.zip › Source Data/Figure4_hcp_CCA_resampling_MentalHealth_mean.txt]

4.724076385964589009e-01
5.012363868712044201e-01
5.376167456907577913e-01
5.808962306056135727e-01
6.365885997725624357e-01
7.077627617871591337e-01
8.067562911458829866e-01
9.585414320457594783e-01
9.999858417974859526e-01
