# Supplementary material for: Microstructural asymmetry in the human cortex
Source: Nat Commun. 2024 Nov 22;15:10124. doi: 10.1038/s41467-024-54243-9 (PMC11584796; doi:10.1038/s41467-024-54243-9)
Supplement: Supplementary file 4 — Source Data [file 41467_2024_54243_MOESM4_ESM.zip › Source Data/Figure3a_hcp_FC_RH.csv]

0.000000000000000000e+00	3.455637806107235699e-01	6.459616291607186422e-01	1.006976132714158201e+00	8.736828345154709075e-01	6.885746087990510800e-01	5.077819288955282007e-01	3.449249810679004824e-01	4.022989855102643841e-01	4.065615127185021049e-01	2.836567035742034726e-01	2.621400959099939865e-01	7.355368430057814821e-01	2.800968377273384546e-01	3.474187753679476298e-01	4.676576360231022300e-01	3.536330920360539198e-01	3.647798644899842846e-01	5.304109819638394008e-01	4.453603258300266599e-01	3.944862205312767434e-01	4.357556299896946927e-01	2.896870639018450655e-01	3.678701954367018523e-01	3.300350037714679385e-01	1.868671437544932312e-01	3.833384675999790825e-01	3.401804880804805142e-01	2.969215488296720884e-01	1.919351060744620419e-01	3.336460375732120398e-01	1.843360100658834322e-01	1.394048809791838539e-01	1.457388014987698044e-01	1.675547930929740525e-01	2.800128581094669666e-01	3.899478867201271459e-01	3.986865499487042275e-01	2.924957736768101224e-01	2.682247805179796551e-01	2.698653472481402638e-01	3.018057947364314320e-01	3.319307383031442904e-01	2.976377270931905294e-01	3.683873059499593317e-01	3.112575987513484521e-01	2.982467936964875999e-01	4.277070518880455863e-01	3.539094668338331751e-01	3.290214180962405810e-01
3.455637806107235699e-01	0.000000000000000000e+00	4.656284663174007910e-01	5.191070441277920722e-01	5.356607082630389094e-01	5.614980549703975088e-01	4.259726348849126598e-01	3.920578120631936225e-01	3.752628656064990187e-01	3.482745001819018138e-01	2.630178494956896817e-01	2.172713927321509031e-01	5.303343689895095858e-01	9.615268897263848369e-02	7.752549872518735286e-02	5.078844803341839853e-01	4.002821625982835307e-01	4.989180237981920563e-01	4.616431596736583765e-01	4.980010427183416688e-01	4.796307393435965127e-01	4.578508155872691998e-01	6.623439992856164915e-01	1.995251004199348754e-01	2.861183880743610186e-01	1.146883865744490194e-01	2.627839908787248380e-01	3.610472400432896967e-01	1.449003889169545034e-01	1.286810775477410795e-01	1.528376893142704973e-01	5.352719851887349084e-02	8.445880488839868638e-02	5.957289125327068502e-02	7.004772491515301458e-02	3.107875327506046115e-01	2.976583795319321379e-01	2.142817035846182605e-01	3.039727800829308824e-01	2.842820273615875859e-01	2.270080535779783470e-01	2.703882786714135733e-01	2.552587410048904881e-01	1.841515578354941396e-01	2.520123749657617873e-01	2.127305688775097403e-01	3.610896024107348445e-01	4.694073037109061652e-01	3.710820471948644284e-01	2.711564180725692941e-01
6.459616291607186422e-01	4.656284663174007910e-01	0.000000000000000000e+00	8.659311943001576362e-01	6.676290522936023653e-01	5.622435732115101947e-01	4.922580361072156352e-01	4.301620603217560790e-01	4.314736394277278175e-01	4.463262892008360572e-01	2.869339151097620166e-01	2.544786442825842099e-01	8.479317107781093599e-01	1.714088503372490913e-01	2.115570996377038604e-01	5.629557966680303061e-01	3.811817006179462619e-01	4.053914005201253445e-01	5.551204336353606772e-01	4.551989644749581676e-01	3.770307266862003015e-01	3.770024190185701229e-01	4.294547557450581476e-01	2.759735086936656590e-01	3.509383594212514001e-01	1.406927240827145209e-01	3.602327264257121908e-01	3.822471161126448913e-01	2.036135834615863949e-01	9.236963621435584360e-02	2.234093208500762262e-01	7.926737174848298706e-02	5.553032655453840616e-02	4.563096734995875092e-02	5.170910261021172127e-02	3.434552337560243251e-01	4.435911672697252506e-01	3.621189810196979164e-01	3.384440054582656954e-01	3.326353309884030329e-01	2.887300754329805152e-01	3.390533649198560484e-01	3.674287656324987661e-01	2.869109553014754788e-01	3.733418214738651320e-01	2.851792172670449821e-01	3.628250923899430935e-01	5.069348401385591618e-01	4.165967825312760775e-01	2.902540623125435260e-01
1.006976132714158201e+00	5.191070441277920722e-01	8.659311943001576362e-01	0.000000000000000000e+00	1.101783997669715465e+00	8.610051771964645217e-01	6.515894675661334512e-01	4.620999651467473934e-01	4.789126239632428006e-01	4.544493634130661874e-01	3.020682423950996065e-01	2.729517889394275643e-01	1.061742474819452609e+00	2.146131859932718933e-01	2.474047016356048234e-01	6.456334730952653089e-01	4.497281493252322515e-01	4.893246710592953352e-01	6.766676712081739486e-01	5.928725465522235449e-01	5.098808586261426301e-01	5.294168837264835448e-01	4.628962636387760066e-01	3.175148617678469343e-01	3.482683870738062515e-01	1.632876024091098888e-01	3.948304362209566487e-01	3.961241987680261811e-01	2.641948682330026998e-01	1.485606700761956667e-01	2.904161063969930012e-01	1.169879754852858195e-01	1.009085649652741862e-01	9.284760244487583192e-02	1.020987151648727609e-01	3.749476346644456393e-01	4.376549956769996141e-01	3.839294753436868213e-01	3.737287037839201465e-01	3.445178616226410306e-01	3.027754647370751173e-01	3.616629133072354341e-01	3.603430255128210469e-01	2.937851515800214974e-01	4.039227596766574169e-01	3.286735694876856684e-01	3.981696110321162885e-01	5.552785878158217336e-01	4.563516258115174473e-01	3.542327589064057647e-01
8.736828345154709075e-01	5.356607082630389094e-01	6.676290522936023653e-01	1.101783997669715465e+00	0.000000000000000000e+00	1.120527303187175416e+00	6.622195524419324242e-01	4.001096905912636115e-01	4.068768726111967604e-01	4.257673603720333877e-01	3.040905798228865642e-01	2.637810894146126461e-01	9.411171737370428447e-01	2.183475200295726393e-01	2.586086461982062268e-01	6.492914732064384298e-01	4.899626444192589081e-01	5.164322145732545000e-01	6.992018347440630555e-01	6.839027340627572560e-01	6.532335064121066459e-01	6.980077295009681215e-01	4.349996033073370016e-01	2.948621912408689316e-01	3.435825587616992416e-01	1.651261259658631797e-01	3.527778630870563314e-01	3.638368019347678062e-01	2.293281626209996149e-01	1.456930097003304170e-01	2.316537622620961079e-01	1.387524942411847428e-01	1.005097574153939327e-01	1.023502115363658094e-01	1.210834114031490300e-01	3.311842509104656052e-01	3.786027720826191656e-01	3.531447887941651653e-01	3.297981533409550803e-01	2.903489828990583610e-01	2.622654550936633910e-01	3.086924897192318551e-01	3.251286946676928413e-01	2.603922059164295866e-01	3.467908399226202754e-01	2.941021286151467296e-01	3.438730305994528447e-01	5.625347401708826744e-01	4.314171531749626531e-01	3.467153869492988760e-01
6.885746087990510800e-01	5.614980549703975088e-01	5.622435732115101947e-01	8.610051771964645217e-01	1.120527303187175416e+00	0.000000000000000000e+00	7.744253176230585511e-01	3.762480797839859448e-01	3.687365164423754837e-01	4.329071803395388995e-01	3.414356629662145259e-01	2.548648855577183014e-01	7.973080672027538229e-01	1.758469666972670153e-01	1.885026274546963976e-01	6.967441390715408689e-01	6.138323225878956624e-01	5.966168997512082406e-01	8.015621440149078847e-01	8.354690199668759476e-01	7.538113041693125238e-01	8.076928225241885029e-01	4.444131286540479175e-01	2.644880760612542958e-01	3.112313809990887581e-01	1.644566792188065785e-01	3.116515721030280739e-01	3.469497729454926183e-01	1.890583572042424110e-01	1.412601927179841510e-01	2.049877758663181948e-01	1.171518930569108302e-01	1.003320248365600631e-01	9.158690190971058298e-02	1.149335017465602793e-01	3.092649401986973801e-01	3.335665347237432021e-01	2.929292109717646642e-01	2.919950143054576008e-01	2.692247169576167942e-01	2.346083238626813783e-01	2.568915660284087910e-01	2.991072294536036291e-01	2.181672863165224630e-01	2.945736403501468259e-01	2.771170351875439919e-01	3.383166918175109505e-01	6.513915477745624294e-01	4.713716601841625442e-01	3.816862154713925315e-01
5.077819288955282007e-01	4.259726348849126598e-01	4.922580361072156352e-01	6.515894675661334512e-01	6.622195524419324242e-01	7.744253176230585511e-01	0.000000000000000000e+00	3.173680195628931222e-01	3.088076431082779627e-01	3.604688262384762032e-01	2.816685613918515907e-01	2.125405523638997929e-01	6.178190520407028652e-01	1.251379072017506644e-01	1.305058959432084387e-01	5.110954095780593232e-01	4.581129644569107984e-01	5.204800151682392739e-01	5.949103581946828534e-01	5.694880441651584135e-01	4.899354098641007793e-01	5.448020466208638446e-01	3.774194410572981329e-01	2.151005224054694520e-01	2.525759897631300044e-01	1.319497388006250493e-01	2.696946273373975189e-01	3.055726497155444310e-01	1.715308752326268893e-01	1.101401287516272504e-01	1.882793535982339173e-01	7.465607251063061112e-02	7.371642287363074086e-02	6.485168319701820061e-02	7.470852819879732210e-02	2.585871934582020248e-01	2.892646943613776389e-01	2.436368884440038018e-01	2.424386842217777505e-01	2.395980226297158566e-01	2.061226899613195773e-01	2.252372357045547280e-01	2.524029436015628458e-01	1.914549554363621231e-01	2.612703531302946747e-01	2.403322682268506372e-01	2.921888821948663284e-01	4.975223388698092886e-01	3.756405781334376526e-01	3.090968055226994138e-01
3.449249810679004824e-01	3.920578120631936225e-01	4.301620603217560790e-01	4.620999651467473934e-01	4.001096905912636115e-01	3.762480797839859448e-01	3.173680195628931222e-01	0.000000000000000000e+00	8.849383614345384119e-01	3.179721165856463916e-01	2.120482895741977736e-01	2.792027055579044958e-01	3.836532287329489366e-01	1.019910692057283408e-01	5.379727923830281144e-02	3.387519732697742980e-01	2.850540966563754330e-01	3.687785145342541981e-01	2.985462040120697158e-01	3.000612999241545897e-01	2.925013877733221856e-01	3.156678020157009934e-01	3.665198473249373090e-01	2.999749965193744816e-01	2.563172826591884612e-01	1.626671167586271061e-01	2.538502259018975971e-01	3.276266590143843693e-01	1.799805112846743493e-01	1.682624283799063758e-01	2.298553110712850123e-01	6.600467448266716941e-02	1.239315864158048314e-01	9.436843601304911733e-02	9.511980789808426040e-02	6.189569234913039342e-01	3.715574496568059271e-01	2.229888948004311588e-01	5.282276653748213535e-01	5.588085435242902133e-01	4.098910014895591480e-01	3.364917705851683816e-01	3.399859102342713824e-01	2.136430564823886824e-01	2.482113200844180134e-01	2.065480221389842108e-01	4.070555107756942403e-01	3.290003583683541177e-01	3.259893623027073639e-01	2.406619236167539810e-01
4.022989855102643841e-01	3.752628656064990187e-01	4.314736394277278175e-01	4.789126239632428006e-01	4.068768726111967604e-01	3.687365164423754837e-01	3.088076431082779627e-01	8.849383614345384119e-01	0.000000000000000000e+00	2.827040902966382330e-01	1.776517014892831647e-01	2.500072965305622508e-01	3.837186241478832138e-01	1.316372254476026182e-01	8.030739282398878520e-02	3.154461558585842096e-01	2.467641151821597101e-01	3.452136640799934320e-01	2.818936734650745457e-01	2.839108122088204178e-01	2.806554461524297661e-01	3.044475117909823392e-01	3.542776475382631296e-01	3.495678817765544011e-01	2.438452872741235511e-01	1.681855461809669272e-01	2.648548076137082208e-01	3.170910103975263516e-01	1.801253226263894447e-01	1.975258082022371409e-01	2.531433536044353505e-01	9.425438297681165700e-02	1.496126362207106375e-01	1.121441334679202373e-01	1.256740571645174886e-01	5.584363501176131672e-01	3.766680143403959846e-01	2.384841773728317849e-01	5.181226163863972278e-01	5.081120878665092988e-01	3.949192406219306783e-01	3.541963009302709908e-01	3.149819626309055542e-01	2.042919582092267983e-01	2.451164161264436925e-01	1.864593546474493102e-01	4.056975595398664702e-01	2.957176362631943611e-01	3.014385443189181446e-01	2.066240316683632672e-01
4.065615127185021049e-01	3.482745001819018138e-01	4.463262892008360572e-01	4.544493634130661874e-01	4.257673603720333877e-01	4.329071803395388995e-01	3.604688262384762032e-01	3.179721165856463916e-01	2.827040902966382330e-01	0.000000000000000000e+00	4.515447419713471966e-01	3.766698146550033766e-01	4.508999614351020813e-01	1.381777822286659740e-01	1.903032372977116193e-01	4.070225155111377169e-01	4.045593345719403766e-01	3.548929816823986894e-01	4.434555921675327750e-01	3.627374070056514355e-01	3.155459498027244902e-01	3.346232058265691256e-01	2.692924163398590087e-01	2.392119412318942373e-01	4.910917729892137484e-01	1.641962578895617975e-01	3.264709748220336327e-01	3.929522569412913224e-01	2.303717080775078696e-01	9.014061941583755705e-03	1.200012007364838068e-01	5.691419306494774344e-02	-2.473831842284045235e-02	8.840593731548647069e-03	-1.806630201281571313e-02	2.311579017848791884e-01	3.901485581759915333e-01	4.013525091359213537e-01	2.317678238571438676e-01	2.546503804580422248e-01	2.576106632172057154e-01	2.877761040270426229e-01	4.921005961388718597e-01	4.288115200184592912e-01	4.102182790273356527e-01	3.617051998699603033e-01	3.143039367981080301e-01	5.020084867495684389e-01	3.730976467367297378e-01	3.954771890405407442e-01
2.836567035742034726e-01	2.630178494956896817e-01	2.869339151097620166e-01	3.020682423950996065e-01	3.040905798228865642e-01	3.414356629662145259e-01	2.816685613918515907e-01	2.120482895741977736e-01	1.776517014892831647e-01	4.515447419713471966e-01	0.000000000000000000e+00	3.268975701027114766e-01	2.943226062307908175e-01	8.353588469827466501e-02	1.270773192840131127e-01	3.148020431597387536e-01	3.863982199132094952e-01	2.912657792701531245e-01	3.565477903541534599e-01	2.966537114560003352e-01	2.551970498651815467e-01	2.737290610811620728e-01	1.861309041670260456e-01	1.705732227157671088e-01	3.716126807137329902e-01	1.068642968932876913e-01	2.218757172240587161e-01	2.817820397835794632e-01	1.841036660740273945e-01	-3.356455817758464272e-02	6.223701721809640069e-02	2.133991945331705636e-02	-5.538022690600059861e-02	-1.780888606328059594e-03	-4.937553080185599907e-02	1.560805919559949406e-01	2.682415418995573453e-01	2.950552132665449356e-01	1.491953912407988359e-01	1.767881926175746132e-01	1.768859762499840338e-01	1.968165999875814698e-01	3.669556682032752426e-01	3.266274121697768651e-01	3.132943949286388086e-01	3.249184785813424292e-01	2.468883134543801150e-01	4.221418134462919247e-01	3.010077349796731472e-01	4.074238425875531533e-01
2.621400959099939865e-01	2.172713927321509031e-01	2.544786442825842099e-01	2.729517889394275643e-01	2.637810894146126461e-01	2.548648855577183014e-01	2.125405523638997929e-01	2.792027055579044958e-01	2.500072965305622508e-01	3.766698146550033766e-01	3.268975701027114766e-01	0.000000000000000000e+00	2.420396405745507407e-01	8.256704228397249157e-02	1.023727635716166345e-01	2.056555473707067927e-01	1.878672758567618839e-01	2.496223602629885907e-01	2.162340357740984154e-01	1.932447663242138347e-01	1.979702923896220212e-01	2.274086940248356836e-01	1.826294122227895833e-01	1.939057088839344356e-01	4.804385444980185382e-01	3.859108609224234931e-01	2.293145852914753591e-01	3.685173701741229491e-01	1.312044044621256955e-01	5.585588430673463917e-02	7.856787228478603891e-02	7.357170319132898262e-02	1.622708586090645944e-02	1.455781295538120280e-02	3.018980215705388895e-02	1.682030981575244888e-01	2.285601306777852171e-01	2.366278635224139115e-01	1.575205800654166099e-01	1.938625337897136869e-01	1.818692891256072086e-01	1.526370949513675968e-01	3.359895167728441656e-01	3.232082667696583589e-01	2.099448046677875046e-01	1.681185658097867353e-01	1.808614360303386071e-01	2.269719584768452036e-01	1.865461240132037513e-01	1.699680114615800819e-01
7.355368430057814821e-01	5.303343689895095858e-01	8.479317107781093599e-01	1.061742474819452609e+00	9.411171737370428447e-01	7.973080672027538229e-01	6.178190520407028652e-01	3.836532287329489366e-01	3.837186241478832138e-01	4.508999614351020813e-01	2.943226062307908175e-01	2.420396405745507407e-01	0.000000000000000000e+00	1.634922941407238595e-01	1.951739215443838993e-01	7.944056752482649975e-01	4.951804504176672839e-01	4.421307210827650214e-01	7.817806302842109645e-01	6.420161863513486056e-01	5.036303170647327132e-01	4.763930282219291934e-01	4.527230713790446615e-01	2.532031086939592890e-01	3.329619463167148297e-01	1.357599352618707456e-01	3.316197706166781889e-01	3.371973842761203377e-01	1.853460788465189080e-01	6.369060160788020397e-02	1.723799038129349981e-01	8.009702659770615019e-02	3.737654476285771216e-02	3.901063206744729422e-02	4.204481970899821841e-02	3.197653480432290918e-01	4.052932868485675799e-01	3.470976506953364349e-01	3.141003028220980542e-01	2.901054529085020373e-01	2.517629904015176168e-01	3.221263997271530122e-01	3.416925380250041555e-01	2.637261690324504970e-01	3.653779870414876063e-01	2.901380259480723089e-01	3.650452234049474942e-01	6.214809288825458022e-01	4.860012347116907661e-01	3.251251764347145579e-01
2.800968377273384546e-01	9.615268897263848369e-02	1.714088503372490913e-01	2.146131859932718933e-01	2.183475200295726393e-01	1.758469666972670153e-01	1.251379072017506644e-01	1.019910692057283408e-01	1.316372254476026182e-01	1.381777822286659740e-01	8.353588469827466501e-02	8.256704228397249157e-02	1.634922941407238595e-01	0.000000000000000000e+00	5.494919983553329113e-01	1.036383740703525902e-01	8.305992208138103516e-02	1.121211647674110468e-01	1.262881922046687755e-01	1.103562562045543594e-01	1.123072507624931354e-01	1.329671716882963317e-01	7.138050905133511148e-02	1.848316838687482366e-01	1.426795495129968283e-01	7.036434417968516486e-02	2.320492288552466476e-01	1.668448501525348904e-01	2.364678171383800265e-01	2.489299842868595014e-01	3.319981595719400658e-01	3.329539496776628416e-01	2.487522683424839010e-01	2.554687440492448003e-01	2.875829542787774473e-01	9.671263172362659644e-02	1.652135729556563903e-01	2.636633804649582968e-01	1.143296551029970298e-01	1.035693623146688169e-01	1.182681963881503928e-01	1.319517233991895633e-01	1.182818428980513120e-01	1.522627751148679376e-01	1.694214610564890588e-01	1.527184742160078712e-01	9.389724466515823875e-02	9.777971268124989457e-02	8.108676555495027138e-02	1.431947678905930166e-01
3.474187753679476298e-01	7.752549872518735286e-02	2.115570996377038604e-01	2.474047016356048234e-01	2.586086461982062268e-01	1.885026274546963976e-01	1.305058959432084387e-01	5.379727923830281144e-02	8.030739282398878520e-02	1.903032372977116193e-01	1.270773192840131127e-01	1.023727635716166345e-01	1.951739215443838993e-01	5.494919983553329113e-01	0.000000000000000000e+00	1.041800668815705821e-01	9.092952678509981512e-02	9.725533389579181509e-02	1.417538441173456232e-01	1.040797154920385659e-01	1.040620931066821575e-01	1.329343087390818245e-01	4.211854273726732545e-02	2.054740417053360635e-01	2.204342858126119298e-01	7.974032630066120453e-02	3.381196413005008727e-01	2.210749487866772722e-01	4.361318384714520935e-01	3.223965394430842180e-01	3.489432740306787628e-01	3.849798868035681498e-01	2.042592168678798170e-01	2.419532644593693493e-01	3.736665766794957655e-01	6.532654791076790424e-02	1.948638129677282282e-01	3.896351205741256929e-01	9.508447048866940088e-02	7.349993570421227418e-02	1.119982168991931482e-01	1.572536743957974881e-01	1.475401590988582867e-01	2.536344497681701227e-01	2.674734744483950877e-01	2.878825000647869947e-01	8.774552901944061845e-02	1.033809422440811338e-01	8.173941434347828383e-02	2.483033777326900948e-01
4.676576360231022300e-01	5.078844803341839853e-01	5.629557966680303061e-01	6.456334730952653089e-01	6.492914732064384298e-01	6.967441390715408689e-01	5.110954095780593232e-01	3.387519732697742980e-01	3.154461558585842096e-01	4.070225155111377169e-01	3.148020431597387536e-01	2.056555473707067927e-01	7.944056752482649975e-01	1.036383740703525902e-01	1.041800668815705821e-01	0.000000000000000000e+00	6.636267824968048457e-01	4.386751842097736942e-01	7.396856135140695843e-01	6.361462731766551748e-01	5.100258923936652478e-01	4.754135703548890146e-01	3.991423366108757809e-01	1.882386458807696894e-01	2.554160998583295816e-01	1.156672790497912384e-01	2.538169472329622756e-01	2.762326405328921486e-01	1.425679106773470040e-01	7.084380000606543826e-02	1.278671952464771888e-01	5.158378147902532851e-02	4.572558439043424711e-02	3.914271156796753082e-02	4.272425789787073075e-02	2.773019733420392652e-01	3.054955366597246202e-01	2.378586924358533083e-01	2.578236806054496344e-01	2.510969804894296331e-01	1.943319124305891155e-01	2.453293280213703909e-01	2.735701520125921604e-01	1.842444038589526878e-01	2.795274128868355246e-01	2.705039158870467531e-01	3.765129287356424603e-01	6.864884299547631130e-01	5.417804347641045348e-01	3.747537621154530263e-01
3.536330920360539198e-01	4.002821625982835307e-01	3.811817006179462619e-01	4.497281493252322515e-01	4.899626444192589081e-01	6.138323225878956624e-01	4.581129644569107984e-01	2.850540966563754330e-01	2.467641151821597101e-01	4.045593345719403766e-01	3.863982199132094952e-01	1.878672758567618839e-01	4.951804504176672839e-01	8.305992208138103516e-02	9.092952678509981512e-02	6.636267824968048457e-01	0.000000000000000000e+00	4.435446284119859972e-01	6.829152286405421046e-01	6.064191878482297904e-01	4.781934119106551750e-01	4.626991191929732405e-01	3.128623143632296988e-01	1.593673927422452063e-01	2.198124178162287334e-01	9.746852258651442225e-02	2.478782794340254336e-01	2.459466498341868479e-01	2.030665601210279170e-01	7.205445842848635929e-02	1.302440910135882202e-01	2.850866102099439484e-02	3.719004244647908242e-02	4.453323584632468135e-02	3.159549568097234223e-02	2.405214029731357894e-01	2.649819054838531973e-01	2.210848651278445876e-01	2.278735294208359408e-01	2.069952526135002968e-01	1.633590479098189219e-01	2.440454701005336791e-01	2.436098861884639921e-01	1.768004639791329047e-01	3.401050806479370414e-01	4.164639929334548740e-01	3.950922673178823286e-01	7.093629213842458370e-01	6.217670102393321185e-01	6.457384520030012842e-01
3.647798644899842846e-01	4.989180237981920563e-01	4.053914005201253445e-01	4.893246710592953352e-01	5.164322145732545000e-01	5.966168997512082406e-01	5.204800151682392739e-01	3.687785145342541981e-01	3.452136640799934320e-01	3.548929816823986894e-01	2.912657792701531245e-01	2.496223602629885907e-01	4.421307210827650214e-01	1.121211647674110468e-01	9.725533389579181509e-02	4.386751842097736942e-01	4.435446284119859972e-01	0.000000000000000000e+00	4.717785471480006043e-01	5.186397491458389908e-01	5.395801521626392150e-01	5.928400781677271025e-01	4.668535269966472834e-01	2.052728077704660259e-01	2.764844955263958126e-01	1.483234413350832948e-01	2.986764523628276935e-01	3.878898745900695166e-01	1.879831492576980456e-01	1.881983329533996330e-01	2.133415525612981645e-01	7.207113259249428583e-02	1.275812086151792146e-01	9.168856711830571105e-02	1.120106507803976387e-01	2.878211165018202955e-01	2.768756236175823338e-01	2.157454526527848304e-01	2.746966029637763484e-01	2.617717669549709525e-01	2.174182499584668693e-01	2.292062128413971389e-01	2.406996390038820544e-01	1.812215588387028897e-01	2.547115120777790342e-01	2.368968190282105812e-01	3.204250618134997231e-01	4.596884912710497151e-01	3.609822844422147514e-01	3.162395923539442211e-01
5.304109819638394008e-01	4.616431596736583765e-01	5.551204336353606772e-01	6.766676712081739486e-01	6.992018347440630555e-01	8.015621440149078847e-01	5.949103581946828534e-01	2.985462040120697158e-01	2.818936734650745457e-01	4.434555921675327750e-01	3.565477903541534599e-01	2.162340357740984154e-01	7.817806302842109645e-01	1.262881922046687755e-01	1.417538441173456232e-01	7.396856135140695843e-01	6.829152286405421046e-01	4.717785471480006043e-01	0.000000000000000000e+00	6.757675402181392288e-01	5.459072435805005785e-01	5.242852034358659319e-01	3.687824299601732414e-01	2.064861351582344962e-01	2.790319486853793385e-01	1.244021969981725373e-01	2.861799129535648745e-01	2.900709386319108019e-01	1.649248452618254646e-01	6.638774905313814256e-02	1.457107139223731973e-01	6.609786835802958227e-02	4.111845431189849187e-02	4.326408965698148867e-02	4.856168666180691457e-02	2.557932597689098753e-01	3.208902355429437692e-01	2.747700387562079793e-01	2.394991076120262519e-01	2.192762363262536207e-01	1.910949776202942318e-01	2.361964758071106729e-01	2.819969840960228624e-01	2.015260040227899174e-01	3.144068141387643678e-01	3.121009073819475677e-01	3.154896893632984645e-01	7.005042928709098726e-01	5.211365809741359545e-01	4.192881806464683336e-01
4.453603258300266599e-01	4.980010427183416688e-01	4.551989644749581676e-01	5.928725465522235449e-01	6.839027340627572560e-01	8.354690199668759476e-01	5.694880441651584135e-01	3.000612999241545897e-01	2.839108122088204178e-01	3.627374070056514355e-01	2.966537114560003352e-01	1.932447663242138347e-01	6.420161863513486056e-01	1.103562562045543594e-01	1.040797154920385659e-01	6.361462731766551748e-01	6.064191878482297904e-01	5.186397491458389908e-01	6.757675402181392288e-01	0.000000000000000000e+00	6.658369883383286059e-01	6.012090263469346274e-01	4.154766693750675532e-01	1.818482627801640550e-01	2.311923280932583480e-01	1.212242543493157187e-01	2.435068861546143271e-01	2.709499938863219604e-01	1.302325889718566609e-01	9.833829759678096305e-02	1.391381993297754749e-01	6.710122089485631713e-02	7.043551142870234372e-02	5.308207550094577731e-02	7.107559063998625248e-02	2.534259960913290977e-01	2.665798482194719488e-01	2.125377593447153324e-01	2.365369136529787975e-01	2.144845875417029646e-01	1.771542223894303492e-01	2.122386681400406094e-01	2.303729880210694803e-01	1.579321481404780958e-01	2.419329188027089517e-01	2.382206778286393434e-01	3.144818448374897546e-01	6.111739268426589211e-01	4.585527961199897806e-01	3.531051289637553992e-01
3.944862205312767434e-01	4.796307393435965127e-01	3.770307266862003015e-01	5.098808586261426301e-01	6.532335064121066459e-01	7.538113041693125238e-01	4.899354098641007793e-01	2.925013877733221856e-01	2.806554461524297661e-01	3.155459498027244902e-01	2.551970498651815467e-01	1.979702923896220212e-01	5.036303170647327132e-01	1.123072507624931354e-01	1.040620931066821575e-01	5.100258923936652478e-01	4.781934119106551750e-01	5.395801521626392150e-01	5.459072435805005785e-01	6.658369883383286059e-01	0.000000000000000000e+00	7.429121105150540139e-01	3.940786885168622300e-01	1.805216493457005855e-01	2.379345243756034456e-01	1.296858038496259968e-01	2.269636884970198387e-01	2.771979789969972741e-01	1.150230256310890847e-01	1.148810441800984239e-01	1.258804239089410804e-01	7.880601424380560827e-02	8.093264277833796261e-02	6.259182134101368145e-02	8.847835958165256587e-02	2.446403090375262601e-01	2.368069921107207598e-01	1.902062074120527135e-01	2.290517436892570424e-01	2.018061366022762260e-01	1.710883231940894256e-01	1.813349836956376360e-01	2.117157793665349064e-01	1.466349093856477159e-01	1.953821023081941666e-01	1.850639169249586602e-01	2.577715850933331443e-01	4.909045844899173061e-01	3.576009471017873032e-01	2.740484591737097908e-01
4.357556299896946927e-01	4.578508155872691998e-01	3.770024190185701229e-01	5.294168837264835448e-01	6.980077295009681215e-01	8.076928225241885029e-01	5.448020466208638446e-01	3.156678020157009934e-01	3.044475117909823392e-01	3.346232058265691256e-01	2.737290610811620728e-01	2.274086940248356836e-01	4.763930282219291934e-01	1.329671716882963317e-01	1.329343087390818245e-01	4.754135703548890146e-01	4.626991191929732405e-01	5.928400781677271025e-01	5.242852034358659319e-01	6.012090263469346274e-01	7.429121105150540139e-01	0.000000000000000000e+00	3.764537689983125102e-01	2.081296691290808742e-01	2.654504188454111513e-01	1.522291120684129695e-01	2.476591774063040541e-01	3.066428834031282857e-01	1.488788441212752500e-01	1.382675057359576409e-01	1.514267080046425851e-01	1.009264258356298710e-01	9.686842428940166394e-02	8.232448244894827183e-02	1.105668358846043087e-01	2.570988226764066575e-01	2.514680392099837847e-01	2.142637119533890855e-01	2.428839379267850040e-01	2.207839995879685158e-01	1.918080873623872751e-01	1.940835363157188131e-01	2.357709780499726848e-01	1.718838667102007556e-01	2.107111040118044842e-01	2.016712121933643964e-01	2.650863907617568294e-01	4.770511454285547570e-01	3.453065319095710017e-01	2.882719404894824589e-01
2.896870639018450655e-01	6.623439992856164915e-01	4.294547557450581476e-01	4.628962636387760066e-01	4.349996033073370016e-01	4.444131286540479175e-01	3.774194410572981329e-01	3.665198473249373090e-01	3.542776475382631296e-01	2.692924163398590087e-01	1.861309041670260456e-01	1.826294122227895833e-01	4.527230713790446615e-01	7.138050905133511148e-02	4.211854273726732545e-02	3.991423366108757809e-01	3.128623143632296988e-01	4.668535269966472834e-01	3.687824299601732414e-01	4.154766693750675532e-01	3.940786885168622300e-01	3.764537689983125102e-01	0.000000000000000000e+00	1.692986945812775257e-01	2.140675662948163527e-01	9.896021468263091481e-02	2.587056257989858166e-01	3.461656202696903883e-01	1.443445623829866797e-01	1.497595121455712608e-01	1.706821215444878359e-01	3.475184300809725652e-02	9.808570491225879207e-02	6.151207697503489891e-02	7.115302849076778069e-02	2.946371575671397625e-01	2.545555055246004339e-01	1.617182773587438060e-01	2.923108484467821788e-01	2.605831251239106860e-01	2.017427049243922521e-01	2.460461041497559731e-01	1.907109212030635992e-01	1.381322685643529002e-01	2.218942372542892505e-01	1.832424802344638504e-01	3.220310259444154055e-01	3.599733086582410091e-01	3.129486832738115898e-01	2.194400897931083616e-01
3.678701954367018523e-01	1.995251004199348754e-01	2.759735086936656590e-01	3.175148617678469343e-01	2.948621912408689316e-01	2.644880760612542958e-01	2.151005224054694520e-01	2.999749965193744816e-01	3.495678817765544011e-01	2.392119412318942373e-01	1.705732227157671088e-01	1.939057088839344356e-01	2.532031086939592890e-01	1.848316838687482366e-01	2.054740417053360635e-01	1.882386458807696894e-01	1.593673927422452063e-01	2.052728077704660259e-01	2.064861351582344962e-01	1.818482627801640550e-01	1.805216493457005855e-01	2.081296691290808742e-01	1.692986945812775257e-01	0.000000000000000000e+00	2.561096711278551541e-01	1.364407660618076890e-01	2.311954044178699264e-01	2.606110159281985750e-01	1.718163851800794950e-01	1.406085007690686395e-01	2.012812585657317022e-01	1.412459972039503686e-01	1.050929911431043445e-01	1.067679701826728667e-01	1.253644567647512476e-01	2.282692501145041353e-01	2.691759123479133820e-01	2.657890234567928389e-01	2.313995126319526863e-01	2.389612132908033593e-01	2.367210081126958632e-01	2.156118073431195215e-01	2.404593697123626195e-01	2.031513898969451448e-01	2.079614677462696959e-01	1.629030455091536878e-01	2.033919278435090128e-01	1.926709781654258602e-01	1.712766658908257966e-01	1.697042142390364494e-01
3.300350037714679385e-01	2.861183880743610186e-01	3.509383594212514001e-01	3.482683870738062515e-01	3.435825587616992416e-01	3.112313809990887581e-01	2.525759897631300044e-01	2.563172826591884612e-01	2.438452872741235511e-01	4.910917729892137484e-01	3.716126807137329902e-01	4.804385444980185382e-01	3.329619463167148297e-01	1.426795495129968283e-01	2.204342858126119298e-01	2.554160998583295816e-01	2.198124178162287334e-01	2.764844955263958126e-01	2.790319486853793385e-01	2.311923280932583480e-01	2.379345243756034456e-01	2.654504188454111513e-01	2.140675662948163527e-01	2.561096711278551541e-01	0.000000000000000000e+00	3.020999153610232635e-01	3.252910445138622042e-01	5.418393886733714471e-01	1.743334149465657068e-01	-2.700104220066273930e-02	3.876900253519677958e-02	1.131645875344301500e-01	-6.458057778370077107e-02	-2.197034663681441888e-02	-1.765529008497820213e-02	1.874719814322594047e-01	3.902129268516572602e-01	4.629166874498125139e-01	2.127325935256807743e-01	2.244697049423701463e-01	2.547466174485018553e-01	2.854178624386785601e-01	4.555543148187953806e-01	5.041408924427476235e-01	3.939699120177635461e-01	2.720857089788606964e-01	2.429302420984892075e-01	2.892896552165606372e-01	2.346450488314820726e-01	2.352746699590173851e-01
1.868671437544932312e-01	1.146883865744490194e-01	1.406927240827145209e-01	1.632876024091098888e-01	1.651261259658631797e-01	1.644566792188065785e-01	1.319497388006250493e-01	1.626671167586271061e-01	1.681855461809669272e-01	1.641962578895617975e-01	1.068642968932876913e-01	3.859108609224234931e-01	1.357599352618707456e-01	7.036434417968516486e-02	7.974032630066120453e-02	1.156672790497912384e-01	9.746852258651442225e-02	1.483234413350832948e-01	1.244021969981725373e-01	1.212242543493157187e-01	1.296858038496259968e-01	1.522291120684129695e-01	9.896021468263091481e-02	1.364407660618076890e-01	3.020999153610232635e-01	0.000000000000000000e+00	1.562273385730337805e-01	2.402976154022196387e-01	5.551113921760204850e-02	1.098759079504229852e-01	5.016233277017369957e-02	1.179518925666326601e-01	6.618552932594005955e-02	1.874618115990142955e-02	1.021406152979437154e-01	9.987319878190462075e-02	1.251396533528814636e-01	1.295753517044693215e-01	9.819539093206305913e-02	1.238952076248398260e-01	1.138114265844283740e-01	8.007753944737533436e-02	1.953280068860926977e-01	2.400767803531044242e-01	9.456341457553783802e-02	4.696336316115025389e-02	9.849316914600492190e-02	1.135080368177354415e-01	1.066116156155087480e-01	4.046007023897476435e-02
3.833384675999790825e-01	2.627839908787248380e-01	3.602327264257121908e-01	3.948304362209566487e-01	3.527778630870563314e-01	3.116515721030280739e-01	2.696946273373975189e-01	2.538502259018975971e-01	2.648548076137082208e-01	3.264709748220336327e-01	2.218757172240587161e-01	2.293145852914753591e-01	3.316197706166781889e-01	2.320492288552466476e-01	3.381196413005008727e-01	2.538169472329622756e-01	2.478782794340254336e-01	2.986764523628276935e-01	2.861799129535648745e-01	2.435068861546143271e-01	2.269636884970198387e-01	2.476591774063040541e-01	2.587056257989858166e-01	2.311954044178699264e-01	3.252910445138622042e-01	1.562273385730337805e-01	0.000000000000000000e+00	4.604356338268523197e-01	4.597778924611058415e-01	3.073155923685372271e-01	3.716519978005102254e-01	1.513655307659620697e-01	1.619249188958258312e-01	1.188533580593314903e-01	1.915238228275694121e-01	2.325882475102713509e-01	3.561697278422760737e-01	3.972525701541456677e-01	2.661638723528210737e-01	2.109495942029275262e-01	2.038772346322666462e-01	2.960674373577576457e-01	2.279092460381759999e-01	3.111308854125097723e-01	4.863665831388844230e-01	3.703090302647589760e-01	2.645046698837955068e-01	2.745263257507654098e-01	2.742179757571354126e-01	2.932117314331597613e-01
3.401804880804805142e-01	3.610472400432896967e-01	3.822471161126448913e-01	3.961241987680261811e-01	3.638368019347678062e-01	3.469497729454926183e-01	3.055726497155444310e-01	3.276266590143843693e-01	3.170910103975263516e-01	3.929522569412913224e-01	2.817820397835794632e-01	3.685173701741229491e-01	3.371973842761203377e-01	1.668448501525348904e-01	2.210749487866772722e-01	2.762326405328921486e-01	2.459466498341868479e-01	3.878898745900695166e-01	2.900709386319108019e-01	2.709499938863219604e-01	2.771979789969972741e-01	3.066428834031282857e-01	3.461656202696903883e-01	2.606110159281985750e-01	5.418393886733714471e-01	2.402976154022196387e-01	4.604356338268523197e-01	0.000000000000000000e+00	2.676408717791421976e-01	2.199133029695990726e-01	2.558012082741905058e-01	1.188004724499554798e-01	1.143742864975633294e-01	6.896434419989658227e-02	1.283974688415027432e-01	2.517117020595496801e-01	3.436062786990579654e-01	3.517787216965219677e-01	2.665255990694735400e-01	2.575134150650779108e-01	2.402897390125821042e-01	2.760790177807651569e-01	2.896352776877106350e-01	3.275616956007868508e-01	3.588890091713298758e-01	2.618307309876427014e-01	2.831953893643904818e-01	2.928523102605674056e-01	2.614185072579194302e-01	2.342662727397497868e-01
2.969215488296720884e-01	1.449003889169545034e-01	2.036135834615863949e-01	2.641948682330026998e-01	2.293281626209996149e-01	1.890583572042424110e-01	1.715308752326268893e-01	1.799805112846743493e-01	1.801253226263894447e-01	2.303717080775078696e-01	1.841036660740273945e-01	1.312044044621256955e-01	1.853460788465189080e-01	2.364678171383800265e-01	4.361318384714520935e-01	1.425679106773470040e-01	2.030665601210279170e-01	1.879831492576980456e-01	1.649248452618254646e-01	1.302325889718566609e-01	1.150230256310890847e-01	1.488788441212752500e-01	1.443445623829866797e-01	1.718163851800794950e-01	1.743334149465657068e-01	5.551113921760204850e-02	4.597778924611058415e-01	2.676408717791421976e-01	0.000000000000000000e+00	3.246423024629140341e-01	3.952138152049293196e-01	1.521292748713764797e-01	1.456572642945127560e-01	1.735852562008153854e-01	1.977509565725824037e-01	1.653987840463508052e-01	2.121983956055430443e-01	3.154199230426961709e-01	1.941823106816202571e-01	1.429752983595964644e-01	1.376812952171930504e-01	2.286758975109745851e-01	1.476837479003123565e-01	2.785346361280983118e-01	4.706209719582862272e-01	5.262319193098706771e-01	2.151259136572791220e-01	1.754297914596913699e-01	2.130430736908383305e-01	4.222273206191975436e-01
1.919351060744620419e-01	1.286810775477410795e-01	9.236963621435584360e-02	1.485606700761956667e-01	1.456930097003304170e-01	1.412601927179841510e-01	1.101401287516272504e-01	1.682624283799063758e-01	1.975258082022371409e-01	9.014061941583755705e-03	-3.356455817758464272e-02	5.585588430673463917e-02	6.369060160788020397e-02	2.489299842868595014e-01	3.223965394430842180e-01	7.084380000606543826e-02	7.205445842848635929e-02	1.881983329533996330e-01	6.638774905313814256e-02	9.833829759678096305e-02	1.148810441800984239e-01	1.382675057359576409e-01	1.497595121455712608e-01	1.406085007690686395e-01	-2.700104220066273930e-02	1.098759079504229852e-01	3.073155923685372271e-01	2.199133029695990726e-01	3.246423024629140341e-01	0.000000000000000000e+00	4.823713256193247201e-01	2.420208996079664943e-01	5.454575784895014934e-01	3.117139241295214802e-01	5.568173287529509796e-01	1.429696494098798565e-01	6.486145542018195709e-02	5.623181264092402820e-02	1.455068606880163817e-01	1.217216753539265839e-01	8.999038667279300741e-02	8.573010381083012721e-02	-3.695197239117458538e-02	-2.058539747414013521e-02	6.599796339173980009e-02	6.081298246697270510e-02	1.148553646398913913e-01	5.282564205906059573e-02	8.168203993910704008e-02	5.606987735438181963e-02
3.336460375732120398e-01	1.528376893142704973e-01	2.234093208500762262e-01	2.904161063969930012e-01	2.316537622620961079e-01	2.049877758663181948e-01	1.882793535982339173e-01	2.298553110712850123e-01	2.531433536044353505e-01	1.200012007364838068e-01	6.223701721809640069e-02	7.856787228478603891e-02	1.723799038129349981e-01	3.319981595719400658e-01	3.489432740306787628e-01	1.278671952464771888e-01	1.302440910135882202e-01	2.133415525612981645e-01	1.457107139223731973e-01	1.391381993297754749e-01	1.258804239089410804e-01	1.514267080046425851e-01	1.706821215444878359e-01	2.012812585657317022e-01	3.876900253519677958e-02	5.016233277017369957e-02	3.716519978005102254e-01	2.558012082741905058e-01	3.952138152049293196e-01	4.823713256193247201e-01	0.000000000000000000e+00	1.785642936984799811e-01	4.204799562245578048e-01	2.585932662696424633e-01	3.490469169107189296e-01	1.930874288764156399e-01	1.800934259344477983e-01	2.051737855091689267e-01	2.018648108106076700e-01	1.807913238721257643e-01	1.527552728636612789e-01	1.652236414194688807e-01	5.739661743726738596e-02	7.906607495832974897e-02	2.275171893946371926e-01	2.236454237877208429e-01	1.698101942942072395e-01	1.179308903605729986e-01	1.467336573542376010e-01	1.693479256437335490e-01
1.843360100658834322e-01	5.352719851887349084e-02	7.926737174848298706e-02	1.169879754852858195e-01	1.387524942411847428e-01	1.171518930569108302e-01	7.465607251063061112e-02	6.600467448266716941e-02	9.425438297681165700e-02	5.691419306494774344e-02	2.133991945331705636e-02	7.357170319132898262e-02	8.009702659770615019e-02	3.329539496776628416e-01	3.849798868035681498e-01	5.158378147902532851e-02	2.850866102099439484e-02	7.207113259249428583e-02	6.609786835802958227e-02	6.710122089485631713e-02	7.880601424380560827e-02	1.009264258356298710e-01	3.475184300809725652e-02	1.412459972039503686e-01	1.131645875344301500e-01	1.179518925666326601e-01	1.513655307659620697e-01	1.188004724499554798e-01	1.521292748713764797e-01	2.420208996079664943e-01	1.785642936984799811e-01	0.000000000000000000e+00	1.978925728436199405e-01	2.545539405571760616e-01	3.100795184468810861e-01	5.797534152582379391e-02	9.275993481103650407e-02	2.102093580943943940e-01	6.646748290191732689e-02	7.340860442877147896e-02	7.936528032066152150e-02	5.907480382392206464e-02	4.671162842040087193e-02	9.700960952245479829e-02	6.303329050365034936e-02	4.414589776388087861e-02	3.874704588732628963e-02	3.526571056364102147e-02	2.731150457308783100e-02	4.082437136256072269e-02
1.394048809791838539e-01	8.445880488839868638e-02	5.553032655453840616e-02	1.009085649652741862e-01	1.005097574153939327e-01	1.003320248365600631e-01	7.371642287363074086e-02	1.239315864158048314e-01	1.496126362207106375e-01	-2.473831842284045235e-02	-5.538022690600059861e-02	1.622708586090645944e-02	3.737654476285771216e-02	2.487522683424839010e-01	2.042592168678798170e-01	4.572558439043424711e-02	3.719004244647908242e-02	1.275812086151792146e-01	4.111845431189849187e-02	7.043551142870234372e-02	8.093264277833796261e-02	9.686842428940166394e-02	9.808570491225879207e-02	1.050929911431043445e-01	-6.458057778370077107e-02	6.618552932594005955e-02	1.619249188958258312e-01	1.143742864975633294e-01	1.456572642945127560e-01	5.454575784895014934e-01	4.204799562245578048e-01	1.978925728436199405e-01	0.000000000000000000e+00	2.658957623945041870e-01	4.397404337945073349e-01	1.025577204564836337e-01	3.617750750041819757e-02	2.008712093195709827e-02	1.016070203258258170e-01	9.285904195632789515e-02	6.622742730626331176e-02	4.756163794610639151e-02	-4.562869298025905296e-02	-5.962552960920893680e-02	2.610827548208024249e-04	-6.322878422619971663e-03	7.078161234170739224e-02	2.529228437790721068e-02	4.597325905090324238e-02	-5.043755847186292066e-03
1.457388014987698044e-01	5.957289125327068502e-02	4.563096734995875092e-02	9.284760244487583192e-02	1.023502115363658094e-01	9.158690190971058298e-02	6.485168319701820061e-02	9.436843601304911733e-02	1.121441334679202373e-01	8.840593731548647069e-03	-1.780888606328059594e-03	1.455781295538120280e-02	3.901063206744729422e-02	2.554687440492448003e-01	2.419532644593693493e-01	3.914271156796753082e-02	4.453323584632468135e-02	9.168856711830571105e-02	4.326408965698148867e-02	5.308207550094577731e-02	6.259182134101368145e-02	8.232448244894827183e-02	6.151207697503489891e-02	1.067679701826728667e-01	-2.197034663681441888e-02	1.874618115990142955e-02	1.188533580593314903e-01	6.896434419989658227e-02	1.735852562008153854e-01	3.117139241295214802e-01	2.585932662696424633e-01	2.545539405571760616e-01	2.658957623945041870e-01	0.000000000000000000e+00	3.953533076449085026e-01	8.090631065798391253e-02	3.722241914282903297e-02	6.156629659686763817e-02	7.911998995357874542e-02	7.113460144955238706e-02	5.681844229019593351e-02	3.474890160894835572e-02	-1.106842254641575603e-02	-1.631504500803601654e-02	1.459430348800167671e-02	4.250232065052792635e-02	4.753611076830880494e-02	2.815146005055532696e-02	3.242296742776575730e-02	7.588819204792758566e-02
1.675547930929740525e-01	7.004772491515301458e-02	5.170910261021172127e-02	1.020987151648727609e-01	1.210834114031490300e-01	1.149335017465602793e-01	7.470852819879732210e-02	9.511980789808426040e-02	1.256740571645174886e-01	-1.806630201281571313e-02	-4.937553080185599907e-02	3.018980215705388895e-02	4.204481970899821841e-02	2.875829542787774473e-01	3.736665766794957655e-01	4.272425789787073075e-02	3.159549568097234223e-02	1.120106507803976387e-01	4.856168666180691457e-02	7.107559063998625248e-02	8.847835958165256587e-02	1.105668358846043087e-01	7.115302849076778069e-02	1.253644567647512476e-01	-1.765529008497820213e-02	1.021406152979437154e-01	1.915238228275694121e-01	1.283974688415027432e-01	1.977509565725824037e-01	5.568173287529509796e-01	3.490469169107189296e-01	3.100795184468810861e-01	4.397404337945073349e-01	3.953533076449085026e-01	0.000000000000000000e+00	8.095582031946509105e-02	3.440230057902750327e-02	7.086359350959986481e-02	8.191783335773236696e-02	7.293777137943968647e-02	5.754504130860168404e-02	3.271738856798705325e-02	-4.634482050188531294e-02	-2.472526852516508666e-02	-1.426893496386480355e-03	1.518361555892034200e-03	4.315192900246540147e-02	1.770333223377915446e-02	2.653586437238435874e-02	1.160149265379192308e-02
2.800128581094669666e-01	3.107875327506046115e-01	3.434552337560243251e-01	3.749476346644456393e-01	3.311842509104656052e-01	3.092649401986973801e-01	2.585871934582020248e-01	6.189569234913039342e-01	5.584363501176131672e-01	2.311579017848791884e-01	1.560805919559949406e-01	1.682030981575244888e-01	3.197653480432290918e-01	9.671263172362659644e-02	6.532654791076790424e-02	2.773019733420392652e-01	2.405214029731357894e-01	2.878211165018202955e-01	2.557932597689098753e-01	2.534259960913290977e-01	2.446403090375262601e-01	2.570988226764066575e-01	2.946371575671397625e-01	2.282692501145041353e-01	1.874719814322594047e-01	9.987319878190462075e-02	2.325882475102713509e-01	2.517117020595496801e-01	1.653987840463508052e-01	1.429696494098798565e-01	1.930874288764156399e-01	5.797534152582379391e-02	1.025577204564836337e-01	8.090631065798391253e-02	8.095582031946509105e-02	0.000000000000000000e+00	3.527857065808986947e-01	2.016245036765020315e-01	5.615607056063803837e-01	3.891745014040197126e-01	3.193158141396104099e-01	3.102128702832337437e-01	2.257188071385316241e-01	1.566941207314836437e-01	2.414844176902148920e-01	1.926088311983383539e-01	3.194158942476683638e-01	2.734345964624695369e-01	2.759135049063287104e-01	2.118705784779618406e-01
3.899478867201271459e-01	2.976583795319321379e-01	4.435911672697252506e-01	4.376549956769996141e-01	3.786027720826191656e-01	3.335665347237432021e-01	2.892646943613776389e-01	3.715574496568059271e-01	3.766680143403959846e-01	3.901485581759915333e-01	2.682415418995573453e-01	2.285601306777852171e-01	4.052932868485675799e-01	1.652135729556563903e-01	1.948638129677282282e-01	3.054955366597246202e-01	2.649819054838531973e-01	2.768756236175823338e-01	3.208902355429437692e-01	2.665798482194719488e-01	2.368069921107207598e-01	2.514680392099837847e-01	2.545555055246004339e-01	2.691759123479133820e-01	3.902129268516572602e-01	1.251396533528814636e-01	3.561697278422760737e-01	3.436062786990579654e-01	2.121983956055430443e-01	6.486145542018195709e-02	1.800934259344477983e-01	9.275993481103650407e-02	3.617750750041819757e-02	3.722241914282903297e-02	3.440230057902750327e-02	3.527857065808986947e-01	0.000000000000000000e+00	5.136797823481484837e-01	4.020803201607744404e-01	3.672344013228920900e-01	3.404312582379201979e-01	4.477072078511543651e-01	3.737545220888282560e-01	3.545036379426117490e-01	4.758377888536969302e-01	3.160802153544435278e-01	3.629743696061704661e-01	3.309841644232151547e-01	3.240852720328256109e-01	2.788005151223481581e-01
3.986865499487042275e-01	2.142817035846182605e-01	3.621189810196979164e-01	3.839294753436868213e-01	3.531447887941651653e-01	2.929292109717646642e-01	2.436368884440038018e-01	2.229888948004311588e-01	2.384841773728317849e-01	4.013525091359213537e-01	2.950552132665449356e-01	2.366278635224139115e-01	3.470976506953364349e-01	2.636633804649582968e-01	3.896351205741256929e-01	2.378586924358533083e-01	2.210848651278445876e-01	2.157454526527848304e-01	2.747700387562079793e-01	2.125377593447153324e-01	1.902062074120527135e-01	2.142637119533890855e-01	1.617182773587438060e-01	2.657890234567928389e-01	4.629166874498125139e-01	1.295753517044693215e-01	3.972525701541456677e-01	3.517787216965219677e-01	3.154199230426961709e-01	5.623181264092402820e-02	2.051737855091689267e-01	2.102093580943943940e-01	2.008712093195709827e-02	6.156629659686763817e-02	7.086359350959986481e-02	2.016245036765020315e-01	5.136797823481484837e-01	0.000000000000000000e+00	2.586987189739688442e-01	2.619483496443565373e-01	2.893371945842330151e-01	3.845463057410488661e-01	3.678911080771732900e-01	4.611395378178487214e-01	5.345883611622281872e-01	3.853421058859058945e-01	2.868462538102032333e-01	2.691632858343149803e-01	2.513013929610974362e-01	3.142423919970124269e-01
2.924957736768101224e-01	3.039727800829308824e-01	3.384440054582656954e-01	3.737287037839201465e-01	3.297981533409550803e-01	2.919950143054576008e-01	2.424386842217777505e-01	5.282276653748213535e-01	5.181226163863972278e-01	2.317678238571438676e-01	1.491953912407988359e-01	1.575205800654166099e-01	3.141003028220980542e-01	1.143296551029970298e-01	9.508447048866940088e-02	2.578236806054496344e-01	2.278735294208359408e-01	2.746966029637763484e-01	2.394991076120262519e-01	2.365369136529787975e-01	2.290517436892570424e-01	2.428839379267850040e-01	2.923108484467821788e-01	2.313995126319526863e-01	2.127325935256807743e-01	9.819539093206305913e-02	2.661638723528210737e-01	2.665255990694735400e-01	1.941823106816202571e-01	1.455068606880163817e-01	2.018648108106076700e-01	6.646748290191732689e-02	1.016070203258258170e-01	7.911998995357874542e-02	8.191783335773236696e-02	5.615607056063803837e-01	4.020803201607744404e-01	2.586987189739688442e-01	0.000000000000000000e+00	3.754892357873437225e-01	3.572439540586401230e-01	4.965167953438647808e-01	2.367920420149851046e-01	1.995759679020011335e-01	3.482006310274148864e-01	2.380653530654694983e-01	3.898778977388601130e-01	2.579483868144921144e-01	3.064323004258648897e-01	2.316684538145686589e-01
2.682247805179796551e-01	2.842820273615875859e-01	3.326353309884030329e-01	3.445178616226410306e-01	2.903489828990583610e-01	2.692247169576167942e-01	2.395980226297158566e-01	5.588085435242902133e-01	5.081120878665092988e-01	2.546503804580422248e-01	1.767881926175746132e-01	1.938625337897136869e-01	2.901054529085020373e-01	1.035693623146688169e-01	7.349993570421227418e-02	2.510969804894296331e-01	2.069952526135002968e-01	2.617717669549709525e-01	2.192762363262536207e-01	2.144845875417029646e-01	2.018061366022762260e-01	2.207839995879685158e-01	2.605831251239106860e-01	2.389612132908033593e-01	2.244697049423701463e-01	1.238952076248398260e-01	2.109495942029275262e-01	2.575134150650779108e-01	1.429752983595964644e-01	1.217216753539265839e-01	1.807913238721257643e-01	7.340860442877147896e-02	9.285904195632789515e-02	7.113460144955238706e-02	7.293777137943968647e-02	3.891745014040197126e-01	3.672344013228920900e-01	2.619483496443565373e-01	3.754892357873437225e-01	0.000000000000000000e+00	3.979965606124831190e-01	3.222194013735595886e-01	3.127888602184550892e-01	2.079296383727657349e-01	2.383115586711415379e-01	1.765011737828819371e-01	3.657884900913705994e-01	2.468606508755209761e-01	2.597658199783603461e-01	1.886363396034956008e-01
2.698653472481402638e-01	2.270080535779783470e-01	2.887300754329805152e-01	3.027754647370751173e-01	2.622654550936633910e-01	2.346083238626813783e-01	2.061226899613195773e-01	4.098910014895591480e-01	3.949192406219306783e-01	2.576106632172057154e-01	1.768859762499840338e-01	1.818692891256072086e-01	2.517629904015176168e-01	1.182681963881503928e-01	1.119982168991931482e-01	1.943319124305891155e-01	1.633590479098189219e-01	2.174182499584668693e-01	1.910949776202942318e-01	1.771542223894303492e-01	1.710883231940894256e-01	1.918080873623872751e-01	2.017427049243922521e-01	2.367210081126958632e-01	2.547466174485018553e-01	1.138114265844283740e-01	2.038772346322666462e-01	2.402897390125821042e-01	1.376812952171930504e-01	8.999038667279300741e-02	1.527552728636612789e-01	7.936528032066152150e-02	6.622742730626331176e-02	5.681844229019593351e-02	5.754504130860168404e-02	3.193158141396104099e-01	3.404312582379201979e-01	2.893371945842330151e-01	3.572439540586401230e-01	3.979965606124831190e-01	0.000000000000000000e+00	3.318946119775197934e-01	3.193824987108622171e-01	2.472975994862005311e-01	2.605889502803285795e-01	1.795818206637599668e-01	2.929919740602822120e-01	2.019104928175932401e-01	2.055016803072058362e-01	1.734500322866857625e-01
3.018057947364314320e-01	2.703882786714135733e-01	3.390533649198560484e-01	3.616629133072354341e-01	3.086924897192318551e-01	2.568915660284087910e-01	2.252372357045547280e-01	3.364917705851683816e-01	3.541963009302709908e-01	2.877761040270426229e-01	1.968165999875814698e-01	1.526370949513675968e-01	3.221263997271530122e-01	1.319517233991895633e-01	1.572536743957974881e-01	2.453293280213703909e-01	2.440454701005336791e-01	2.292062128413971389e-01	2.361964758071106729e-01	2.122386681400406094e-01	1.813349836956376360e-01	1.940835363157188131e-01	2.460461041497559731e-01	2.156118073431195215e-01	2.854178624386785601e-01	8.007753944737533436e-02	2.960674373577576457e-01	2.760790177807651569e-01	2.286758975109745851e-01	8.573010381083012721e-02	1.652236414194688807e-01	5.907480382392206464e-02	4.756163794610639151e-02	3.474890160894835572e-02	3.271738856798705325e-02	3.102128702832337437e-01	4.477072078511543651e-01	3.845463057410488661e-01	4.965167953438647808e-01	3.222194013735595886e-01	3.318946119775197934e-01	0.000000000000000000e+00	2.972634651974849218e-01	3.153419008363946285e-01	5.761369469988966152e-01	3.655300130204013898e-01	5.838696016202920003e-01	2.768380080729412884e-01	4.017339044759019040e-01	3.222631103810399966e-01
3.319307383031442904e-01	2.552587410048904881e-01	3.674287656324987661e-01	3.603430255128210469e-01	3.251286946676928413e-01	2.991072294536036291e-01	2.524029436015628458e-01	3.399859102342713824e-01	3.149819626309055542e-01	4.921005961388718597e-01	3.669556682032752426e-01	3.359895167728441656e-01	3.416925380250041555e-01	1.182818428980513120e-01	1.475401590988582867e-01	2.735701520125921604e-01	2.436098861884639921e-01	2.406996390038820544e-01	2.819969840960228624e-01	2.303729880210694803e-01	2.117157793665349064e-01	2.357709780499726848e-01	1.907109212030635992e-01	2.404593697123626195e-01	4.555543148187953806e-01	1.953280068860926977e-01	2.279092460381759999e-01	2.896352776877106350e-01	1.476837479003123565e-01	-3.695197239117458538e-02	5.739661743726738596e-02	4.671162842040087193e-02	-4.562869298025905296e-02	-1.106842254641575603e-02	-4.634482050188531294e-02	2.257188071385316241e-01	3.737545220888282560e-01	3.678911080771732900e-01	2.367920420149851046e-01	3.127888602184550892e-01	3.193824987108622171e-01	2.972634651974849218e-01	0.000000000000000000e+00	4.597227599848975332e-01	3.327928851573414004e-01	2.596986550311898845e-01	2.925646466439844606e-01	3.219766064657240690e-01	2.631618562569646436e-01	2.662070875036353645e-01
2.976377270931905294e-01	1.841515578354941396e-01	2.869109553014754788e-01	2.937851515800214974e-01	2.603922059164295866e-01	2.181672863165224630e-01	1.914549554363621231e-01	2.136430564823886824e-01	2.042919582092267983e-01	4.288115200184592912e-01	3.266274121697768651e-01	3.232082667696583589e-01	2.637261690324504970e-01	1.522627751148679376e-01	2.536344497681701227e-01	1.842444038589526878e-01	1.768004639791329047e-01	1.812215588387028897e-01	2.015260040227899174e-01	1.579321481404780958e-01	1.466349093856477159e-01	1.718838667102007556e-01	1.381322685643529002e-01	2.031513898969451448e-01	5.041408924427476235e-01	2.400767803531044242e-01	3.111308854125097723e-01	3.275616956007868508e-01	2.785346361280983118e-01	-2.058539747414013521e-02	7.906607495832974897e-02	9.700960952245479829e-02	-5.962552960920893680e-02	-1.631504500803601654e-02	-2.472526852516508666e-02	1.566941207314836437e-01	3.545036379426117490e-01	4.611395378178487214e-01	1.995759679020011335e-01	2.079296383727657349e-01	2.472975994862005311e-01	3.153419008363946285e-01	4.597227599848975332e-01	0.000000000000000000e+00	4.687333571949069966e-01	3.486189318176406982e-01	2.626801453702333200e-01	2.276760702702860517e-01	2.194062181682082946e-01	2.822947383958767098e-01
3.683873059499593317e-01	2.520123749657617873e-01	3.733418214738651320e-01	4.039227596766574169e-01	3.467908399226202754e-01	2.945736403501468259e-01	2.612703531302946747e-01	2.482113200844180134e-01	2.451164161264436925e-01	4.102182790273356527e-01	3.132943949286388086e-01	2.099448046677875046e-01	3.653779870414876063e-01	1.694214610564890588e-01	2.674734744483950877e-01	2.795274128868355246e-01	3.401050806479370414e-01	2.547115120777790342e-01	3.144068141387643678e-01	2.419329188027089517e-01	1.953821023081941666e-01	2.107111040118044842e-01	2.218942372542892505e-01	2.079614677462696959e-01	3.939699120177635461e-01	9.456341457553783802e-02	4.863665831388844230e-01	3.588890091713298758e-01	4.706209719582862272e-01	6.599796339173980009e-02	2.275171893946371926e-01	6.303329050365034936e-02	2.610827548208024249e-04	1.459430348800167671e-02	-1.426893496386480355e-03	2.414844176902148920e-01	4.758377888536969302e-01	5.345883611622281872e-01	3.482006310274148864e-01	2.383115586711415379e-01	2.605889502803285795e-01	5.761369469988966152e-01	3.327928851573414004e-01	4.687333571949069966e-01	0.000000000000000000e+00	6.665464120379045454e-01	4.445474563464327233e-01	3.466460017282906314e-01	4.451662253025674976e-01	5.138336050987462045e-01
3.112575987513484521e-01	2.127305688775097403e-01	2.851792172670449821e-01	3.286735694876856684e-01	2.941021286151467296e-01	2.771170351875439919e-01	2.403322682268506372e-01	2.065480221389842108e-01	1.864593546474493102e-01	3.617051998699603033e-01	3.249184785813424292e-01	1.681185658097867353e-01	2.901380259480723089e-01	1.527184742160078712e-01	2.878825000647869947e-01	2.705039158870467531e-01	4.164639929334548740e-01	2.368968190282105812e-01	3.121009073819475677e-01	2.382206778286393434e-01	1.850639169249586602e-01	2.016712121933643964e-01	1.832424802344638504e-01	1.629030455091536878e-01	2.720857089788606964e-01	4.696336316115025389e-02	3.703090302647589760e-01	2.618307309876427014e-01	5.262319193098706771e-01	6.081298246697270510e-02	2.236454237877208429e-01	4.414589776388087861e-02	-6.322878422619971663e-03	4.250232065052792635e-02	1.518361555892034200e-03	1.926088311983383539e-01	3.160802153544435278e-01	3.853421058859058945e-01	2.380653530654694983e-01	1.765011737828819371e-01	1.795818206637599668e-01	3.655300130204013898e-01	2.596986550311898845e-01	3.486189318176406982e-01	6.665464120379045454e-01	0.000000000000000000e+00	3.651839177648593671e-01	3.614358598458793925e-01	4.420485303417437395e-01	7.090234078149116881e-01
2.982467936964875999e-01	3.610896024107348445e-01	3.628250923899430935e-01	3.981696110321162885e-01	3.438730305994528447e-01	3.383166918175109505e-01	2.921888821948663284e-01	4.070555107756942403e-01	4.056975595398664702e-01	3.143039367981080301e-01	2.468883134543801150e-01	1.808614360303386071e-01	3.650452234049474942e-01	9.389724466515823875e-02	8.774552901944061845e-02	3.765129287356424603e-01	3.950922673178823286e-01	3.204250618134997231e-01	3.154896893632984645e-01	3.144818448374897546e-01	2.577715850933331443e-01	2.650863907617568294e-01	3.220310259444154055e-01	2.033919278435090128e-01	2.429302420984892075e-01	9.849316914600492190e-02	2.645046698837955068e-01	2.831953893643904818e-01	2.151259136572791220e-01	1.148553646398913913e-01	1.698101942942072395e-01	3.874704588732628963e-02	7.078161234170739224e-02	4.753611076830880494e-02	4.315192900246540147e-02	3.194158942476683638e-01	3.629743696061704661e-01	2.868462538102032333e-01	3.898778977388601130e-01	3.657884900913705994e-01	2.929919740602822120e-01	5.838696016202920003e-01	2.925646466439844606e-01	2.626801453702333200e-01	4.445474563464327233e-01	3.651839177648593671e-01	0.000000000000000000e+00	4.317799732014096503e-01	5.130826092139684214e-01	4.142045427315669825e-01
4.277070518880455863e-01	4.694073037109061652e-01	5.069348401385591618e-01	5.552785878158217336e-01	5.625347401708826744e-01	6.513915477745624294e-01	4.975223388698092886e-01	3.290003583683541177e-01	2.957176362631943611e-01	5.020084867495684389e-01	4.221418134462919247e-01	2.269719584768452036e-01	6.214809288825458022e-01	9.777971268124989457e-02	1.033809422440811338e-01	6.864884299547631130e-01	7.093629213842458370e-01	4.596884912710497151e-01	7.005042928709098726e-01	6.111739268426589211e-01	4.909045844899173061e-01	4.770511454285547570e-01	3.599733086582410091e-01	1.926709781654258602e-01	2.892896552165606372e-01	1.135080368177354415e-01	2.745263257507654098e-01	2.928523102605674056e-01	1.754297914596913699e-01	5.282564205906059573e-02	1.179308903605729986e-01	3.526571056364102147e-02	2.529228437790721068e-02	2.815146005055532696e-02	1.770333223377915446e-02	2.734345964624695369e-01	3.309841644232151547e-01	2.691632858343149803e-01	2.579483868144921144e-01	2.468606508755209761e-01	2.019104928175932401e-01	2.768380080729412884e-01	3.219766064657240690e-01	2.276760702702860517e-01	3.466460017282906314e-01	3.614358598458793925e-01	4.317799732014096503e-01	0.000000000000000000e+00	6.237448742551230385e-01	5.303460357772536993e-01
3.539094668338331751e-01	3.710820471948644284e-01	4.165967825312760775e-01	4.563516258115174473e-01	4.314171531749626531e-01	4.713716601841625442e-01	3.756405781334376526e-01	3.259893623027073639e-01	3.014385443189181446e-01	3.730976467367297378e-01	3.010077349796731472e-01	1.865461240132037513e-01	4.860012347116907661e-01	8.108676555495027138e-02	8.173941434347828383e-02	5.417804347641045348e-01	6.217670102393321185e-01	3.609822844422147514e-01	5.211365809741359545e-01	4.585527961199897806e-01	3.576009471017873032e-01	3.453065319095710017e-01	3.129486832738115898e-01	1.712766658908257966e-01	2.346450488314820726e-01	1.066116156155087480e-01	2.742179757571354126e-01	2.614185072579194302e-01	2.130430736908383305e-01	8.168203993910704008e-02	1.467336573542376010e-01	2.731150457308783100e-02	4.597325905090324238e-02	3.242296742776575730e-02	2.653586437238435874e-02	2.759135049063287104e-01	3.240852720328256109e-01	2.513013929610974362e-01	3.064323004258648897e-01	2.597658199783603461e-01	2.055016803072058362e-01	4.017339044759019040e-01	2.631618562569646436e-01	2.194062181682082946e-01	4.451662253025674976e-01	4.420485303417437395e-01	5.130826092139684214e-01	6.237448742551230385e-01	0.000000000000000000e+00	5.146385341898671584e-01
3.290214180962405810e-01	2.711564180725692941e-01	2.902540623125435260e-01	3.542327589064057647e-01	3.467153869492988760e-01	3.816862154713925315e-01	3.090968055226994138e-01	2.406619236167539810e-01	2.066240316683632672e-01	3.954771890405407442e-01	4.074238425875531533e-01	1.699680114615800819e-01	3.251251764347145579e-01	1.431947678905930166e-01	2.483033777326900948e-01	3.747537621154530263e-01	6.457384520030012842e-01	3.162395923539442211e-01	4.192881806464683336e-01	3.531051289637553992e-01	2.740484591737097908e-01	2.882719404894824589e-01	2.194400897931083616e-01	1.697042142390364494e-01	2.352746699590173851e-01	4.046007023897476435e-02	2.932117314331597613e-01	2.342662727397497868e-01	4.222273206191975436e-01	5.606987735438181963e-02	1.693479256437335490e-01	4.082437136256072269e-02	-5.043755847186292066e-03	7.588819204792758566e-02	1.160149265379192308e-02	2.118705784779618406e-01	2.788005151223481581e-01	3.142423919970124269e-01	2.316684538145686589e-01	1.886363396034956008e-01	1.734500322866857625e-01	3.222631103810399966e-01	2.662070875036353645e-01	2.822947383958767098e-01	5.138336050987462045e-01	7.090234078149116881e-01	4.142045427315669825e-01	5.303460357772536993e-01	5.146385341898671584e-01	0.000000000000000000e+00
3.597714439487262328e-01	4.411982519045025697e-01	4.626909994430354334e-01	5.159804864737680408e-01	4.422107375869546164e-01	4.161511556603629813e-01	3.556074881375795305e-01	8.333875698918847830e-01	9.236783956749392566e-01	3.048009205771257113e-01	2.070643660315832912e-01	2.357976087439589974e-01	4.335003092753266785e-01	1.118407910666678329e-01	6.822738268161462893e-02	3.828303928826162772e-01	3.185826184335328604e-01	4.061901697083616369e-01	3.304708528143477375e-01	3.378033539144446040e-01	3.218555413469438853e-01	3.439115115600042127e-01	4.159614811756404684e-01	2.959710573986616966e-01	2.392410675668864284e-01	1.311901166975646127e-01	2.792506551751319233e-01	3.463326837499925426e-01	2.042634040212758795e-01	1.917218039116234118e-01	2.519614963884168612e-01	6.825426310691515286e-02	1.379047004892596517e-01	1.032047897854280055e-01	1.084945674834142670e-01	5.395375278351843829e-01	3.704385616153586525e-01	2.343495628280010401e-01	5.170919025429870919e-01	5.370054700121205116e-01	3.752683945402578991e-01	4.000885495460438923e-01	3.046190659193300232e-01	1.992254022231836341e-01	2.810120803704256875e-01	2.367191298816671841e-01	5.322816228439349873e-01	3.672277693253293007e-01	3.763776892287467035e-01	2.772926573150742424e-01
3.535344113491056262e-01	4.318378412618604223e-01	4.422540455294906581e-01	4.913245809282201781e-01	4.184596220444825043e-01	3.914590202023497389e-01	3.408830236948142689e-01	6.455828513032588756e-01	6.554083417881998441e-01	3.215821568049409551e-01	2.299492889709622567e-01	2.215433987219569134e-01	4.187240625753486101e-01	1.210927460454938043e-01	9.591356135079454059e-02	3.825646471098190782e-01	3.368157330814574024e-01	3.831977639426855653e-01	3.181137018892125634e-01	3.261609385688625795e-01	2.952467222600182462e-01	3.181718939146636060e-01	3.960196851034193388e-01	2.740922681806942651e-01	2.637901863800109492e-01	1.241202322244430306e-01	2.842094979807554544e-01	3.420938163795602671e-01	2.151628989491616017e-01	1.729778978206374940e-01	2.308018628710620523e-01	6.943954581161138062e-02	1.208481514235313636e-01	9.052287205355109834e-02	9.457910864880172963e-02	4.634621147127913621e-01	4.004192505622846121e-01	2.801591671444201292e-01	5.077787505348773101e-01	5.161907584525334824e-01	3.812497442922010427e-01	5.349162657587347436e-01	3.311574884200532698e-01	2.471771669304316799e-01	3.532676937675057194e-01	2.836014433862394379e-01	7.340593580447607458e-01	3.869912781268416979e-01	4.262477929623015305e-01	3.297816137646412682e-01
3.832544522378045770e-01	3.612669731630943071e-01	4.302183846968561931e-01	4.647505263041279977e-01	3.953697987994868046e-01	3.633768529625428512e-01	3.104398033756799458e-01	9.245381013192023323e-01	9.711215785343889628e-01	3.013507062604022790e-01	2.003270780664128115e-01	2.590815960012736729e-01	3.803939852674343980e-01	1.257324675804453173e-01	9.063305494766644987e-02	3.130898045975106236e-01	2.544427855827011142e-01	3.415797224442423397e-01	2.875999897394236893e-01	2.809442511469746884e-01	2.725750314775135519e-01	2.981180485384113954e-01	3.353115367064568586e-01	3.308785899412003406e-01	2.616161941134938496e-01	1.623854186870851424e-01	2.624062699496570450e-01	3.227733846352636160e-01	1.873907683307703687e-01	1.767569719031779063e-01	2.394391677320918399e-01	8.805793532993286266e-02	1.290397595632304384e-01	1.006735299153379559e-01	1.102068917175403617e-01	5.091115983290593894e-01	3.677829078160108622e-01	2.468049425662335317e-01	4.539188603820982770e-01	4.794100641548422748e-01	3.796768794880776565e-01	3.292887876296557992e-01	3.268224439682942961e-01	2.178733513459024385e-01	2.537014489482053436e-01	2.026776955672950908e-01	3.741213317035957386e-01	3.017909502100734609e-01	2.954925207392816167e-01	2.231692407342965589e-01
2.013034116144762353e-01	2.675750257123215570e-01	2.458504957341297037e-01	2.836004112326726556e-01	2.386306282549396363e-01	2.275616850637410815e-01	2.041684200914348213e-01	4.896908084676466766e-01	4.580774927911808181e-01	2.163557097546768837e-01	1.488349339008072092e-01	1.646418303718560072e-01	2.305362831207009022e-01	6.601306531248996023e-02	2.885120179986212091e-02	2.384798343204699023e-01	2.141678269252703937e-01	2.390685917679257477e-01	1.757470604393435443e-01	1.937284087887976014e-01	1.740452913926955614e-01	1.917350024585277313e-01	2.494532738708932218e-01	1.773724987524454566e-01	1.463682256959179528e-01	1.065814568389955308e-01	1.620452231216670813e-01	2.078096627179552014e-01	1.370248051351669882e-01	1.289428211166198379e-01	1.553312499694683435e-01	4.464905941931180539e-02	9.679662128309865499e-02	6.957423764785350406e-02	7.161320646441504678e-02	3.091793977531123172e-01	2.315416762539646289e-01	1.530229695255423961e-01	3.180639338133867677e-01	4.080758490520141057e-01	2.713179494718783724e-01	3.284670216226577288e-01	2.380376232451760499e-01	1.705935770233042992e-01	2.031831729530522712e-01	1.722964552018147466e-01	5.060267336825399198e-01	2.381342427444934906e-01	2.880236284041481909e-01	2.098522827935692114e-01
2.409816259924456860e-01	2.502051859914584675e-01	2.917878240852174732e-01	2.976846661267850691e-01	2.433710677723327498e-01	2.166499978431822571e-01	1.977362729450421741e-01	5.569668529490766629e-01	4.683069567318373649e-01	2.702693946169064110e-01	1.865157118832780070e-01	1.951289873970377953e-01	2.390944579119330948e-01	8.927095352891384339e-02	6.957393175172804645e-02	1.985777175564106267e-01	1.779652772347800060e-01	2.252957842474683781e-01	1.735074300621436416e-01	1.698519398540556669e-01	1.599936157652149804e-01	1.807925641172350439e-01	2.306298707871737019e-01	2.242215359138164665e-01	2.439554966340013176e-01	1.167534840499424714e-01	2.002702602134196763e-01	2.471980041813353346e-01	1.489692024183595365e-01	9.553864638094365647e-02	1.589278616867320915e-01	4.901922552655178789e-02	7.101860287463651611e-02	4.909980544472687669e-02	4.390283938983881307e-02	3.853425327548994916e-01	3.690082517127170059e-01	2.582409951769495948e-01	4.383265346579706123e-01	4.485537464840052557e-01	3.933996967016512580e-01	4.315722539708405359e-01	3.490706862523838550e-01	2.983262040031701701e-01	3.063910855569292324e-01	2.102335745872157824e-01	4.080492465595310647e-01	2.115077122574391677e-01	2.590908563581280633e-01	2.036313904470094527e-01
2.476116352500794260e-01	2.939955462021138222e-01	3.159157828138582369e-01	3.162702909183783828e-01	2.743141315951817538e-01	2.754807798743874603e-01	2.412779003666798983e-01	4.733797216573580324e-01	4.188858118758266302e-01	3.591030877893351403e-01	3.429318230526124944e-01	2.800133530372539981e-01	2.808563661834950209e-01	6.154923872770415305e-02	4.296553703817663356e-02	2.744055894241996252e-01	2.763945033182641509e-01	2.691550816451296901e-01	2.467651740118058934e-01	2.335202473714624027e-01	2.072369421731712347e-01	2.284401496363472894e-01	2.399467942540558785e-01	2.071117399262415726e-01	3.233460272929101764e-01	1.248729488266732690e-01	1.709445801750728300e-01	2.579817018023054520e-01	1.183085298787962536e-01	3.014256593084944924e-02	8.692259955125777870e-02	2.366457827190410201e-02	1.388592055028792585e-02	9.826279019060812220e-03	-7.820710708064042976e-03	2.627753437086130517e-01	2.979989396014162129e-01	2.433698490973386086e-01	2.545177865577008536e-01	3.395736860957360714e-01	2.891572567397582838e-01	3.050510903569011445e-01	4.371538486928281397e-01	3.020681538168240587e-01	2.696687182116404013e-01	2.340847822854011107e-01	4.133049242551259939e-01	3.246045466614487229e-01	3.050762552901395419e-01	2.790438378926454188e-01
2.521338900652959625e-01	1.706669280821707102e-01	2.319065736934837474e-01	2.529174533239798572e-01	2.286427797914548088e-01	2.023703467743748208e-01	1.733585959029036727e-01	2.322604181146781244e-01	2.409968004877613701e-01	2.397423927441044156e-01	1.839659325931717326e-01	1.775105279879351516e-01	2.154880672657394913e-01	1.375055760920208536e-01	1.546517213404845770e-01	1.661804403018758425e-01	1.570939006257048853e-01	1.748022796084246488e-01	1.746392355547484176e-01	1.518879425436713282e-01	1.396537415720790487e-01	1.586020586484107320e-01	1.423765797356000840e-01	1.979300100297055054e-01	2.654582733642915082e-01	1.219727565155516863e-01	2.099260475506301848e-01	2.242753465698485160e-01	1.501899080018117560e-01	6.684467533886430390e-02	1.326661332162584195e-01	1.518564592844614536e-01	4.542442952279722446e-02	5.686529378036213334e-02	5.746451430910729657e-02	1.855342111195040500e-01	2.760790689890428307e-01	3.020530876982862600e-01	2.178910048376060393e-01	2.242075625413153250e-01	3.019463217448150605e-01	2.600260994020904826e-01	2.527037285293332047e-01	2.480547761938552143e-01	2.689461532368889740e-01	1.975608008875569532e-01	2.342879913808331438e-01	1.831948351687412713e-01	1.803560235738888573e-01	1.883303650781725791e-01
1.458071090612363951e-01	7.200703972033635492e-02	9.787499469461016788e-02	1.215071978422851695e-01	1.144105062908441911e-01	1.018630592252442735e-01	8.761800402175380642e-02	9.679957121023669009e-02	1.044789532984751745e-01	1.198337957642919838e-01	1.104076505234643513e-01	8.384791478029704481e-02	9.241216556443808405e-02	1.171895389698416889e-01	1.250118483555733573e-01	7.540504406072298660e-02	8.916403244332979372e-02	8.959993930027611297e-02	8.504817920323816394e-02	7.193156142946799392e-02	6.493646973817809864e-02	7.794058302762539581e-02	5.951618004949787294e-02	1.071789426264584955e-01	1.137061857508027685e-01	4.981059045193474144e-02	1.151965009752392716e-01	1.067137589352530475e-01	1.237722150316339503e-01	5.401634181428742465e-02	1.032416936845073352e-01	9.046285148588617542e-02	3.863938456477368499e-02	7.089236438039055177e-02	5.434745868224122312e-02	7.976888233357362634e-02	1.137819039024771245e-01	1.482744682276986858e-01	8.730392432453493168e-02	9.241839465941893705e-02	9.517199776627686958e-02	9.344829792409674318e-02	1.091926659546429423e-01	1.209030919846677266e-01	1.272728014880343539e-01	1.232414981356061007e-01	9.338362733308272490e-02	8.959992847788288139e-02	8.292954994953927184e-02	1.384644545414586425e-01
2.461482521490792885e-01	1.413578293994961210e-01	2.305586977987449382e-01	2.370975811143155587e-01	2.218036110626271651e-01	1.887904535867101496e-01	1.545452492906946862e-01	1.635123008337213413e-01	1.805096265872642436e-01	2.604715563511481591e-01	1.882707174482897150e-01	1.833225636731974639e-01	2.211009579974763106e-01	1.314712400048506369e-01	1.680061792790631114e-01	1.535705107873752973e-01	1.270426290876687236e-01	1.405972725149632896e-01	1.703035207546467478e-01	1.372366458759839425e-01	1.300532737233000835e-01	1.461458814899526115e-01	1.043943306975023549e-01	1.859937641600318547e-01	3.058728243161055738e-01	1.245978126134325986e-01	1.856818780916484335e-01	2.034905505849022578e-01	1.098044371123520907e-01	-4.677531014557312350e-03	6.689418531105281729e-02	8.327078540087445857e-02	-8.701940426137689394e-03	6.045023369031158125e-03	5.090396708519968894e-03	1.299818828571513152e-01	2.687481826457241429e-01	3.068941532428074992e-01	1.643975739204145414e-01	1.663090438024794893e-01	2.106010783467180403e-01	2.230928043092381963e-01	2.943621206750199337e-01	2.832945003443543275e-01	2.524400636235635820e-01	1.705081003764084835e-01	1.710095498830324634e-01	1.691722261260431015e-01	1.457314517088833250e-01	1.479994808073691603e-01
3.177486867864136588e-01	2.032401278626184971e-01	3.203369910872589932e-01	3.211925439915361280e-01	2.922034830363343660e-01	2.569689929911728177e-01	2.155995616083669630e-01	2.439339934277963973e-01	2.487780883286480615e-01	3.868342965620713003e-01	2.822332450963901951e-01	2.704180796590926472e-01	3.008502032721477870e-01	1.412418932552702289e-01	1.837434313209373726e-01	2.189977446070470457e-01	1.866470366037735751e-01	1.971346251947901640e-01	2.366105343734405120e-01	1.916494361646589595e-01	1.777325185165680443e-01	1.992066828005570334e-01	1.508525200359527307e-01	2.305327238974023696e-01	4.157859582144952659e-01	1.764593707003536682e-01	2.282200588793071860e-01	2.679678091978514032e-01	1.403612301962144648e-01	-2.327961747274725005e-02	6.544445567732813662e-02	7.569644368744346541e-02	-3.167975989004027937e-02	-8.746635933006445540e-03	-2.187006888793288986e-02	1.739103315286957274e-01	3.480294441126626781e-01	3.770283524620991478e-01	2.071821079950033340e-01	2.361360806711771121e-01	3.147208925824423464e-01	2.847679066946461335e-01	4.857987539823264145e-01	4.203160787272011700e-01	3.255452476214052981e-01	2.310571551660330347e-01	2.426027718842997671e-01	2.500511568028005449e-01	2.109786783350305062e-01	2.118899769576136904e-01
1.219227416860842739e-01	4.614897707320281262e-02	5.522659731438273739e-02	7.908884442762870171e-02	8.469147824518359624e-02	7.910567279581549871e-02	5.500540750095206377e-02	6.487952252596750069e-02	8.968208142569200625e-02	2.331357279303395910e-02	-6.806456304095321631e-03	3.990316507309625560e-02	4.990403138689619711e-02	1.513745964492335117e-01	1.631132395937184287e-01	4.183750119353865649e-02	2.432507953079899449e-02	6.289295359366416094e-02	4.585684473496681735e-02	5.300931788395918387e-02	5.747517209906970181e-02	6.701183357593372414e-02	4.054548329481306307e-02	1.056934957010382675e-01	3.295752983843416861e-02	9.063185705461079822e-02	1.015450632965614192e-01	8.353094928025994736e-02	6.933480861085992986e-02	2.074072131427965315e-01	1.834495841840633190e-01	1.670316369403531398e-01	1.916948211209370256e-01	1.268733387253536959e-01	2.126125048021940411e-01	5.144955588446016581e-02	5.702960214636056124e-02	8.344265493165539671e-02	5.607731215719460177e-02	6.346615438876992976e-02	6.125690382798880396e-02	3.337435814954108071e-02	1.834253372146490632e-02	3.323698408182517577e-02	1.910072889332831148e-02	-1.817084481178741443e-03	3.553427942953765045e-02	2.796613555786627361e-02	2.861883911022624835e-02	-6.577658062727503863e-03
1.985516803392995411e-01	3.848472022409093335e-02	6.622556707545695920e-02	1.074763191629960479e-01	1.202981242021711472e-01	1.042701106780753312e-01	7.283840684600734194e-02	6.247840932218479831e-02	9.418463187209512311e-02	8.542389449336661167e-02	5.433062546528365233e-02	1.029460415408025992e-01	6.065649225533826377e-02	2.364554575279740611e-01	3.493934847780281738e-01	3.607431751161078309e-02	2.482937285895728610e-02	6.478180626882637516e-02	5.338665300955351689e-02	5.140704899835072533e-02	6.279136115944097818e-02	9.069505461649482458e-02	2.409668691345538336e-02	1.648771023991193740e-01	1.288917734100638590e-01	1.659860712193286236e-01	1.638693833213985263e-01	1.303854806787733134e-01	2.103536669549538607e-01	2.011197450842854562e-01	1.795019828540138362e-01	2.857746288252384637e-01	1.483455084044423833e-01	1.741293712609596200e-01	2.550982017190601137e-01	4.266941040619168929e-02	7.972531692177761697e-02	1.850525346812054994e-01	4.859748758290098614e-02	6.921195444405406350e-02	7.800064955888955098e-02	3.234248706355956349e-02	7.722337383196159477e-02	1.648617780793667775e-01	6.787076480590423233e-02	6.859208891591281332e-02	2.475701429739910961e-02	2.601505935786639634e-02	2.158196355120510154e-02	6.306125938018611321e-02
2.399307347637769372e-01	5.747500389807069787e-02	8.812127593778464052e-02	1.401593948519271327e-01	1.482971409776526195e-01	1.276063511631954916e-01	9.792848525605353516e-02	9.387108976877457656e-02	1.108385656458206747e-01	2.014949382827090907e-01	2.032836429421062130e-01	1.792035902932138380e-01	8.339923505120921954e-02	1.840834456682073073e-01	3.228185857147242710e-01	6.001524411861330205e-02	8.132164277564037091e-02	9.895543506190641880e-02	8.492796734453386676e-02	6.210017828253028976e-02	6.936429160086246548e-02	1.077331302727027595e-01	3.560561458701285570e-02	1.813158391924839796e-01	2.081447779948566168e-01	1.658295437152201568e-01	1.850361802717360726e-01	1.770572123813031751e-01	2.839611439297983209e-01	1.133549808060896613e-01	1.266902903106908451e-01	2.099175081624808092e-01	3.818026552860862705e-02	1.493531604872697371e-01	1.518612301703013423e-01	6.800133650725216639e-02	1.099188216600998635e-01	2.126866467943504257e-01	6.985848605068815942e-02	8.680220088535937906e-02	9.918815329334777775e-02	5.730193160293083066e-02	1.838019149997892343e-01	2.193918113618699151e-01	1.334338487768048365e-01	1.761409014708122667e-01	5.501594971602181972e-02	7.950369746881762179e-02	5.914267914753719435e-02	2.028587239102371265e-01
1.674062463744155071e-01	4.863879047342136580e-02	8.141117841405755284e-02	1.122600772912504680e-01	1.202236007193158568e-01	1.024431506378897516e-01	7.044214406311015420e-02	6.353776589496021310e-02	8.663744350474145151e-02	6.657372702909751527e-02	2.782147967551935885e-02	5.919356819530091629e-02	7.719785021058232777e-02	2.223075789651567935e-01	2.891511277075600739e-01	5.269403343946300194e-02	3.257219099981365634e-02	6.688323732913832587e-02	6.313056970497465947e-02	6.297127705269915665e-02	6.882510060557112119e-02	8.357238896001102646e-02	3.436265736468011728e-02	1.292240252886129870e-01	8.868770353475699530e-02	8.116220556049102974e-02	1.596656448918316318e-01	1.148247038764860506e-01	1.611431206265254434e-01	1.977979660821678198e-01	2.306683961396155946e-01	2.226768702987370618e-01	1.804995757029233538e-01	1.519190253199989016e-01	2.319017906062339762e-01	5.179032358177924206e-02	8.827340334825811707e-02	1.758291099374273136e-01	5.872622291452427035e-02	6.782474353171297210e-02	6.958217019096400724e-02	5.182610043546749534e-02	5.493128822797201105e-02	1.141359346839372069e-01	8.160923371534441195e-02	5.824673164279060150e-02	4.007773363545125839e-02	3.704363920060393944e-02	3.488168560039808797e-02	3.623473730092956896e-02
1.230829599294572391e-01	9.385256005173928107e-02	6.304079206641556576e-02	1.015215566555787430e-01	9.904247725376190414e-02	1.049654666431483613e-01	8.237152384550602835e-02	1.399807442292762272e-01	1.594348311596550105e-01	1.923339597242627354e-03	-2.393598210319236239e-02	1.658242993605979140e-02	4.900865710305035011e-02	1.375046338346382346e-01	9.069262940372332937e-02	6.100456799668835944e-02	5.334108340393831083e-02	1.299790838147238392e-01	5.467994541636488071e-02	7.890369894032511766e-02	8.507124333884384659e-02	9.600065019652674614e-02	1.050672839275685055e-01	1.016430009128812539e-01	-6.064464848487816778e-02	2.491124155708073981e-02	1.221086695110095988e-01	9.605762745526798263e-02	1.007287271216891905e-01	3.671211676369790511e-01	3.433029127678882686e-01	1.218165556920081799e-01	3.395818488090510123e-01	2.072626429839660722e-01	2.916954467862478140e-01	1.089046793524665602e-01	3.992526778396653792e-02	9.386581109369775133e-03	1.018963590466398644e-01	1.017278282248604560e-01	7.170780475547362809e-02	4.059560179906037541e-02	-1.680457731624705742e-02	-5.370422386296253014e-02	-4.660342785729022254e-03	-5.106928535103083533e-03	7.451972512533169835e-02	4.423741751412611778e-02	5.608670479901163575e-02	6.054824572042694780e-03
1.596682338386933853e-01	1.046616662275874493e-01	7.946170265179632042e-02	1.272151976229645431e-01	1.345552826012762493e-01	1.379418785843685713e-01	1.068438782146106658e-01	1.460524214100205054e-01	1.534441222735195565e-01	9.449402545212121085e-02	9.479171029211429234e-02	7.593330935519790326e-02	7.802180096137575904e-02	1.067545523653603279e-01	6.572524436580789997e-02	8.818447873903317857e-02	1.103130398432005249e-01	1.538536000507005064e-01	9.519370981824566702e-02	9.746390299579382743e-02	9.757385837075936708e-02	1.142349432761668310e-01	1.014570358778341119e-01	1.282791173069760815e-01	4.036856065169659724e-02	2.000170779444479519e-02	1.084401058110416316e-01	1.150901047320478932e-01	9.711219436211665501e-02	1.891230978490561765e-01	2.423612929119987602e-01	8.466961043608474402e-02	1.834467525578445668e-01	1.650183028377466554e-01	1.499790590829999659e-01	1.106145763925728970e-01	8.124336228937634186e-02	7.475203591515208745e-02	1.031335841965642236e-01	1.081782653507545183e-01	8.967695186228887005e-02	6.165710681244748054e-02	5.492791078065341337e-02	1.222667398969333290e-02	5.958162402510972649e-02	6.820634594312482979e-02	9.231300809836132104e-02	9.975459109837897520e-02	8.364319435042751050e-02	1.123686944348978589e-01
1.820828849307510600e-01	5.748169579467534568e-02	2.964557236299183302e-02	9.777519685393305793e-02	1.151250477937157124e-01	1.138224516927972690e-01	8.423372512930056566e-02	1.059735692913397198e-01	1.219853224905112221e-01	6.803525237701568695e-02	4.018855452974480491e-02	1.457579215303836107e-01	2.672987516468151858e-02	2.026449041310705579e-01	3.236969289059400401e-01	3.138680242961789518e-02	4.797109191734039157e-02	1.177212863265210824e-01	4.515538781845614830e-02	5.625235528875710544e-02	7.634557086965340633e-02	1.163223013555752250e-01	5.560273209500230657e-02	1.397760576800503862e-01	8.139277237507612506e-02	1.755509966940312916e-01	1.913110445708910978e-01	1.635914622683569963e-01	3.251926854465349015e-01	3.945850371856172156e-01	2.374575086087218900e-01	2.915853818200514480e-01	2.315430749851082604e-01	2.649576113219188067e-01	3.859615432390700596e-01	6.955799095646458818e-02	2.386739912056223129e-02	1.052013439769954872e-01	6.264049683314391881e-02	6.606713099156640012e-02	5.316797067988833503e-02	1.275442209259237611e-02	-2.222857325103232487e-03	9.384897155176478989e-02	4.877621807648457181e-02	9.091881240694782429e-02	4.154535046367203305e-02	2.690809855063932762e-02	3.167971077574877059e-02	1.063180730500416782e-01
1.822124110719780254e-01	9.027863680317319006e-02	5.513216363586669055e-02	1.210870032009311176e-01	1.136301957512497879e-01	1.162541902734496729e-01	9.841893549538374697e-02	1.649313742609963274e-01	1.800888854281849916e-01	3.634363637260113605e-02	9.945102929694650193e-03	6.386717261600663442e-02	2.811801406322088706e-02	2.262216441763441610e-01	2.765869951286777373e-01	4.040661018096339263e-02	5.760470981475058344e-02	1.581706775300590062e-01	4.392867981546236950e-02	6.965417661857381537e-02	8.304839871318370204e-02	1.148668699981635760e-01	1.087526881912796728e-01	1.426935677470262953e-01	-3.361603780017607956e-02	7.531681310652275918e-02	2.651667474803019453e-01	1.798176748176805173e-01	3.722366106875253378e-01	6.030519979799935371e-01	5.148962839538071545e-01	2.400593304073727896e-01	4.319595244563608771e-01	3.195150998888016680e-01	4.678330802630868424e-01	1.207579183421902125e-01	4.460160824427445575e-02	8.390481975843955276e-02	1.141877414564098220e-01	1.124684823451330973e-01	7.945002508397419616e-02	5.002701464313633745e-02	-2.482542233591048322e-02	3.906869533822684981e-02	7.215498916456024314e-02	9.744205154914029055e-02	8.843259263707907436e-02	3.329547072641170224e-02	5.732100144257321062e-02	8.772030764995750185e-02
1.510921510084549946e-01	9.971457815278940429e-02	5.408510440547831255e-02	1.018326039672694389e-01	1.132923125851202639e-01	1.341314412004293855e-01	1.057115412372444940e-01	1.526967473069679448e-01	1.806950292686108905e-01	1.803755756194578078e-02	-1.574298844974713479e-02	1.484798973941919287e-01	3.765603088415098859e-02	1.408329428735722588e-01	1.079981942050928234e-01	6.053723321806118302e-02	5.611155896537954602e-02	1.700775694551771855e-01	6.563727268778740687e-02	9.502235451591270476e-02	1.117885407302177669e-01	1.380264130606752848e-01	1.083582548526472872e-01	1.411935872447499241e-01	5.892604898241904365e-02	2.974818425751089568e-01	1.854471596537781986e-01	2.159933945855573578e-01	9.266652983769652074e-02	4.894427872849956840e-01	3.022428932632483800e-01	2.315702074569558622e-01	3.852501068411658958e-01	2.066584896006361249e-01	4.052059778081767427e-01	1.044673786096157603e-01	5.016848719486054903e-02	3.834830425551390837e-02	9.853020925347333314e-02	1.189235983648415929e-01	8.810153971219206182e-02	3.539785908117061564e-02	-1.812279300989183897e-02	2.190531313021668817e-03	-1.935376987244835515e-03	-3.841774123044437717e-02	7.510002868740367488e-02	4.784652061907753579e-02	6.091872599657584264e-02	-3.925447396004248801e-02
9.302912765235139825e-02	5.872643508119310823e-02	-9.030786853355281252e-03	4.281395377054404705e-02	6.703830507416547180e-02	9.422148672916366707e-02	7.040746609597570149e-02	1.072044950512515832e-01	1.189739056237856946e-01	-1.695088325439303781e-02	-1.601905371706043371e-02	1.269058243639270278e-01	-8.584576054554610841e-03	9.183730244640678220e-02	8.563211439768028677e-02	2.577001348659764893e-02	3.944210632523575261e-02	1.253286267798206788e-01	3.357728044272524637e-02	6.046312996436829096e-02	7.965230641997647631e-02	1.090053949647027398e-01	6.480433944797688028e-02	9.018040774614399790e-02	2.356225810624150430e-02	2.797430196707648697e-01	9.073524172997675385e-02	1.260415909205853668e-01	9.228842307061171923e-02	3.790555874168879402e-01	1.646104478830600626e-01	2.243207104581606548e-01	2.623498267456852440e-01	2.166915713590480685e-01	3.563061920831782636e-01	6.425105551668656989e-02	-1.850760663530556793e-02	-2.425953435789711399e-02	5.031952233346419917e-02	6.508720373731088915e-02	3.655280394651948261e-02	-1.983418769617114122e-02	-6.185499177282848676e-02	-3.071474511700379370e-02	-5.766412951785455931e-02	-4.574843225913199918e-02	2.858918443446080773e-02	1.796382538100657275e-02	2.384926730931901176e-02	-1.309069755690003313e-02
1.317578884014613538e-01	6.534846206242247990e-02	4.365807118209791282e-02	8.407835769095695078e-02	1.037170305860593000e-01	1.123432098587066191e-01	8.284172915459847575e-02	9.046337897224857039e-02	1.083827919285876434e-01	3.571891108117997149e-02	9.307555930258492108e-03	1.446746795512540151e-01	4.455363331811929006e-02	1.432946778157569157e-01	1.903747176722981049e-01	4.919146778128880015e-02	4.214563613144991366e-02	1.076664125686405404e-01	5.866120911972606128e-02	7.592599136925948233e-02	9.021721124231717182e-02	1.146593973231521679e-01	6.021104381974684561e-02	1.070460744049981927e-01	1.169980859415890723e-01	2.918608427371452985e-01	1.480126094498324385e-01	1.554539072139158595e-01	1.323655410733546312e-01	2.971638383482039791e-01	1.431131698806601404e-01	2.466993735412699729e-01	1.998569704002235159e-01	1.559716922239851311e-01	2.981111321806932946e-01	5.836657961115806342e-02	3.936052457214572059e-02	8.617314390005831326e-02	5.505498420761503753e-02	6.697512588317604265e-02	5.418008171140356599e-02	2.238088233751604414e-02	2.649109450017352995e-03	8.936175284352415593e-02	2.494162842148396619e-02	5.252827431822492538e-03	4.381076243932129771e-02	3.678800308323198348e-02	4.208882138596477251e-02	2.039380517098776918e-03
1.215700059118079573e-01	7.893244094657500542e-02	3.349459304678165106e-02	8.174529846820274837e-02	8.977038213220026042e-02	1.028321639979570545e-01	7.863116576116367662e-02	1.255104839779041248e-01	1.461577421360590323e-01	-2.693508054845708544e-02	-4.334277127428436821e-02	2.841928417141995414e-02	2.210968591979054973e-02	1.674427506939634991e-01	1.641565335764833267e-01	4.270929367391632786e-02	4.400336735751670530e-02	1.290031270866124347e-01	4.218197959159329657e-02	7.142591414455505550e-02	8.246573549840170714e-02	1.023980339401428519e-01	9.111571738739167314e-02	1.035318685092168067e-01	-5.870913139041317175e-02	9.515949032301349031e-02	1.316210225181534132e-01	1.004028163897972975e-01	1.462251121016054645e-01	4.754146729877657962e-01	3.164151267747274954e-01	2.254389679854965911e-01	3.744977267709811430e-01	2.695770991079591283e-01	4.108599279777723212e-01	9.441672986402842305e-02	1.161258029196081398e-02	2.567467004277420792e-03	8.285121568223791089e-02	8.716700717451250635e-02	5.446542682197696994e-02	1.399125296359046873e-02	-5.937396071753400090e-02	-5.459775874012839925e-02	-2.813721169131037578e-02	-1.699645606402569800e-02	5.361186645045038640e-02	2.439790274310599943e-02	3.914697895081105383e-02	3.176111720795925242e-03
2.507126891306356020e-01	9.287716540945810395e-02	1.006149669868624391e-01	1.639402517791680447e-01	1.751396350406631275e-01	1.683277215274039118e-01	1.352307576184736959e-01	1.350424964280049489e-01	1.431575472466904420e-01	1.852630656185192681e-01	2.199204019675971011e-01	2.318181890922467459e-01	9.059670101988116786e-02	2.146941904472154661e-01	3.719564557759066914e-01	8.074355206900639403e-02	1.081726199668479188e-01	1.629633538500668832e-01	1.078399927775082340e-01	9.742770844204913516e-02	1.097045673777621161e-01	1.554401805635557687e-01	7.862216869930589713e-02	1.833652615816873666e-01	2.010711575179695842e-01	1.829741319828312729e-01	2.415138646419343615e-01	2.520564805184628554e-01	3.382841196609733814e-01	2.752356572092642950e-01	2.216214477476315114e-01	2.458420797631005184e-01	1.444354482194098177e-01	2.039060030144495550e-01	2.732792087665356084e-01	9.201047380641513840e-02	9.536729693314383027e-02	1.844463022031440358e-01	8.590801950803209075e-02	9.809670468859088555e-02	9.248770006213107020e-02	5.551410023045373621e-02	1.054717592879927945e-01	1.778332533910461366e-01	1.215502172786678686e-01	1.696951281449757265e-01	7.711152194965810447e-02	9.974876840804725031e-02	7.843286832714455037e-02	1.975202269740632399e-01
2.066307319106364393e-01	9.556909455410646237e-02	1.267690085908504682e-01	1.569484577670801628e-01	1.680422586519737249e-01	1.617216423860706465e-01	1.298896145907199595e-01	1.267216772762769228e-01	1.260345838102394922e-01	2.337861827631436407e-01	2.143736755665993643e-01	3.348187937139653347e-01	1.206799137576464731e-01	1.043463867460476396e-01	1.935718104197711731e-01	9.825093834933668058e-02	1.014646518454897506e-01	1.372719535253323908e-01	1.219163981359074889e-01	9.922613597211232817e-02	1.098465113736254994e-01	1.460392178087138448e-01	6.565498084993674766e-02	1.670674375136068368e-01	3.698840704186434070e-01	3.302285298484312626e-01	1.725053713026707403e-01	2.692644891101662052e-01	1.552916988970937107e-01	5.008919058687855141e-02	3.371691179183702175e-02	1.526625056649164036e-01	-1.196085265118653103e-02	4.785956851386954924e-02	8.006973489229961272e-02	7.598114360433717851e-02	1.343407769426094578e-01	2.031064372235846793e-01	7.085640362768631795e-02	1.056439035012547850e-01	1.109815042255271195e-01	6.974100857050213875e-02	1.997451334344659823e-01	2.586591030686339887e-01	1.315081361402970495e-01	1.275751046010492884e-01	7.818112530010198902e-02	1.146088670416746946e-01	8.503275500527637809e-02	1.363851415112358190e-01
1.959312943140957275e-01	1.382435179153467530e-01	1.480415248348619928e-01	1.811647779416762638e-01	1.930400259407650254e-01	1.996028870574324265e-01	1.618927163468595054e-01	1.875639472637336547e-01	1.893834081824130600e-01	1.834711636273508029e-01	1.419262756944545123e-01	4.130032280375875997e-01	1.431204332743680196e-01	6.248245690699420762e-02	5.961861556961808167e-02	1.309084556429935542e-01	1.181966797593816537e-01	1.981217772306829716e-01	1.450978462299057359e-01	1.391389557437174573e-01	1.544031375307797493e-01	1.851754465522621740e-01	1.183604449048446111e-01	1.597639928507674500e-01	3.640992990817525365e-01	4.631835697756792602e-01	1.712963043094780646e-01	3.269571430021461778e-01	4.157900348880393809e-02	1.388932658248685503e-01	8.290283146568167005e-02	1.103430636880584625e-01	8.951886315479772038e-02	3.855074053672678108e-02	1.194504540030497941e-01	1.171143345452723417e-01	1.368955403964700335e-01	1.350283179457392735e-01	1.106815077862099289e-01	1.434385121010065267e-01	1.284649792272256896e-01	8.805291862528352720e-02	1.595960319986568510e-01	1.673162494609849726e-01	9.411282787474990752e-02	4.687031992906597055e-02	1.153001312775694814e-01	1.329739371071995968e-01	1.153813533332029712e-01	5.088961221522426970e-02
1.295490294994023350e-01	8.044085027802469479e-02	3.664513717554195027e-02	8.591404782166224552e-02	1.104991182925489090e-01	1.360861832960857110e-01	1.052906045650171957e-01	1.202320618713040440e-01	1.335006740603751629e-01	4.753460865308341970e-02	4.607058372627297754e-02	1.791406703281701873e-01	3.938744468176148816e-02	5.757429597822602552e-02	4.110015789415626120e-02	6.376497125298702384e-02	7.619804934244338301e-02	1.512249872451564836e-01	7.949541383869061784e-02	9.243989395762758354e-02	1.066236582414450268e-01	1.361496660005396264e-01	7.734179988030298603e-02	1.165511816894623381e-01	1.078780415420270838e-01	2.600376976767740378e-01	9.452144123639831530e-02	1.740220602434812691e-01	4.496449822119868295e-02	2.538414833845346608e-01	1.285517273342249023e-01	1.544722183123296289e-01	1.772947819300972616e-01	1.406748268031998983e-01	2.406166589498296704e-01	7.649709875973730033e-02	2.612402502641688121e-02	8.303166618348362810e-03	6.305714287138627916e-02	8.202068055617588171e-02	6.099249064596720671e-02	3.835153752804618121e-03	-5.061043780374975889e-03	-1.531187126975359220e-02	-2.436940194861845696e-02	-1.948337341305984849e-02	4.707859297825849748e-02	6.459106280702341107e-02	5.402857242170121255e-02	1.333770591402008709e-02
1.500458257904649095e-01	6.553771221445579831e-02	3.577525232594842841e-02	9.349509918676982001e-02	1.158617681464296362e-01	1.165407567068656031e-01	8.559549479283828921e-02	9.776055497273856976e-02	1.009302950369883739e-01	7.973026353276743694e-02	9.164163131257009598e-02	8.782273869865829530e-02	4.045034550388081074e-02	1.308848374030271156e-01	2.156033980981912068e-01	5.018585501631027401e-02	7.619633439714129652e-02	1.116505878680799785e-01	6.405154735468301941e-02	6.549626998290845881e-02	7.868377718360629325e-02	1.139468080904469105e-01	5.852418227820862379e-02	1.194641427764415037e-01	7.168147693698313783e-02	6.070926099332587395e-02	1.018024758936952739e-01	9.791762776064447116e-02	2.314269091409600909e-01	1.884380964186817553e-01	1.167385066098230867e-01	1.986759510488249059e-01	9.285906661422500818e-02	2.103004992163726439e-01	2.190511097696598020e-01	6.919248004339542679e-02	2.571214807077727357e-02	7.097731966464713993e-02	5.830140344569734179e-02	5.742360797533080374e-02	4.949768206622869038e-02	7.031739317716102083e-03	2.281117680322956170e-02	4.619221383672102860e-02	2.433012812627205826e-02	9.693590925176961970e-02	3.635870089106714442e-02	5.677033702180862146e-02	4.123749971036964196e-02	1.486000664223302292e-01
2.558745615826149011e-01	1.954775309257391347e-01	2.428954492838229506e-01	2.541269779021846364e-01	2.398594176490524699e-01	2.287191212471851032e-01	1.914800892955667855e-01	2.109581219373323213e-01	1.711961756379247190e-01	4.682305567889157305e-01	4.748761423567626205e-01	2.986389657592820046e-01	2.311602426442589953e-01	9.138121449686076314e-02	1.703369937859689209e-01	2.136812396466380437e-01	2.854629225561580719e-01	1.994970448933620633e-01	2.303565090979687591e-01	1.803517419970663838e-01	1.531198253551587507e-01	1.791281889354838786e-01	1.264802548663800930e-01	1.883327620471313690e-01	4.862521586957981867e-01	1.180088268861900352e-01	1.989646259120399219e-01	2.697031879167111068e-01	2.154452130915571473e-01	-1.190803902913842999e-01	-8.204626691576752048e-03	3.904337649167156921e-02	-1.353576816186166931e-01	-2.126607738585590407e-02	-1.041717282310969522e-01	1.410961605458768975e-01	3.006559830475651340e-01	3.865004670288074706e-01	1.558005857941517636e-01	1.959917613853547069e-01	2.168355836643116319e-01	2.635909262423248856e-01	4.483306196248688091e-01	4.635004701655544013e-01	3.927210299025266083e-01	3.896211504799239611e-01	2.827735718597935155e-01	3.081120587295008706e-01	2.493802989306293516e-01	4.558501986638501813e-01
2.359964758809590391e-01	1.997893893928765208e-01	2.121395138554471593e-01	2.371773908597214764e-01	2.304763082292783094e-01	2.358868857057606350e-01	2.060149827647339837e-01	2.226595343539442273e-01	2.022957566851331102e-01	3.276928266584526184e-01	2.970373700768342839e-01	2.983628889887063318e-01	1.928891544522631785e-01	8.741899510086685587e-02	1.236198971076237774e-01	1.816697434497049068e-01	2.089242343146755221e-01	2.552468473918628189e-01	2.062171770820242500e-01	1.798186852230458932e-01	1.779535017547208553e-01	2.080824955358576145e-01	1.735711653947258348e-01	1.824675458647841975e-01	3.229780846589843102e-01	1.646709197271221947e-01	2.380367552862437674e-01	3.403633144655410225e-01	1.850683428324609581e-01	8.959366150273612162e-02	1.445510874843533300e-01	5.377129362016487557e-02	3.796846283866871230e-02	6.172765409806801884e-02	4.484420052054544775e-02	1.580334258301180073e-01	1.991405652618132571e-01	2.096245301659422078e-01	1.474890246584930897e-01	1.701993120761600142e-01	1.574716245096913214e-01	1.403143341690659407e-01	2.371118578782746011e-01	2.165570267879583233e-01	2.049676355724398824e-01	2.036181907268131697e-01	1.702772852868033593e-01	2.263975814088788063e-01	1.737167684909678156e-01	2.403148877992918597e-01
2.033984681110243276e-01	1.466948182152323088e-01	1.475775368723086511e-01	1.847142126444985544e-01	1.826186626932647661e-01	2.028969796068450238e-01	1.787243834660954267e-01	1.637280204378204485e-01	1.359778907619588195e-01	2.895786459561832116e-01	3.601636220276832057e-01	1.659656950966728328e-01	1.435316576972810731e-01	7.735313273794981737e-02	1.297198164069991166e-01	1.637472949738085215e-01	2.541827150364254218e-01	2.079175007732181890e-01	1.961620764837701814e-01	1.640383509104664239e-01	1.446162204884989810e-01	1.706434381011467105e-01	1.172235454422509149e-01	1.291230019088428493e-01	1.739594236891972567e-01	4.258084487152445641e-02	1.592277679367221088e-01	1.802071907958643082e-01	2.290610296566152337e-01	3.943740116732229184e-02	1.233406527981607548e-01	2.752339001456059059e-02	8.999970046098449859e-04	8.685293895008125431e-02	1.458721285685983526e-02	1.198014965793419706e-01	1.344807710990311989e-01	1.585252805059087500e-01	1.043178858945646020e-01	1.212082087657857243e-01	1.072473265649421387e-01	9.236376739801303859e-02	1.924710251770764269e-01	1.655860717899512724e-01	1.803556021535548948e-01	2.571432499397768301e-01	1.426027791728104455e-01	2.362090891614233856e-01	1.729315676562587223e-01	3.678105314368042555e-01
2.919110661458613754e-01	1.726824754303046827e-01	1.830948203502193172e-01	2.429772320321715307e-01	2.482144097334409161e-01	2.569048324388201188e-01	2.162819971437706101e-01	2.025118490157930828e-01	1.944468771433841559e-01	3.111964810944625737e-01	3.315315767737436192e-01	2.604248136895753740e-01	1.774026913833136321e-01	1.364428858220953777e-01	1.962715196979410437e-01	1.773131266474745893e-01	2.369105214185121822e-01	2.677869570162828561e-01	2.185645364677936964e-01	1.846550580523945440e-01	1.785953759274475916e-01	2.155966935395557393e-01	1.456822620494113429e-01	1.983598584343552740e-01	2.482935788486946571e-01	1.226772432254932821e-01	2.522948082186794450e-01	3.051327507259178340e-01	2.536106658371240496e-01	1.828693079834268764e-01	2.406537265717434981e-01	9.084165454318460231e-02	1.067038234205118369e-01	1.498384849491215254e-01	1.281002941273777229e-01	1.528038487472437312e-01	1.740563691392163770e-01	2.007754313059769979e-01	1.421852040642946069e-01	1.517145520501599065e-01	1.412319039522318964e-01	1.168657044542617540e-01	1.960446759455253818e-01	1.646025086345002664e-01	1.946623276968789951e-01	2.323399603031802152e-01	1.540414882205257963e-01	2.368340382518474008e-01	1.740319429490425618e-01	3.055928439222213022e-01
2.585663622521345295e-01	1.479261893390902693e-01	1.952033959544399733e-01	2.297742497758173685e-01	2.359187679361384182e-01	2.083043872099905602e-01	1.652655267065491485e-01	1.370022033278420481e-01	1.173970063137194791e-01	3.672634608494283470e-01	3.870620579954832108e-01	2.404820006309401348e-01	2.034330305038214159e-01	1.215993872347256172e-01	2.024287660080890949e-01	1.677631383882425553e-01	2.295643223943275302e-01	1.748028097559109484e-01	1.999603149560835735e-01	1.501426725688052577e-01	1.316908335511215999e-01	1.537376164435507730e-01	9.372075440023923398e-02	1.786668462462568940e-01	4.249041054007878793e-01	7.714374055096052951e-02	2.063449217170453820e-01	2.473171246658320832e-01	2.011725920564491343e-01	-1.030608826805104322e-01	3.665739153130413014e-02	6.975645539329898559e-02	-1.093604947450610015e-01	2.174608923448318604e-02	-7.306872627946892074e-02	1.075913757450214780e-01	2.638046013319143568e-01	3.880565104131051268e-01	1.285601690558021704e-01	1.354209723493852990e-01	1.644333458808424353e-01	2.208153271940380413e-01	3.028465880145655986e-01	3.512148986744367263e-01	3.669402080590858373e-01	3.392218392558391526e-01	2.021399993599463374e-01	2.381778809844637967e-01	1.830415393327877449e-01	3.889010149001624339e-01
2.669684752647701886e-01	1.041056862512364095e-01	1.320913291218883401e-01	1.978894453122029551e-01	1.941023357973986896e-01	1.701051830282933053e-01	1.414625115850499659e-01	1.478390110197113361e-01	1.378441651857813255e-01	2.472644579026596345e-01	2.712343671583962168e-01	1.628184098922145495e-01	1.307645862771071033e-01	2.008083079223906275e-01	3.842462933049944906e-01	1.112976784264232410e-01	1.673709238124654886e-01	1.449454286202955522e-01	1.298880803281684260e-01	1.017112136158295210e-01	9.790655949628354615e-02	1.385838084830305073e-01	8.289947484080402440e-02	1.765419133007902486e-01	1.910067554089344144e-01	4.328530143168612954e-02	2.008210782652722348e-01	1.647814583854906312e-01	4.369083945314076733e-01	1.051951261455379427e-01	1.574025940409649327e-01	1.709577099657771104e-01	1.269331694054639734e-02	1.803603971576270004e-01	1.193693736019879603e-01	1.105410030202800126e-01	1.278259019656554363e-01	2.303809738768303195e-01	1.070763998489782515e-01	1.097151680610190944e-01	1.093918552620492257e-01	9.884047012520483233e-02	1.841771729709547334e-01	2.431753786901556247e-01	2.029545055971867518e-01	3.163441299269201812e-01	1.253947265475857109e-01	1.506512807852479485e-01	1.232424546390773062e-01	3.943472707183735548e-01
3.302075797866572127e-01	1.556640695218628745e-01	2.701257464383726714e-01	3.049854053044054325e-01	2.884489854331566683e-01	2.301724786454955873e-01	1.884160377565567146e-01	1.574254856705455952e-01	1.528932939591259588e-01	4.138448165594788564e-01	3.315676692490871491e-01	2.537844890917203555e-01	2.685916453468524812e-01	2.337063573955457940e-01	4.092659751946639002e-01	1.810523087179099211e-01	1.910393176679682781e-01	1.610166911069201012e-01	2.097434010915464608e-01	1.560790476348654088e-01	1.447608359293846569e-01	1.751035082646479613e-01	1.063934834301399485e-01	2.095421537582303761e-01	4.845186743381031946e-01	1.217212686794262588e-01	3.527581539234811436e-01	3.044848548503725771e-01	4.082593884590519639e-01	-2.428966775247195717e-02	1.222416644071119413e-01	1.641151165913680154e-01	-6.821633103142878130e-02	2.788799094884165941e-02	5.824471356267183625e-03	1.294155720143921606e-01	3.445266961111850268e-01	5.589053057247126421e-01	1.747131866611349171e-01	1.674102521445744729e-01	2.097660375190489312e-01	3.074680335983210888e-01	3.900103445496216348e-01	5.872292504203219243e-01	5.303248159605611356e-01	4.386387215723220878e-01	2.436264722021118101e-01	2.242929931692794199e-01	2.115092301921231710e-01	3.652101973220174269e-01
2.190971698072547436e-01	6.244333638472980563e-02	1.050627352154800409e-01	1.507742611952637701e-01	1.728344041313718826e-01	1.362503793786110362e-01	9.111804778608155464e-02	5.349341456376382337e-02	5.717808462637288813e-02	1.961897172697842084e-01	1.773260558138305687e-01	1.290497913425962262e-01	1.196075626841225925e-01	2.278505086099554544e-01	4.251246140904658688e-01	8.045839599967923028e-02	8.823093705696204159e-02	6.951428555016624100e-02	9.971237616950733018e-02	7.537493035069672831e-02	8.162894100853317070e-02	1.106446258457841753e-01	2.798831854299330818e-02	1.441878193283336052e-01	2.334792735809793907e-01	6.047875928841134341e-02	1.582876337624465335e-01	1.238759597086030173e-01	2.816046572708204021e-01	1.870645563180630896e-02	5.921862444579201190e-02	2.184151734894963504e-01	-2.544584621723260803e-02	1.130212968399349760e-01	1.009268322807788248e-01	4.168704672832872216e-02	1.249284470414469828e-01	2.715556606893703151e-01	5.501553431635168578e-02	5.545093571532658250e-02	7.920365206910930100e-02	8.447307538008980154e-02	1.701190002546795754e-01	2.598655935366973591e-01	1.737359484790875486e-01	2.114513857438647393e-01	6.616226232197520984e-02	9.489258221886934241e-02	6.594346251017864369e-02	2.235213375655897561e-01
3.158840774999618906e-01	1.376865577273318486e-01	2.376383344539093334e-01	2.718229943329260045e-01	2.844335430457426428e-01	2.388741613806306952e-01	1.763381766607922119e-01	1.133521939318615085e-01	1.284255760698120308e-01	3.290046885968793133e-01	2.310302392332493071e-01	2.801186655222818178e-01	2.480541157981976108e-01	2.518219400241641925e-01	4.252566313903672346e-01	1.682421759737009748e-01	1.416518625791781671e-01	1.489061706722138445e-01	2.000812595855466502e-01	1.644877833468661454e-01	1.686155984236853145e-01	1.967158784018369633e-01	8.977115367569760140e-02	2.032026093273663625e-01	4.652920677907903535e-01	2.726078958066811553e-01	3.219067314908005684e-01	3.042736751893813096e-01	2.887074858417885137e-01	4.027051897763860022e-02	8.389430008586959420e-02	2.250807108818785041e-01	-1.371503687074913415e-02	3.379961061475895284e-02	9.131517403014643985e-02	9.132052037129639865e-02	2.664601094344689058e-01	4.430621132532604478e-01	1.221440907680088200e-01	1.221777841892675853e-01	1.582540233126788487e-01	1.985021223037686244e-01	3.128462196456221478e-01	4.850510484926102706e-01	3.370761453310797129e-01	2.515099395893335976e-01	1.466425534416968546e-01	1.828395744948808910e-01	1.506275098973027526e-01	1.984202531728442576e-01
1.444020990974066165e-01	8.181380071450457259e-02	5.821148569810471324e-02	1.032561734272947895e-01	1.244063335185476016e-01	1.362451347443990324e-01	1.027452038268604900e-01	1.052377824521646410e-01	1.226629288464893414e-01	5.173401962401578263e-02	2.444002700579558582e-02	1.610133533365882552e-01	5.995560001273161910e-02	1.420109476092513978e-01	1.849014837468426486e-01	6.488882338332122024e-02	6.103881534107591378e-02	1.348346300366234374e-01	7.760706463662518650e-02	9.292950705630434460e-02	1.082795813732591872e-01	1.347036880559664973e-01	7.712277109597123759e-02	1.163462176898994865e-01	1.351923192716160960e-01	2.854445267071924475e-01	1.670900867192664230e-01	1.921872371967465465e-01	1.357212574790659931e-01	3.203816060703045254e-01	1.666620686883944213e-01	2.357328027902960144e-01	2.131930507854638279e-01	1.570197328981316753e-01	3.086694543310225525e-01	7.247706830039880865e-02	5.018703537680934551e-02	8.955097630049368984e-02	6.933514991263507732e-02	7.862493246192071850e-02	6.188190236730903987e-02	3.253714336828427561e-02	8.511940273085639996e-03	7.387902846113393596e-02	3.439476592601403010e-02	1.391831611902638773e-02	5.518245079169196987e-02	5.390188059834933459e-02	5.672062409051140119e-02	1.582792897271610363e-02
8.101356874013936060e-02	1.028050544625832147e-01	4.751995605065083284e-02	8.054342390485426384e-02	8.172217865948054605e-02	1.043350018133035739e-01	8.809564932532126802e-02	1.410668904330111550e-01	1.566793864669415448e-01	-1.260152691984190929e-02	-2.988472748666790024e-02	3.825138106463458337e-02	3.695402551082739573e-02	5.428239672444894887e-02	-1.409628835470031448e-02	6.408724869577551997e-02	6.529016750394724122e-02	1.503478216113139088e-01	5.868667860019756433e-02	8.658778517339767167e-02	9.360233338263170000e-02	1.037966158939030020e-01	1.188138383321546976e-01	7.447456266102017719e-02	-5.234097304021693292e-02	8.026318990673127207e-02	9.429320956502615370e-02	1.115516010852281859e-01	3.448100950355332400e-02	3.786800923291407939e-01	2.321967461404582656e-01	7.896491087391691033e-02	3.065080806423013948e-01	1.644671097341280364e-01	2.709722403262704860e-01	1.076425664701507329e-01	2.125763294878542375e-02	-5.201908367878940037e-02	9.875766385342646392e-02	9.633457273528066300e-02	6.269238456497144840e-02	3.558759059775768591e-02	-3.949577735674797418e-02	-9.185170540697500108e-02	-3.088365523232037765e-02	-3.728109341447708586e-02	8.083200967274783988e-02	5.382419562502858273e-02	6.505107869205163651e-02	-1.300968803772087692e-02
1.557346419892818579e-01	5.268003156195250059e-02	8.443799807711399596e-02	1.138086772770850741e-01	1.327768826993657725e-01	1.095597500326268015e-01	7.467920191349099179e-02	4.333781630992908362e-02	5.394284630556070437e-02	1.160676815048153482e-01	9.381365848864622881e-02	9.304248490625001422e-02	9.295466015074412003e-02	1.761016075598040853e-01	3.132638701796933156e-01	6.345922225331875055e-02	5.764355624702242192e-02	6.273166934003958362e-02	7.777985410507816388e-02	6.710062573976374733e-02	7.486241229502742234e-02	9.562510235866769626e-02	3.159504403246282678e-02	1.070264402581140167e-01	1.527233923244513958e-01	8.253225357512376792e-02	1.385326885492944582e-01	1.128273982219718252e-01	1.955146638639397028e-01	7.333949931116615084e-02	6.248985692025165600e-02	1.784067192916259093e-01	2.100588026675856076e-02	9.108232362874575661e-02	1.267615068856152716e-01	3.554183735571964098e-02	8.143755088188903146e-02	1.743972796551249149e-01	4.441736944337779797e-02	4.003480443066516348e-02	5.433769718073625660e-02	5.506998176070495438e-02	9.586286384599411459e-02	1.647503068492427170e-01	1.039708958467826100e-01	1.166108257408559334e-01	4.129292224750308327e-02	6.478565634252753114e-02	4.713212991329997215e-02	1.171149744104125895e-01
9.488598930684825905e-02	5.775192499667199802e-02	4.763202996107537834e-02	7.428177164724669712e-02	8.763692753520850587e-02	8.929966083828605461e-02	6.768505299431337718e-02	6.627058558309520397e-02	7.595993619374487305e-02	4.435583349803398634e-02	3.071173565864530539e-02	6.453667500950560632e-02	4.855988880584953538e-02	8.648295784752826898e-02	1.291290393297450378e-01	4.947627830264710730e-02	5.156232777133768624e-02	8.626517860220955791e-02	5.748596719970051894e-02	6.237100225979749779e-02	6.800031078781121341e-02	8.441421327624121229e-02	5.467917261629750419e-02	7.318703902498370495e-02	5.577314603000041449e-02	9.611517211102839353e-02	1.003614375854886970e-01	1.069636985757425190e-01	8.992856129270639098e-02	1.776018198521151226e-01	9.363714302852829685e-02	1.159386302995672191e-01	1.103564699973033358e-01	9.636612956430964938e-02	1.682583829288989141e-01	5.323244531196737878e-02	3.621692110328635777e-02	4.311636225278048240e-02	5.213492414497088168e-02	4.814247981019194322e-02	4.152428408479413857e-02	3.269288687301819679e-02	1.125800711031408816e-02	1.953730350907643964e-02	2.625935288169321466e-02	3.196501108192614099e-02	4.351206937369801742e-02	4.864954760510244169e-02	4.295786928993353820e-02	4.291393300360491631e-02
1.635491503480865361e-01	5.494491048311039849e-02	8.626142199724985693e-02	1.200430746681014210e-01	1.348697682384263075e-01	1.104173390426129303e-01	7.820201301362778024e-02	5.293972016681693787e-02	5.448952049490626143e-02	1.495956834779322564e-01	1.487273917156624325e-01	1.040113931893013460e-01	9.853990693699728187e-02	1.372085486487728545e-01	2.506703185396911837e-01	7.365105563906287900e-02	8.640519834547716327e-02	6.721711021592648161e-02	8.817921997912589460e-02	6.673430625749687817e-02	7.030649632558964857e-02	9.172319025649618152e-02	3.183798987324072682e-02	1.068532660398254786e-01	1.793550371991657344e-01	5.278379429516557447e-02	1.106234828210790333e-01	9.709688056644531773e-02	2.018761122407143338e-01	-1.607136871523513061e-02	2.457451539948342020e-02	1.402787069465771808e-01	-4.734292108863509541e-02	7.926915008603088730e-02	4.443564505077376298e-02	4.347179919086367750e-02	9.226793792089973967e-02	1.862727732129635660e-01	4.743437607899764902e-02	4.608893670624267941e-02	6.131057916025819954e-02	5.774829931423138690e-02	1.236861915445543469e-01	1.822646673307558585e-01	1.263706080185395264e-01	1.628663744583151163e-01	5.082117770344811436e-02	8.548826729926728429e-02	6.262221742128058766e-02	1.883356601400393848e-01
1.199776684558291340e-01	5.979535216446339729e-02	7.834821609588865643e-02	9.922912449803447665e-02	1.045606771214893232e-01	9.363188370183475606e-02	7.126893662191514933e-02	6.443583390289284174e-02	6.169631809576932302e-02	1.206454764723641215e-01	1.273272571759212213e-01	7.216376830131550346e-02	8.537234171153895712e-02	7.071773463449955444e-02	8.885060883162317069e-02	7.191210378096930811e-02	8.907514906557627288e-02	7.556719102815984135e-02	8.369119461123712689e-02	6.758638788271645326e-02	5.844519053767854855e-02	6.811074086338206324e-02	4.245684477864938161e-02	8.347211765691908703e-02	1.143899322851933131e-01	1.337164787707509177e-02	7.581302938795661528e-02	7.976627806057877412e-02	7.230448260771313307e-02	-1.077846033311154542e-02	5.401368314356064931e-02	4.721841397168871635e-02	-5.770234093329579261e-03	4.668435865018771141e-02	4.255918019899128379e-03	5.164614607790311840e-02	9.403450138843846839e-02	1.297309854564078491e-01	5.632455956600404545e-02	5.934966193561513892e-02	6.546801854398404119e-02	7.252500103700225409e-02	9.984070370031994379e-02	9.389736036340570746e-02	1.101556965010562078e-01	1.054624806408844540e-01	6.849965878567754185e-02	8.973384262541944656e-02	6.894485418475074234e-02	1.321681987051836205e-01
4.468645893455674284e-02	2.511890052822708663e-02	2.264183063538941637e-02	3.374689874605769913e-02	3.895086150838925065e-02	3.880834412255026317e-02	2.957117722361032874e-02	3.329079083288664920e-02	3.332471147074510254e-02	2.523023076565000106e-02	2.674644500642204062e-02	2.453740444486456063e-02	2.242517560147091679e-02	4.419794938258567868e-02	5.628777591303021910e-02	2.298511766604373688e-02	2.682753854610784097e-02	3.530619948259552943e-02	2.681963998220473697e-02	2.534948303050384849e-02	2.781434882981049725e-02	3.377992507405813694e-02	2.192327397815948403e-02	3.701801480633620106e-02	2.449940510839424684e-02	2.100641142858940963e-02	3.086646657548543227e-02	3.249298786579853798e-02	4.023449069026691777e-02	5.240167714734435961e-02	4.131191262872424552e-02	5.664554397650841538e-02	3.905539975950279852e-02	5.693416811282817069e-02	6.033865045218793355e-02	2.655322271296170142e-02	2.011671609993227056e-02	2.753066118969938955e-02	2.602764764341904472e-02	2.549305809479671808e-02	2.094857448707545741e-02	1.519068323889241102e-02	1.288553582115321665e-02	1.030005236373269552e-02	1.543306143051331736e-02	2.447756626577309372e-02	2.077895547698176831e-02	2.469388057349901355e-02	2.123964499901240255e-02	3.676015025819413806e-02
1.330766863723812643e-01	7.942717848233191158e-02	7.911083945594861444e-02	1.038603990745231576e-01	1.095688044296085489e-01	1.178508701088511468e-01	9.583376038744154113e-02	1.115583490619316276e-01	1.241793735961912587e-01	7.447297200272166851e-02	5.483483379729350154e-02	1.481320333973134007e-01	7.113744949188685607e-02	8.343020363963105090e-02	8.651762536947919802e-02	7.201518295966891081e-02	6.902408346783692195e-02	1.215501198409824901e-01	8.267872859820546427e-02	8.507659811563428320e-02	8.878777559748871062e-02	1.080814122990300247e-01	7.325910721387353386e-02	1.199095250665338230e-01	1.243005116887825334e-01	2.177588840535384651e-01	1.109755557842010965e-01	1.627462825238274180e-01	3.947493041570581535e-02	1.827964210459067651e-01	1.180336224050345245e-01	1.323986628175033986e-01	1.398978952724517222e-01	8.527785545417837509e-02	1.701271495057001815e-01	7.695570527229558810e-02	7.303169626628408517e-02	6.913878843287746268e-02	7.295631988201188578e-02	9.238663304800022458e-02	8.051390963654085631e-02	4.776310931968879431e-02	4.816755558491794126e-02	4.929128243515701335e-02	3.358884455853132500e-02	1.107683686653597628e-02	6.968160678555102017e-02	7.181857203519226296e-02	6.608398444048003972e-02	2.399331869109191592e-02
3.095236223266286668e-01	2.203977582909789346e-01	2.446854323647423557e-01	2.993349011275421856e-01	3.088640984837509040e-01	3.284847146652507544e-01	2.707960468218454930e-01	1.818737117578161921e-01	1.599388906169571245e-01	3.902596496932437264e-01	4.034719430798673345e-01	1.918227372407805276e-01	2.657793047638615236e-01	1.561418670690311039e-01	2.850065695427434487e-01	2.796436165643241267e-01	4.047368734610636842e-01	2.914433266557600599e-01	3.383621688636929692e-01	2.765884941901793348e-01	2.378544973441064914e-01	2.654962385364242339e-01	1.732158875939992793e-01	1.654321913968070101e-01	2.551218767139289412e-01	4.806014505335177295e-02	2.744001142831106743e-01	2.538526805160811195e-01	3.577352509780656331e-01	7.616958962103469177e-02	1.537133092985361604e-01	6.725665984352340032e-02	2.842953237948090545e-03	9.613472033767413161e-02	4.141418131010879411e-02	1.584778204375356103e-01	2.208321240429389765e-01	2.723608607123994552e-01	1.611254993195966323e-01	1.381027279192905133e-01	1.368662365180509655e-01	1.857221882585861905e-01	2.485543998153897649e-01	2.404322456170397415e-01	3.316836218693550720e-01	4.307938819962513488e-01	2.347682093235608780e-01	4.455137874714242274e-01	2.943778250355613690e-01	5.764990696281298010e-01
3.205361964411263531e-01	2.540170816953589150e-01	3.076644815138557809e-01	3.451099947391457756e-01	2.874056072074182011e-01	2.879439921410325565e-01	2.658493474952508540e-01	3.130471766953143997e-01	2.736244901646465166e-01	4.594996573264693018e-01	3.981896651465898218e-01	2.264531388142997925e-01	2.860069411542655593e-01	1.224211471094078935e-01	1.895358312339126272e-01	2.873959421425250071e-01	4.033207906799124998e-01	2.748677605562598880e-01	3.023467708858181835e-01	2.471620086720012488e-01	1.924659124572856705e-01	2.160128659711139099e-01	2.173654371626249360e-01	1.982205127614451168e-01	3.010969181111969317e-01	8.564570329454343489e-02	3.353268840638379822e-01	2.955074391117952226e-01	4.263380556584981940e-01	6.571228691091106355e-02	2.196679200060845105e-01	3.634680032617426670e-02	8.335174654298777366e-03	4.421748006688622917e-02	-3.430710500433313721e-04	2.355836834929080637e-01	3.480111488223102123e-01	3.810973747331983796e-01	2.716073040962757590e-01	2.761901019756474174e-01	2.532618778509077573e-01	3.925234750288116858e-01	3.618460806823484144e-01	4.390979414822149818e-01	5.753010727073906150e-01	5.949527029460313088e-01	4.521548831197316209e-01	3.873635183192242204e-01	4.331917393482296319e-01	5.973696344407685155e-01
2.108763815577581746e-01	6.781560050472686119e-02	7.821081550371045132e-02	1.408695405958584890e-01	1.281090821623363796e-01	1.093157447027743867e-01	9.588462731719213372e-02	1.301756529878727864e-01	1.294514138722136498e-01	1.739034515674591219e-01	1.424790709121805110e-01	1.039517523598269683e-01	6.327432148946307566e-02	1.989415797387128204e-01	3.515922907031530653e-01	5.420271390993772892e-02	1.043093708404014275e-01	1.170542767874789419e-01	6.760344064296786026e-02	5.570019684155740058e-02	5.901340560847283950e-02	9.474211876173577185e-02	6.824726597094386837e-02	1.417137573746604096e-01	7.858389439377497232e-02	4.241478773061937296e-02	2.286894821256324206e-01	1.494669376169763808e-01	4.812827379545111528e-01	2.508576721824360978e-01	2.833209145310671140e-01	1.714326630759220593e-01	1.319742325420118767e-01	2.165418118114120771e-01	2.119695921956620266e-01	9.752471568945050850e-02	7.897050008827610768e-02	1.661304001064305425e-01	9.800915789640030074e-02	8.896026412394948679e-02	8.067284303306992976e-02	7.239383948739193386e-02	8.849253465605479152e-02	1.656222179311526987e-01	1.707466755683602622e-01	2.709336133691188087e-01	9.352381759269652595e-02	7.471859139566000563e-02	8.258195630600946580e-02	2.915784013789554097e-01
1.422072875472290276e-01	3.520017636269662242e-02	3.779807304483302072e-02	8.222220709850808218e-02	8.468966086167264984e-02	7.414000113553526061e-02	5.866683662022397633e-02	6.982943785527480351e-02	8.310123110602299357e-02	6.303463267009735971e-02	4.699255329900199618e-02	1.069230609141124805e-01	3.196592463409546336e-02	1.677473568471251064e-01	2.738644497255306454e-01	1.968627184538678312e-02	2.521647445441859911e-02	6.746302202250192837e-02	2.773393580953247353e-02	3.587888847626101441e-02	4.606233697117888964e-02	7.369407133840263913e-02	3.269608551384043521e-02	1.089735252947506006e-01	9.658455291566378498e-02	1.882966853139432795e-01	1.805073218727367423e-01	1.253564669181772007e-01	3.007422484432545340e-01	2.334521809074150966e-01	1.765013002370913187e-01	2.270333629465510206e-01	1.297973775736717961e-01	1.609004742102026486e-01	2.388301453773027383e-01	4.596090771278698445e-02	4.188070473868351490e-02	1.433358249038534094e-01	4.544740615168450792e-02	5.287557114528881191e-02	4.759894851127203369e-02	2.546548296782112988e-02	2.890629368027721260e-02	2.094214843105271506e-01	9.465905402575007510e-02	1.094575329853254148e-01	3.407949873658115691e-02	1.391378432925804293e-02	2.473943677898172988e-02	9.319561221018315966e-02
3.152897446987417140e-01	2.612507760125384881e-01	3.683435325795776372e-01	3.581653919667025510e-01	3.214128266530714706e-01	2.827917133010781625e-01	2.387990778334594666e-01	4.299723226172207369e-01	4.207379096507353200e-01	3.596056162952666613e-01	2.470591594405035785e-01	2.625745687811786855e-01	3.221838928536859270e-01	1.344714587545921547e-01	1.423122366282646989e-01	2.307616017795251218e-01	1.704706609358794256e-01	2.405482365476586115e-01	2.350879364452867493e-01	2.052518530563202381e-01	2.038414836483931625e-01	2.316134242057784620e-01	2.148661965967375298e-01	2.865881218368123151e-01	3.934182098504967473e-01	1.255693753484579678e-01	2.060120719621352792e-01	2.875577398222833869e-01	1.099693685705880747e-01	2.495375077687364204e-02	1.040037664716550042e-01	7.842587231986218599e-02	1.544514529133152875e-02	2.454681532372385636e-02	1.583283571029402842e-02	2.710575423619878133e-01	3.723461741371862921e-01	3.336124834581950527e-01	2.845412525458169695e-01	3.265241788852483173e-01	3.437409269734605366e-01	3.195263971141766857e-01	4.506188240833062797e-01	3.192123013795689634e-01	2.661755274624336698e-01	1.750942053336167481e-01	2.767295506766011548e-01	2.432210977694110043e-01	2.003328554096240610e-01	1.665451749186328267e-01
3.373556822410451184e-01	3.272645884376681469e-01	3.952546751419377391e-01	4.073847689800112470e-01	3.522036653613474511e-01	3.210410145024563122e-01	2.850216803134229537e-01	5.767729739567581948e-01	6.018736360696218535e-01	3.175912918002499752e-01	2.265200235701998743e-01	2.515130062046062043e-01	3.433830706252511966e-01	1.233885568161059987e-01	1.064239147212772962e-01	2.695977762830936153e-01	2.176977208072826686e-01	3.078241338007913219e-01	2.550151358350924991e-01	2.420797358127037835e-01	2.337104497856938301e-01	2.649567469811474618e-01	2.929372561012983378e-01	3.138850817586205100e-01	3.331747363950985363e-01	1.284401441976575076e-01	2.369744831405846131e-01	3.292989277199613873e-01	1.512555225353241495e-01	1.094451478297969599e-01	1.791193823995310963e-01	8.067921607167213849e-02	7.732859656390325687e-02	6.463372336002590202e-02	6.421955811920238011e-02	3.514662831643921015e-01	3.573753715815879417e-01	2.824139415596093050e-01	3.457632633419454038e-01	3.876838145802581348e-01	3.413239155296026728e-01	3.304573847111380025e-01	3.774104819667992716e-01	2.544133075880398165e-01	2.617792808731517207e-01	1.938497893298127828e-01	3.605191296665460343e-01	2.744618650035129948e-01	2.592609631203872111e-01	2.066792943296233420e-01
2.512605903365964788e-01	2.627913375661143913e-01	2.884105347964566191e-01	3.141836415212462819e-01	2.654968563423336092e-01	2.440269774413871273e-01	2.218884860242421875e-01	4.320851051520834263e-01	4.604202854117961929e-01	2.010348541020444690e-01	1.381099004766005722e-01	1.599486119199156342e-01	2.525613534418642003e-01	1.024788110709007605e-01	7.847207443221244916e-02	2.075590139238346898e-01	1.692505809440718600e-01	2.411771014256959833e-01	1.840559177307864169e-01	1.869461676633939196e-01	1.776704300422901617e-01	2.009307339696549954e-01	2.456934543831777451e-01	2.468889954104640239e-01	1.957997115246309650e-01	1.047301095205250138e-01	1.894144651373562971e-01	2.437917790397174655e-01	1.361862868168509932e-01	1.354528975401780300e-01	1.839203692546652891e-01	6.835815902862912852e-02	1.025122085738071759e-01	7.792975354195696980e-02	8.562515089005691415e-02	3.201551992201396857e-01	2.794093313147220647e-01	2.015039035564615000e-01	3.353665362559259400e-01	3.715563399288374091e-01	2.964492375223825582e-01	3.215337029826486615e-01	2.364812876559982679e-01	1.655889241884420660e-01	2.050642082665786736e-01	1.524023480346549386e-01	3.733157727634669465e-01	2.032876245590927444e-01	2.168525406750299866e-01	1.662867144686491216e-01
3.088315250766378028e-01	2.349264417994733900e-01	2.992198094696243982e-01	3.274877553471106650e-01	2.906866117035948882e-01	2.626537887335876342e-01	2.225514099720236338e-01	3.685966633771696754e-01	4.108658838362417298e-01	2.219800558183586403e-01	1.474146542893059741e-01	1.664785496799074394e-01	2.714340642924714664e-01	1.359688682316091690e-01	1.299622214997205871e-01	2.072790053474770910e-01	1.654220337944024011e-01	2.268781050247772879e-01	2.088373043115343275e-01	1.953557188335103556e-01	1.907404624238963342e-01	2.123450118870208736e-01	2.115659693923996887e-01	2.703816048433805852e-01	2.197386542637438100e-01	1.112288912989321671e-01	2.043815882616015767e-01	2.359070150479709305e-01	1.366146711598428820e-01	1.189564762070593057e-01	1.788898817789252582e-01	9.361626125589286862e-02	9.136121507928841867e-02	7.792955929846241692e-02	8.899374240201256281e-02	2.958367823852735556e-01	2.872787474881320913e-01	2.369932587609607511e-01	3.034420403922590270e-01	2.832651584171236858e-01	2.743560218032328191e-01	2.528216998773858415e-01	2.376296181274097641e-01	1.784228801548966292e-01	2.029675895740559732e-01	1.486487247239793863e-01	2.394727163544588810e-01	2.043700052969535386e-01	1.881442408250524057e-01	1.544337102805439510e-01
2.135570025984818709e-01	1.516618487953733663e-01	1.988271732221417176e-01	2.134876795891497425e-01	1.988394462334407142e-01	1.784014040081125518e-01	1.479814830923697477e-01	2.146059599404181173e-01	2.385769382543364014e-01	1.807595255174115345e-01	1.292088084955967664e-01	1.256151765996669500e-01	1.820710135246903782e-01	1.232575081965545383e-01	1.347803222622272201e-01	1.386305280401607387e-01	1.153813822023205121e-01	1.455572257624652144e-01	1.449028301560476573e-01	1.285806578828932178e-01	1.255465738896523464e-01	1.435083814961184978e-01	1.259365591468570023e-01	2.325413275003833380e-01	2.033224764718262745e-01	7.353165716260230689e-02	1.567793927301145696e-01	1.864743307158863161e-01	1.093023991274400808e-01	7.325620661056192473e-02	1.173848422702199745e-01	9.188694818379648799e-02	5.438671143772157157e-02	6.137055558173461906e-02	6.647884407959044062e-02	1.726250377469656094e-01	2.157649969309744231e-01	2.092578391300392027e-01	1.866360844650752637e-01	1.857533426173485491e-01	1.899608354285051148e-01	1.885847769276172703e-01	1.886788349941118936e-01	1.579853318949756558e-01	1.657875116436128282e-01	1.216999766399624872e-01	1.670380370686181948e-01	1.434109214025795775e-01	1.296176521387871761e-01	1.229091023516916542e-01
3.786663950422010094e-01	3.294862593149522345e-01	4.037137022994467528e-01	4.201047885958605344e-01	3.716541723830291133e-01	3.449923843411783486e-01	2.937938436073510018e-01	4.867859557445776697e-01	5.098893937732118520e-01	3.185418456775430673e-01	2.215834190229614975e-01	2.362917080303964801e-01	3.588611898485440932e-01	1.653276564733897891e-01	1.590529196103255549e-01	2.879561033525094849e-01	2.315726683140578723e-01	2.987997059728333960e-01	2.824975167763307815e-01	2.598793536423139039e-01	2.476885463934419274e-01	2.754767913459327811e-01	2.854161183354349540e-01	4.217292428298143880e-01	3.340654226755335743e-01	1.358366377218570287e-01	2.636892362030663350e-01	3.417230051482021969e-01	1.721106250772671264e-01	1.379318280229019089e-01	2.156172874359195413e-01	1.163665809677021934e-01	1.033993825342005707e-01	9.574118139874825129e-02	1.033583505109982731e-01	3.698011923669793921e-01	3.793393638866240369e-01	3.071332340567221042e-01	3.707172301578992024e-01	3.759358430747467006e-01	3.443964836511643757e-01	3.233806350866680335e-01	3.255839329374407565e-01	2.409044926087461069e-01	2.625780731639527077e-01	1.948586509935106847e-01	3.193284576991189394e-01	2.857564332809933716e-01	2.578733752211689323e-01	2.098878242675655537e-01
3.152550829737212901e-01	3.051898008973411014e-01	3.692662275160999985e-01	3.626748180573127756e-01	3.182844270496806849e-01	2.819303973375916761e-01	2.476135346709024410e-01	3.935528038548686824e-01	3.981625722809841172e-01	3.614957212041526868e-01	2.618405035993193741e-01	2.301356949799190366e-01	3.193278162803485087e-01	1.463676558629716240e-01	1.595878214558117125e-01	2.390809521652356995e-01	1.940290588993222876e-01	2.563265124227968594e-01	2.360781931317152138e-01	2.114586181305519452e-01	1.981325647800471490e-01	2.251634423214446401e-01	2.513620204701289551e-01	2.942065465034028882e-01	4.309768969613604894e-01	1.091493281098760149e-01	2.494190527058738893e-01	3.401307685017755933e-01	1.433809622853166599e-01	5.947549515519919006e-02	1.417167295452085585e-01	8.285102755333353941e-02	3.991773572863739628e-02	3.532629815203204571e-02	3.301591196021782387e-02	3.022859723389846320e-01	4.432734586835858637e-01	3.878784998101869608e-01	3.718348054580263851e-01	3.652847020108277443e-01	3.767865797091294877e-01	4.888326907811492705e-01	4.059307865745234167e-01	3.358885083699040264e-01	3.677928599460416614e-01	2.339092027249210781e-01	4.160438548975599060e-01	2.616431214303459041e-01	2.497615732271457334e-01	2.200013234568377885e-01
2.588594165215523102e-01	2.079498122402567151e-01	2.607084300781088437e-01	2.787721032194728221e-01	2.520119925015263940e-01	2.282164630763679203e-01	1.969206319677219985e-01	2.909783427757161589e-01	3.020363392274650338e-01	2.516875548631002379e-01	2.025983726643194038e-01	1.746157389426953865e-01	2.408842540406919974e-01	1.117663616172863000e-01	1.200014978056716808e-01	1.918543929265191794e-01	1.775861796806141590e-01	2.046167924013528594e-01	1.943609827513259891e-01	1.735563318643716102e-01	1.621091902552149189e-01	1.812501044541976747e-01	1.767215164457100751e-01	2.220837105067382244e-01	2.696115636719231268e-01	9.269036673268929438e-02	1.934584477266178826e-01	2.370547801292176571e-01	1.349285477228655550e-01	4.790322419217014904e-02	1.191381425418590184e-01	6.973446153206082354e-02	2.832229902429951943e-02	4.087993080590991701e-02	2.790645607019693469e-02	2.088818807992981474e-01	2.728532575544800887e-01	2.650072260848016503e-01	2.262979274680071151e-01	2.382083733516295321e-01	2.375995684335074076e-01	2.545565931089684986e-01	2.697568303096275488e-01	2.254982831091205675e-01	2.479723710636114187e-01	1.923704641698715245e-01	2.497133420707487172e-01	2.097861295306151508e-01	1.938358207875918171e-01	2.023940513411639774e-01
2.113528653789426281e-01	2.078288609575585644e-01	2.358053528313110714e-01	2.524651903573458811e-01	2.347703289542601157e-01	2.245796796067463241e-01	1.920903079398589286e-01	2.695517412267199320e-01	2.748967949561075264e-01	2.066277853815609855e-01	1.570075308267407377e-01	1.603165095753591729e-01	2.172843102021762562e-01	1.091726737924457180e-01	1.060366520897838144e-01	1.812902180866566570e-01	1.627599594251334658e-01	2.151717899424067382e-01	1.843090330505267327e-01	1.735672741642291517e-01	1.740384513063321648e-01	1.941527608316563625e-01	1.869877137687942503e-01	2.489690470118757215e-01	2.213677094104408716e-01	7.363866101728541724e-02	1.769181467839806288e-01	2.360864537562747667e-01	1.259176190756556013e-01	8.487301580488729180e-02	1.337942397661895655e-01	7.819558927048315955e-02	6.098086374971654899e-02	7.169949256534846604e-02	6.525135903099893442e-02	2.075743672726070299e-01	2.150935399372914114e-01	1.936292361263032002e-01	2.050312645185328464e-01	2.134377620436791467e-01	1.941736894241116729e-01	1.786011211251705422e-01	1.971393740898523816e-01	1.526248738871362753e-01	1.671652786732793494e-01	1.408152057828537806e-01	1.929151097388972780e-01	1.882668149803702340e-01	1.677485869326262868e-01	1.590183731653614652e-01
2.398490366497545989e-01	1.387092747330387343e-01	2.434385031582588788e-01	2.354362525291457675e-01	2.184355807502987856e-01	1.863608990744873850e-01	1.562956208179903106e-01	1.502638542397475852e-01	1.441026474327811169e-01	3.528130573157263195e-01	2.912490099994399784e-01	2.370439716014475229e-01	2.278526203856907351e-01	1.221087975027125710e-01	2.006763526715536483e-01	1.601594248500642081e-01	1.433476290348493498e-01	1.286525589777176293e-01	1.784684195037960219e-01	1.318808191585963130e-01	1.211992773353067210e-01	1.414493036938463677e-01	8.757105325457695266e-02	1.826917257911669368e-01	4.199222420974397796e-01	1.263939994866832284e-01	1.789315506982847859e-01	2.304273521417552484e-01	1.367831921057940381e-01	-1.074974732641392899e-01	-3.057121938728059145e-03	6.691388586556405726e-02	-1.036782831085564793e-01	-3.952276583197794624e-02	-7.462591043396316071e-02	1.012944200661128613e-01	2.814697496354188200e-01	3.609141131012748027e-01	1.263926631257824562e-01	1.601850761039034510e-01	2.032634887194414153e-01	2.161676526727632497e-01	4.029439389165307417e-01	4.164789272604763615e-01	2.944173676366765302e-01	2.274958244856804535e-01	1.724221139239426603e-01	1.949413793282265550e-01	1.546631803963521290e-01	2.082023276197356998e-01
2.157832394737974058e-01	1.351714865949828481e-01	2.122384058121359329e-01	2.114352815115962403e-01	2.038434194398194566e-01	1.769807443209921727e-01	1.435670738019428350e-01	1.547861740642101080e-01	1.485001388202677186e-01	2.881144653879019746e-01	2.421576520658806908e-01	2.154380233821183988e-01	2.033063041711551944e-01	1.053201344041931747e-01	1.549500208442529114e-01	1.512024334874774445e-01	1.368689744658895813e-01	1.303926137511561834e-01	1.654224267522818592e-01	1.276476185748229852e-01	1.207101560689722297e-01	1.375913041983241047e-01	9.055940060582789997e-02	1.730119188154704002e-01	3.642779095937414557e-01	1.283157924819918749e-01	1.486701239103168093e-01	2.048712808726159684e-01	9.163205190924694765e-02	-7.650644597803996083e-02	3.590552522647907484e-03	6.839216155228675098e-02	-7.027151240004154975e-02	-1.752573901494205999e-02	-4.634373659316552707e-02	1.072252001984132230e-01	2.430951117958494168e-01	2.962049961691979316e-01	1.256109698372590566e-01	1.502255658695314522e-01	1.831856281997850389e-01	1.843831902851253979e-01	3.207350902100803425e-01	3.085153912970159396e-01	2.305932546804906058e-01	1.758944853000102004e-01	1.546208718541897120e-01	1.777890235780614503e-01	1.388412700457993809e-01	1.744945068855054682e-01
1.475365911760888882e-01	1.198731615142857310e-01	1.369918729595459850e-01	1.557659906109722103e-01	1.478022503953722866e-01	1.377545895951256816e-01	1.153527377971741014e-01	1.417501238498463656e-01	1.491639714474060352e-01	1.252644354564002305e-01	9.587734091409688686e-02	9.576742028934724649e-02	1.327126243335457201e-01	7.555282635138146907e-02	7.623440607922384038e-02	1.099500137804483302e-01	1.015428005132971850e-01	1.345871990845995125e-01	1.137211104401467804e-01	1.067887650334027050e-01	1.034992477279409462e-01	1.133745226202846346e-01	1.075091503930427073e-01	1.152549364236665208e-01	1.326751849362739766e-01	5.839081466571535706e-02	1.220088610024112341e-01	1.457760315175296306e-01	7.725957756131854315e-02	7.411319598098957406e-02	1.020988038717665358e-01	5.293424765885757638e-02	5.696866147808084258e-02	4.810349367986363478e-02	5.484976288761398561e-02	1.133109449756780629e-01	1.347769077196911691e-01	1.316856305338166000e-01	1.211072329924681446e-01	1.178540842207224382e-01	1.154827301330921124e-01	1.194104335315177567e-01	1.135529397172072019e-01	9.572048862366337729e-02	1.183581953351158789e-01	9.208005641173469535e-02	1.203998181532528744e-01	1.144489766046479923e-01	1.039795628177986181e-01	9.905418134900259575e-02
2.242251854603903305e-01	9.211171136368222212e-02	1.523115187499015366e-01	1.728379618159023856e-01	1.678388295889448878e-01	1.541774393836781998e-01	1.298986276003031293e-01	1.161558537085061876e-01	1.267358151542326283e-01	2.297834199229100982e-01	2.067622230998344690e-01	1.998594057299241944e-01	1.373297029654535484e-01	1.403059286538823613e-01	2.399514918441920386e-01	1.036159335420602512e-01	1.055074559459461686e-01	1.159836472052448580e-01	1.262172999459081346e-01	9.873104136456037350e-02	9.824260321848510280e-02	1.270629252651717112e-01	6.389423728851424678e-02	1.799062880098292738e-01	2.605688892888788910e-01	1.608348316702316316e-01	1.635466315994632269e-01	2.017849646806669783e-01	1.774718670504299434e-01	2.264623972161493651e-02	7.747842671052555807e-02	1.279945841516707261e-01	-1.181395905728454404e-02	5.289776513622385101e-02	5.280161097542603738e-02	7.984818674607768729e-02	1.537911598722190576e-01	2.157155052707353804e-01	8.226165759616292650e-02	1.133845146302911722e-01	1.248469194597541243e-01	9.178756102046907450e-02	2.208970503821076625e-01	2.395767108713137972e-01	1.466814381758276276e-01	1.528560057840360475e-01	9.127088695637750049e-02	1.232116919381083670e-01	9.215989207772022629e-02	1.648958454192077372e-01
9.809979444066548038e-02	5.072556400243620478e-02	7.372109321965331086e-02	7.992210015651478316e-02	7.957267756427317817e-02	7.421268836797897950e-02	6.127046265505962930e-02	6.663571188857757288e-02	7.561782786711677973e-02	7.743899681510003907e-02	5.450154361786849200e-02	7.593417194678499238e-02	6.519601478649024451e-02	8.563116710464335757e-02	1.127480909308804513e-01	5.065595479393646128e-02	4.043234409806434337e-02	6.035279320497990985e-02	5.674681069487426399e-02	5.143492213610925679e-02	5.216259570316662125e-02	6.120506184226000290e-02	4.078049651199026904e-02	9.009903524632791039e-02	1.006085370584668404e-01	8.571894214336456264e-02	7.781792542750100294e-02	9.647355077706383508e-02	4.987756061032051075e-02	6.354865742821748376e-02	6.698808036910033903e-02	8.906618832668342089e-02	5.364026658050376206e-02	4.494677782199785199e-02	7.545899738192547723e-02	4.833510368923305683e-02	7.567775266844550819e-02	9.697303002657135795e-02	5.170589499768585978e-02	6.446725673693205760e-02	6.792784540256276149e-02	4.733943815179469938e-02	7.621814304075422153e-02	8.373093927060243358e-02	5.064446524428194152e-02	3.271120765231516625e-02	4.727720173451221974e-02	5.158318400997151387e-02	4.201428415734794614e-02	3.537317336190307082e-02
2.015907375534957413e-01	1.618363350382366339e-01	2.394393736608219636e-01	2.246237617560510602e-01	2.021622191811387192e-01	1.767076259314558362e-01	1.510550739359229067e-01	2.393788036634946770e-01	2.234061551645653287e-01	2.859713708601160920e-01	2.097824576669882202e-01	2.129962247563617905e-01	2.114870998591600881e-01	8.529248579299053556e-02	9.989844175757214839e-02	1.527610222806990992e-01	1.195392901660667778e-01	1.459797473358046271e-01	1.581981670435734788e-01	1.303035006868137335e-01	1.242730006405028398e-01	1.416101880791051926e-01	1.215095285975684031e-01	1.796967825666057617e-01	3.374798982963184701e-01	1.111354237078878426e-01	1.399098270437693914e-01	2.045476989121267630e-01	6.344862770836556809e-02	-3.256571081093232595e-02	3.021801844470341225e-02	4.166024790886925511e-02	-3.009995336803387989e-02	-1.499359536473186295e-02	-3.143726292234280684e-02	1.628919869863593717e-01	2.786342311979023156e-01	2.681945234153254587e-01	1.879807720984187636e-01	2.167887415053010858e-01	2.479118763556628635e-01	2.441596461058503365e-01	3.627714096307697034e-01	2.915009491343480974e-01	2.211815620460732823e-01	1.419095024954694362e-01	2.031615118806592291e-01	1.739047370293190231e-01	1.453153462337191948e-01	1.289982397793441593e-01
1.734135770546108846e-01	1.266378564553527764e-01	1.896421703770419798e-01	1.838890944879471301e-01	1.709045230541773874e-01	1.476793582304332941e-01	1.232871744796565361e-01	1.622507640975280885e-01	1.638973144284872618e-01	2.178138977384999064e-01	1.648345353493122500e-01	1.400084552455338471e-01	1.744691685558323602e-01	8.492351111592530422e-02	1.023887020505526574e-01	1.231079819298363798e-01	9.724654339799296277e-02	1.165554862829716321e-01	1.313539159791180522e-01	1.065038281612428611e-01	1.029614648343878808e-01	1.169345198036343680e-01	9.432661331108704861e-02	1.510467442980294450e-01	2.532527230909953908e-01	6.654257275182122455e-02	1.168652458260666938e-01	1.586537883802013604e-01	5.371518891936385293e-02	-2.894748463197853103e-02	2.864075963345893983e-02	4.345959187751442798e-02	-2.429089017408555401e-02	-1.037060046391653084e-02	-2.064197288703183142e-02	1.122242372602059723e-01	2.210514785089320589e-01	2.311769871041428337e-01	1.376180918205900106e-01	1.541205997306526188e-01	1.866436083294391868e-01	1.946230078296364852e-01	2.618298576504780595e-01	2.167413554228975192e-01	1.841743029023754641e-01	1.190824356365913911e-01	1.540802244750617833e-01	1.376144497930230359e-01	1.104963897816319263e-01	1.086511139518649971e-01
1.493620439288907420e-01	1.738520846966707389e-01	1.844919415111332950e-01	1.897677584326677713e-01	1.600151670796928494e-01	1.560422130943832641e-01	1.456647944140762041e-01	2.705957505141465269e-01	2.601711019915131651e-01	1.812093854143109195e-01	1.607178707313889343e-01	1.251259576427694586e-01	1.581211344721452638e-01	4.635548646988501414e-02	2.896732374657187345e-02	1.457606464133170687e-01	1.475629663249169443e-01	1.641595362969676120e-01	1.317957674780786403e-01	1.275949352732299868e-01	1.138186795529760736e-01	1.296518364873256723e-01	1.506235562452418186e-01	1.469609170614301630e-01	1.732727892040218376e-01	6.125532939348954375e-02	1.143581095653068008e-01	1.630024712858954006e-01	7.967280006725034613e-02	3.655802407362683526e-02	8.026543158312661463e-02	1.932459734905442664e-02	2.411321381794026900e-02	1.897858381287192628e-02	5.410060382699637994e-03	1.804566395527520406e-01	1.986712238576260892e-01	1.588922142336993137e-01	1.902702555161563946e-01	2.330610571785749208e-01	2.013248010238399555e-01	2.220317732798026689e-01	2.226708363970641147e-01	1.608266977281040955e-01	1.744959346035390713e-01	1.410381007530830122e-01	2.680474313177399481e-01	1.686375608410322358e-01	1.698456026155051868e-01	1.642283773098503208e-01
2.447057187091423724e-01	3.076350556813463588e-01	2.741300354140580042e-01	3.085299293952753485e-01	2.661280013306142611e-01	2.919734546797491670e-01	2.570043721463372566e-01	3.600775030336815230e-01	3.379135728803815963e-01	3.247776424809927232e-01	3.304137200823659692e-01	1.892516389349803152e-01	2.523396036821803357e-01	5.401554932832131756e-02	4.132158124124254983e-02	2.954137360265229328e-01	4.117704752823773129e-01	3.048256052997142529e-01	2.719498649028831982e-01	2.735291338729685662e-01	2.227796120105100530e-01	2.414130934505793191e-01	2.605766540003943699e-01	1.875486160309827732e-01	2.419705088302249174e-01	8.755824831815373077e-02	1.968571432459226000e-01	2.437977937862475242e-01	1.972707294816280765e-01	5.604874299809452232e-02	1.225415768155903168e-01	5.763896257639232121e-03	2.393772516622334756e-02	2.360606175633213691e-02	-7.272497517055000540e-03	2.630434795527253899e-01	2.915510074509176652e-01	2.520242107655965014e-01	2.907618586782187431e-01	3.064749578735904145e-01	2.568036582842920246e-01	4.078974637733041586e-01	3.096133170217532649e-01	2.660040166693493635e-01	3.838617554652235531e-01	3.849112787773152355e-01	5.946536940094412360e-01	3.974794614303502338e-01	4.141962717168379271e-01	5.044794299920171143e-01
3.080933067611215659e-01	3.252893013448518444e-01	3.035021421126717356e-01	3.538783616036334512e-01	3.334623834105903128e-01	3.712463259379139013e-01	3.042875097794903727e-01	3.076074987704841002e-01	2.729563684384392341e-01	4.401391043970899197e-01	4.614425626588904428e-01	2.210169773933816084e-01	3.135466807313190274e-01	9.514471086778349129e-02	1.486023562913765528e-01	3.776301246821219815e-01	5.692232628000464256e-01	3.418640861411415544e-01	3.795503426235091182e-01	3.463576743582105211e-01	2.818598105241293394e-01	2.993839332388372187e-01	2.544575988608887562e-01	1.909924501082265191e-01	3.070158733837260456e-01	7.586713507575798543e-02	2.602744415934840627e-01	2.725674543427572538e-01	3.236738945049895122e-01	3.187622007350601749e-02	1.161620713570387375e-01	2.231313276281783262e-02	-1.932411294501136870e-02	3.381629497062189210e-02	-2.059597784479569316e-02	2.427082724260863078e-01	3.135742530986664334e-01	3.240539828027262370e-01	2.650931835695310990e-01	2.539597194113819012e-01	2.272211320684529023e-01	3.848383635971514005e-01	3.471917925286443496e-01	3.398167073526153770e-01	4.986556959032137359e-01	5.808393631649342304e-01	5.689304037522247004e-01	5.313831215942288466e-01	5.036033890197255669e-01	7.690932966008809935e-01
7.903314200572562898e-02	6.475033640131917789e-02	6.151686808446731741e-02	8.102834208751899525e-02	7.344994295167277254e-02	7.319956994537102357e-02	6.480537607387182319e-02	9.314478716467043673e-02	9.864905593508603576e-02	3.853862208184454657e-02	2.560937597334557794e-02	3.223486213682508206e-02	5.331785189680992437e-02	6.519365663313268777e-02	5.711245454267196986e-02	5.154990894120844297e-02	5.314939821084847110e-02	8.319974645404647207e-02	5.049111085456573639e-02	5.622982542462026667e-02	5.481970066669381025e-02	6.433872381327603029e-02	6.817428928821472889e-02	6.517135300746589033e-02	1.350149997445980986e-02	2.543386412711267849e-02	7.686837192689194298e-02	7.015152395912317707e-02	8.389814482071718260e-02	1.224621290542619034e-01	1.432164626759240278e-01	5.497430052223314934e-02	1.037459922076863217e-01	8.106299019063963052e-02	9.568573420033352206e-02	7.541781472477067372e-02	4.817162309681283228e-02	4.083015813583477926e-02	7.298367193018306942e-02	6.996809376674217873e-02	5.362833570511510439e-02	4.675817551659856852e-02	2.247330588983870170e-02	1.685794441655455445e-02	4.329708908270758078e-02	4.830862718554700813e-02	6.352919850175484107e-02	4.987563476747444019e-02	5.437127817912741634e-02	5.402416524592337788e-02
2.140099312873524895e-01	1.212545715040957151e-01	1.701864113574812210e-01	2.044672288348020617e-01	1.811211919311470631e-01	1.653009337999216122e-01	1.416159303013949933e-01	1.429841140100769625e-01	1.589424300744693985e-01	1.248559662841810941e-01	8.704273699243943174e-02	8.527914577797368612e-02	1.610744704898972035e-01	1.617061276355225841e-01	1.651989605287961238e-01	1.256671523760582443e-01	1.135564533100909268e-01	1.445287162233869493e-01	1.366211887168402583e-01	1.242582939474870807e-01	1.155813830352365873e-01	1.280335783960952489e-01	1.130794814916271651e-01	1.383748490882505955e-01	1.035583223717809892e-01	6.372228847980647426e-02	1.725221012935848341e-01	1.496391923461271867e-01	1.557421675677728157e-01	1.492836492729487374e-01	2.152953441315439420e-01	1.055622358594925786e-01	1.218756004460194164e-01	1.042064101827070433e-01	1.267366792785009910e-01	1.244362773340603745e-01	1.496826933119568548e-01	1.524781092417428208e-01	1.347827524286986656e-01	1.208450733577422082e-01	1.139222270305317031e-01	1.248213868969737378e-01	1.007576116833193425e-01	1.003165699104700131e-01	1.446152645438922857e-01	1.250719140098206228e-01	1.192480357025002685e-01	1.223710486471143721e-01	1.186150840400147927e-01	1.224812594106031577e-01
1.540800884175881902e-01	1.412541810135234388e-01	1.390929463367827634e-01	1.694297950166423483e-01	1.565581142199521103e-01	1.539490754666335837e-01	1.315743646321495264e-01	1.944436334211318285e-01	2.016297299161385337e-01	9.300853905181735715e-02	6.372940459445575190e-02	8.461028927654618004e-02	1.255371693631498198e-01	1.154374212652902049e-01	9.891764921250610632e-02	1.169072530533352555e-01	1.097094442474493142e-01	1.640603554378101403e-01	1.113309130642591710e-01	1.196620331861158737e-01	1.183488114192541851e-01	1.327924231084328666e-01	1.392790245533203075e-01	1.275286114804319859e-01	6.921656545608569078e-02	7.094509395782497285e-02	1.344693727504079617e-01	1.429552742318928316e-01	1.204934689615925203e-01	1.904137279344025879e-01	2.153701928532714971e-01	1.032596875735527220e-01	1.641254564902701052e-01	1.269272618825284249e-01	1.538297707102050937e-01	1.518568398186161683e-01	1.162375762384477151e-01	9.663778013411876422e-02	1.494592386030668962e-01	1.501163980780432783e-01	1.220265898508725994e-01	1.129312991509435343e-01	7.769363902874457106e-02	5.545284939862668572e-02	8.981400426110514035e-02	8.413091780849772661e-02	1.425727525051426192e-01	1.132378827314087510e-01	1.162063714032539191e-01	1.001176048611190778e-01
4.655027164493588665e-01	2.501216192895729384e-01	4.309584553867175094e-01	4.845232788464797768e-01	3.751727027911502810e-01	3.355638165360513292e-01	3.054159183096208374e-01	2.773364454657844536e-01	2.966627248852585219e-01	2.540270172251863912e-01	1.686876455266245467e-01	1.633426866946779132e-01	3.993467291178181555e-01	1.717691474217875325e-01	1.680317861952173586e-01	2.918644031634375358e-01	2.313774647378525895e-01	2.738800971124314421e-01	3.081644622213760565e-01	2.642531725639368778e-01	2.267420366037813106e-01	2.385758151896189005e-01	2.408747988425823383e-01	2.211949801558295015e-01	1.957691798446034026e-01	1.083511293407242587e-01	2.883192803210661848e-01	2.688045202284390367e-01	2.053879094878396927e-01	1.660110614391842876e-01	3.300321113416046503e-01	9.082341704410444583e-02	1.304227995006483343e-01	9.359926141636687458e-02	1.135974363080792110e-01	2.332642354079063618e-01	2.798813065541866929e-01	2.443300516502625030e-01	2.361196850751503540e-01	2.253401449159986025e-01	2.007743366096909621e-01	2.256742772352921811e-01	2.024082532936812839e-01	1.719408350673843622e-01	2.594013390421320286e-01	2.063558045015695952e-01	2.342732256105355959e-01	2.770018697237643934e-01	2.647040000410286753e-01	1.997800171508435640e-01
1.252135995350705244e-01	1.330512913923209140e-01	1.229656849397122581e-01	1.469383449018475396e-01	1.390293594391783238e-01	1.473921448136025492e-01	1.365598920891682444e-01	1.498065726997023228e-01	1.430973661346351122e-01	1.189823955111931758e-01	1.106258490181112747e-01	8.381580251638355572e-02	1.168825968894334488e-01	6.358653914264954243e-02	4.940508369157433494e-02	1.182786372587178586e-01	1.420775502318897821e-01	1.841063522527413843e-01	1.231636641913377295e-01	1.252704790649454558e-01	1.180504356477014710e-01	1.302324428696118586e-01	1.293480080950943356e-01	9.745494623127927414e-02	8.791217580875135273e-02	4.127623875708587298e-02	1.221701965507193260e-01	1.416245371897550398e-01	1.057296261390510556e-01	1.026998653476955264e-01	1.413735619855344128e-01	3.801380641145809397e-02	8.063465946184961153e-02	7.669870508345918991e-02	6.448487581053864715e-02	1.168606846317991055e-01	1.114552479784242378e-01	1.002471546997586865e-01	1.184112381330692798e-01	1.157479187148222621e-01	9.958768778742788097e-02	1.092498744570170738e-01	8.646605019335595887e-02	6.935521061465246828e-02	1.206580847517841615e-01	1.187043443419888017e-01	1.368898759887026140e-01	1.344733306911874704e-01	1.248893175713379905e-01	1.515168848223526210e-01
1.082721611928174482e-01	1.604077294101500240e-01	1.517489172201460235e-01	1.636224607184491586e-01	1.508211340082452334e-01	1.566407923524151535e-01	1.420910276728352961e-01	1.943276355355385288e-01	1.805732076479940329e-01	1.091736844343301899e-01	7.927506869246096766e-02	1.692150792225851352e-01	1.397591245466643928e-01	2.443811494803942164e-02	-1.472865964955840344e-03	1.301714140734215042e-01	1.173673838533820929e-01	1.850278774365991807e-01	1.210722905056944992e-01	1.288523119062190414e-01	1.332398598165126513e-01	1.489402238344245399e-01	1.597027048365435298e-01	1.052379031568015516e-01	1.412527350626508749e-01	1.419052631324283498e-01	1.057538248387484420e-01	1.962161205117985419e-01	4.984297687921336595e-02	8.439107600017889399e-02	8.027013047901566944e-02	1.878697626550084390e-02	5.903256699467825802e-02	2.891688160206312350e-02	4.770713920496053029e-02	1.376252603447445655e-01	1.096798906219690201e-01	6.376266931453877795e-02	1.323761749244436736e-01	1.433344235849207393e-01	1.151706549278821851e-01	1.024437116773819073e-01	1.057978789290636989e-01	6.759476274587342126e-02	7.542436007594630065e-02	6.389345793077881586e-02	1.380923573432269458e-01	1.255793978494029739e-01	1.201734185762408647e-01	8.275503504812901923e-02
3.257474773709966298e-01	2.862812235723304899e-01	3.377813028491307712e-01	3.642363335870919538e-01	3.285919478272600891e-01	3.067496738044820370e-01	2.614171988403768410e-01	4.161994930214074073e-01	4.290909834913845255e-01	2.722402294978049087e-01	1.956386464160713712e-01	2.304686230862160456e-01	2.976345504015336374e-01	1.555886768551994481e-01	1.520273832337400155e-01	2.397780636430188184e-01	2.082875948159757795e-01	2.916072460606560779e-01	2.403255053561189347e-01	2.286588829770242470e-01	2.314516935545900822e-01	2.626989179728699275e-01	2.640274423897591705e-01	3.974845560317554205e-01	2.923855104118451287e-01	1.232260166120511674e-01	2.563460945355777176e-01	3.472848051682730364e-01	1.809206071188854681e-01	1.487257322148422267e-01	2.088703254965234568e-01	1.178188861824332329e-01	1.067500242932284960e-01	1.088652246901325865e-01	1.135521722937657130e-01	3.020742565784247380e-01	2.972804462276616988e-01	2.556897036882891938e-01	2.921601951910887673e-01	3.087589974569140971e-01	2.702921269366206358e-01	2.498923599312642130e-01	2.601124338374371514e-01	1.983194500285285766e-01	2.230174582134983874e-01	1.829998927195367886e-01	2.717817017121184620e-01	2.419616377723510792e-01	2.224982418836155829e-01	2.049906233998887439e-01
2.155969613818477237e-01	3.219872323747720033e-01	3.028097205238227674e-01	3.257632438614188608e-01	2.902299341711187530e-01	2.873402709089646900e-01	2.574553912064097561e-01	4.334064528503412950e-01	4.014327470005565335e-01	2.151686388334518030e-01	1.550508488729475387e-01	2.691145902386065103e-01	2.645727733747545996e-01	7.626168363893165436e-02	3.621465257694513745e-02	2.365974340733527914e-01	2.082246020300558276e-01	3.427671041521693218e-01	2.136131948761304522e-01	2.285064605670321936e-01	2.414291509090242260e-01	2.722163810107500748e-01	3.220776631222167508e-01	2.622339413869752001e-01	2.548635374887471272e-01	1.447179501085743281e-01	2.187426324345131956e-01	3.719601126809897185e-01	1.429320444620528485e-01	1.643097292060096415e-01	1.813401201328933288e-01	6.073638544548250889e-02	1.143840041949671787e-01	9.321535898104858775e-02	1.013459291026862635e-01	2.996493406023189587e-01	2.249913536814831805e-01	1.456728863691555687e-01	2.795228109085322044e-01	3.000508425141871216e-01	2.279466834094589223e-01	2.051233351051831300e-01	2.033680069935969170e-01	1.252976032880930291e-01	1.552412578073844862e-01	1.396387768600129420e-01	2.720957826337365715e-01	2.275337380312729696e-01	2.207418608743347554e-01	1.757441080975581937e-01
1.883368159141078912e-01	1.340764304767963766e-01	1.765270118693664514e-01	2.025796157748625259e-01	1.732186489678334829e-01	1.753111922983641158e-01	1.644219621715767854e-01	1.559926510275841116e-01	1.577171192376901343e-01	1.235049263434606914e-01	8.754197448867329090e-02	7.974710131865701823e-02	1.592782827510049182e-01	1.042370433987073186e-01	9.576234689201404415e-02	1.362107021171962973e-01	1.356322668719529001e-01	1.792165343708069791e-01	1.570537163768080391e-01	1.418048923842962494e-01	1.255975666177673866e-01	1.352338231174875782e-01	1.369932912482635656e-01	1.180532977341353651e-01	7.176922671925189956e-02	4.507328142046829883e-02	1.898798265990734035e-01	1.639135419365929103e-01	1.620878450720844022e-01	1.666157584047182338e-01	2.911499152663241108e-01	5.594346973363339276e-02	1.425675519791359536e-01	9.311518805333711402e-02	1.127719212256361597e-01	1.286455679827076815e-01	1.316315053719950556e-01	1.204042755370819673e-01	1.249017286495017059e-01	1.216042525070093888e-01	1.022818286163734852e-01	9.808105522531046505e-02	7.678355734700996471e-02	6.495697569830272133e-02	1.375517400492093367e-01	1.309507615531739222e-01	1.158497353908377325e-01	1.413177247639772482e-01	1.323485246675118188e-01	1.175075293235209178e-01
2.063565062988718668e-01	1.515888515115749735e-01	1.996491379322103965e-01	2.279430342479760729e-01	2.020506106539740609e-01	2.205411826503942685e-01	2.151604453853133148e-01	1.624347013007556850e-01	1.494362515179628870e-01	1.827321766860365848e-01	1.584933311952541890e-01	9.515128668724301408e-02	1.893743324524486404e-01	1.024880106942578917e-01	1.184611292242972042e-01	1.740462759471683440e-01	2.253947056733046905e-01	2.227355957468353798e-01	2.180514248937908128e-01	1.879266974801303003e-01	1.503972963507620719e-01	1.625636278900240428e-01	1.489034490020816892e-01	1.184437208736429797e-01	1.102929824348934662e-01	3.886273381669662352e-02	2.200926619934530093e-01	1.890165238920814839e-01	2.113770413337025256e-01	1.231108975607263373e-01	2.704658065772008180e-01	4.056501713429754713e-02	9.420368309421910114e-02	7.687461501521675178e-02	7.388801498107873400e-02	1.330998260247833465e-01	1.682451837084806279e-01	1.755517183320424723e-01	1.355623375699705202e-01	1.301778050454333868e-01	1.143151448653481755e-01	1.446944232894305515e-01	1.088815349260865428e-01	1.130948513452289389e-01	2.307495108584352306e-01	2.381663305694322608e-01	1.632268640508428570e-01	2.110637279065435135e-01	1.938140570996570167e-01	2.392234964836663647e-01
1.818569103278238341e-01	2.262100312964925586e-01	2.084729162412024550e-01	2.329704113939732313e-01	2.183173300286331830e-01	2.271595777213199774e-01	2.046791162785574214e-01	2.663222297977434483e-01	2.570327395807313065e-01	1.579798926849263763e-01	1.055201479260732406e-01	2.478237985857224546e-01	1.797930876751216989e-01	9.812134931202588783e-02	8.586022161582756995e-02	1.673836719555252817e-01	1.475745391077132596e-01	2.955107548546757612e-01	1.618332220570814217e-01	1.778106044113534068e-01	1.928550656201644120e-01	2.219928792301942289e-01	2.306036244292231363e-01	1.680422686246700603e-01	2.123791146359615689e-01	2.218469739881590574e-01	2.471284347941626047e-01	3.913540989027951000e-01	1.283018413647653844e-01	2.747468584788299029e-01	2.435872079893866837e-01	8.720682626531864323e-02	1.986406757806743750e-01	9.973677731168639760e-02	1.891831254247740290e-01	1.888627016780070889e-01	1.579302173465116366e-01	1.184943962690495067e-01	1.820677472842354705e-01	1.970734011722962697e-01	1.573329749215748030e-01	1.366642279936148563e-01	1.174908670445269226e-01	9.745542648530106100e-02	1.184722068369539749e-01	8.244376637732951651e-02	1.815111003769145637e-01	1.612669793747454339e-01	1.531090012229085751e-01	9.012182654759223754e-02
2.455524814874341100e-01	2.635958702755100691e-01	2.691538075907035088e-01	2.953884184600860663e-01	2.800627725852321004e-01	2.765172379557963578e-01	2.401777759772213139e-01	2.986232874715893937e-01	2.948874030654335399e-01	2.302274504645620556e-01	1.604559339574782029e-01	3.843074510023218870e-01	2.477256505501209682e-01	8.855728039141239072e-02	9.459070277093389878e-02	2.106832698592803754e-01	1.789907448404034485e-01	3.070063456362728815e-01	2.082717632886384729e-01	2.106099417032668841e-01	2.253306936221760315e-01	2.605136231160148919e-01	2.513459992134655652e-01	2.083900599460499214e-01	3.798792882152310368e-01	3.484767891323494182e-01	2.473063736114071431e-01	4.386807487020593088e-01	1.145985923631011316e-01	1.645002332054350536e-01	1.307705099093167123e-01	9.318060076056927654e-02	9.747366495541341658e-02	4.803952541199144749e-02	1.158765699104915281e-01	2.074805024026358802e-01	2.118606859410737675e-01	1.766916325379800645e-01	2.051435452817642058e-01	2.210398866986731659e-01	1.891531937505372962e-01	1.748152076297490309e-01	2.130141011361555703e-01	1.919821940244641478e-01	1.601556489928783467e-01	1.153968217009550684e-01	2.135601738219062018e-01	2.043436831086381522e-01	1.901168404598063966e-01	1.273433556409538370e-01
1.963030527004023529e-01	1.146690328943852782e-01	1.024546768149122711e-01	1.514782586864961700e-01	1.730556256132962933e-01	1.788285568833645200e-01	1.404450565343876023e-01	1.374164216067916833e-01	1.624622303420290015e-01	8.911375543700444934e-02	5.056116688939209930e-02	2.217411452543015526e-01	9.642678260223146169e-02	1.817457377344784131e-01	2.737307142686151162e-01	8.949161382616392657e-02	7.628590692574439835e-02	1.851916186665326647e-01	1.057328420934451341e-01	1.169449493300011300e-01	1.395099301827021632e-01	1.796133210062521024e-01	1.081851139866187028e-01	1.656569845365966631e-01	2.143521564534537627e-01	3.089989262545811965e-01	2.260751825240172319e-01	3.098891484810817887e-01	1.720887800138313217e-01	3.665020253422623941e-01	1.975495367028818339e-01	2.706500883940711755e-01	2.253000281388268800e-01	1.799184687897416868e-01	3.691585381851407166e-01	9.751888087286639251e-02	7.517748569707782824e-02	1.176120187748410789e-01	9.405652813136569645e-02	1.008872196644300528e-01	8.644227522672483233e-02	4.586213701058098474e-02	2.814090765321047502e-02	8.295278720316719145e-02	3.825173214443347569e-02	2.825202108567727646e-02	7.019635710382281235e-02	7.836630184106739561e-02	6.705079895226648268e-02	3.697726230535247627e-02
1.255507236149324690e-01	1.647302883298062126e-01	1.200781971597773279e-01	1.531988483438485593e-01	1.541531193375187403e-01	1.784571266675193391e-01	1.547264895454720512e-01	1.981940902885825639e-01	2.048753979825524707e-01	5.662146175178509738e-02	2.180009360266759247e-02	1.534198647427189310e-01	1.111601703035220573e-01	6.586855472696090397e-02	2.439380641907174657e-02	1.249743621640715813e-01	1.171999138751858849e-01	2.326884230917305174e-01	1.215150849455049059e-01	1.471524424597533409e-01	1.569547765928458738e-01	1.768248573151462721e-01	1.726134147370718963e-01	1.157585876498807148e-01	8.602227158112703276e-02	2.198460532788875099e-01	1.456201934569620604e-01	2.288021029659597083e-01	5.519176066050369978e-02	3.220407722808654727e-01	1.968382169799529902e-01	1.136767442424045649e-01	2.440543371567154562e-01	1.241117352388663025e-01	2.460252393497570911e-01	1.418278403447272851e-01	7.704051951852240732e-02	2.156703704683492900e-02	1.357728976956330824e-01	1.417285777130589952e-01	1.057134632769018423e-01	7.778412023493343208e-02	2.358828091658510609e-02	-2.242423357546896936e-03	2.559822670519043900e-02	3.889565176787459881e-03	1.311839778451666105e-01	1.151122206775468670e-01	1.190157590436051183e-01	2.660107701296888713e-02
6.934986265393461302e-02	9.122773995363274435e-02	1.330566403325218576e-02	5.573982841870953053e-02	6.349498702588067534e-02	9.527613227071279889e-02	7.974096125501350940e-02	1.337727669255350249e-01	1.496170366256677764e-01	-6.215147501912200029e-02	-7.512672087677582655e-02	1.827534394818400645e-02	7.529160357022650775e-05	8.363839479986494296e-02	2.616132556000198492e-02	4.122857243854791826e-02	4.594937307680903305e-02	1.579569605623959427e-01	3.496156940036179023e-02	7.639844861025144040e-02	9.218726198078193435e-02	1.100456946566628486e-01	1.129582123954984696e-01	7.112636923217445506e-02	-9.481999353470450809e-02	9.699122337022329787e-02	9.671808025010691923e-02	1.030017922100098376e-01	8.308559377819922653e-02	5.082838389688355551e-01	2.857877652604047247e-01	1.585506233615218974e-01	3.902900427636716851e-01	2.390193187849263545e-01	3.963825747136066058e-01	9.583132466689799067e-02	-2.076763534891814741e-02	-8.046876806749903022e-02	8.242015181717247951e-02	8.213321512830347448e-02	4.043717327830283897e-02	-1.040477909428460211e-03	-9.851780120013649278e-02	-1.272269459756455723e-01	-7.635428151437433086e-02	-6.511007687955699952e-02	5.934580017896182863e-02	2.454118374104158340e-02	4.355518516737771212e-02	-3.939439345184940489e-02
2.216264442196668738e-01	1.107747512841867898e-01	8.623292181801420209e-02	1.611927259915824917e-01	1.735390396615562603e-01	1.694829874042785012e-01	1.367495017505386268e-01	1.551927004867568738e-01	1.492039465770805540e-01	1.478030892776616145e-01	1.812629868542446065e-01	1.088737589104240844e-01	8.917030929763708480e-02	1.828202301732146651e-01	2.851990833230236833e-01	1.044828454572223064e-01	1.812933426996433395e-01	1.905815634504073874e-01	1.227272883711355289e-01	1.088655274043417304e-01	1.138417181659401034e-01	1.581613154409262090e-01	1.031850848026169970e-01	1.503936681359334671e-01	9.013406610753417481e-02	1.384198271553465504e-02	1.809945186194598654e-01	1.561135306086511021e-01	3.830961894789282618e-01	2.490343452452772333e-01	2.413191421813558335e-01	1.796233031442165951e-01	1.417331983234783044e-01	2.928299749145442665e-01	2.427634417702548564e-01	1.213678088495221963e-01	6.730544804183037633e-02	1.220236285643864216e-01	1.138610802504900904e-01	9.513849243507682685e-02	8.018543668333202867e-02	5.568896965404539212e-02	6.780700724450043626e-02	7.919321525805958495e-02	1.123614907313001260e-01	2.414390285385843160e-01	1.025547145628274565e-01	1.368063955857121428e-01	1.114293606423032573e-01	3.604164445068837042e-01
1.310710803428279947e-01	8.868244356291615782e-02	5.832486884024488949e-02	1.007227501798656083e-01	1.196192822795276306e-01	1.289480213392421304e-01	9.851018869833190472e-02	1.016302209569813070e-01	1.146853350525490062e-01	5.532690269904547847e-02	4.583006222742298102e-02	9.964400004782368592e-02	6.026400254263164502e-02	1.270613508548883441e-01	1.625079519185663457e-01	6.968767155179160511e-02	7.956579772547946183e-02	1.401722077872646077e-01	8.054753544823128886e-02	8.949746457160095980e-02	1.030065967017923106e-01	1.299448722895480968e-01	8.255295995478274806e-02	1.067300376384767990e-01	1.032565571883406752e-01	1.379996082568931692e-01	1.308493994749891642e-01	1.483615262396721368e-01	1.555906966876279551e-01	2.505130851239530387e-01	1.393182615953110215e-01	2.038594378219030223e-01	1.618209043667531988e-01	1.786121940755529824e-01	2.590841243092973922e-01	7.468563868203104139e-02	4.758605264698648890e-02	8.255192568053232316e-02	7.336397895714406869e-02	7.140421744471356358e-02	5.958772284874595815e-02	3.470388768180084765e-02	1.014450036636927246e-02	5.076698931978303880e-02	3.848382765669690342e-02	5.524403302216342876e-02	6.062370667896159471e-02	6.581212260665170177e-02	5.988464436747476666e-02	8.005448859436846420e-02
1.401424539518979495e-01	1.690045358412558818e-01	1.404673539342447541e-01	1.663240936026779138e-01	1.594618941548893165e-01	1.725488476383462699e-01	1.597356206889552210e-01	1.635013395273286207e-01	1.545734168209144388e-01	1.555003587511362972e-01	1.419720282314174686e-01	1.218145277426703199e-01	1.308610944958300826e-01	6.600803405868811702e-02	6.012016623105681523e-02	1.352285776578500409e-01	1.679267082378520515e-01	2.495364328858006575e-01	1.457528833716745242e-01	1.477654910411510536e-01	1.479655181923609508e-01	1.645339289467501742e-01	1.643263890901515978e-01	1.017986160572890569e-01	1.376523832032020278e-01	6.012552801147050263e-02	1.721259841379233768e-01	2.065834176630351737e-01	1.406340763042802644e-01	1.346962474031063173e-01	1.749053359032956279e-01	3.287691273896631988e-02	9.450521315297351344e-02	7.616842835442960702e-02	7.548209950445805561e-02	1.274883559395325050e-01	1.355144447417361286e-01	1.271096909059361846e-01	1.333498998285436998e-01	1.255746618589330121e-01	1.100205017369785820e-01	1.308810256624378665e-01	1.010477221833215034e-01	9.656702954749597778e-02	1.648331193014682672e-01	1.544318364117534259e-01	1.602146686088974092e-01	1.592003191323817790e-01	1.461277128277225223e-01	1.795054877667404403e-01
2.579295783941634723e-01	3.332842690447615497e-01	2.693068628928636521e-01	3.127485500291503073e-01	3.145434720609722734e-01	3.350977271592441853e-01	2.822700558906182100e-01	2.569971080620115367e-01	2.343708799134906207e-01	3.154312223046246144e-01	2.960910928380346974e-01	2.083689325253172409e-01	2.810514018151752946e-01	9.428956773829037796e-02	1.083034856482112396e-01	2.897264460744135572e-01	3.496885993054543729e-01	4.467622652964089447e-01	2.984550147283002164e-01	3.029366123910923192e-01	2.920047295252212183e-01	3.060743426977768911e-01	2.909439369634177486e-01	1.666626348899994947e-01	2.884215223810117079e-01	9.372817936023104812e-02	2.586758776745179400e-01	3.198672467984573498e-01	2.034002438198771190e-01	1.041359271886518473e-01	1.597992536357463744e-01	4.323099960554645932e-02	5.517703327862143875e-02	6.491022733098839037e-02	4.536569763337825606e-02	2.040804410114210599e-01	2.540162541210447267e-01	2.519979917296503724e-01	2.162784139584431053e-01	2.021433497912620003e-01	1.834945594791357881e-01	2.523415325088346761e-01	2.265473239016536633e-01	2.169563429052939196e-01	3.177964892187405965e-01	2.982615069269456964e-01	3.123271531736797058e-01	3.421280940967618700e-01	2.946394116140092501e-01	3.713987775198380192e-01
2.999977880939349584e-01	2.461269551315024839e-01	2.582357759625993343e-01	2.997484665965615136e-01	2.908892731214113292e-01	2.827909539584336773e-01	2.353307717725644232e-01	1.962193611903878254e-01	1.709588005785598053e-01	4.284815618476565113e-01	4.270958224390319358e-01	2.544785137433450140e-01	2.619370551114781343e-01	1.437524536072753989e-01	2.553419386484770404e-01	2.508525998326651685e-01	3.722776177683712606e-01	2.843456420261785689e-01	2.851374464684191534e-01	2.387587381592249092e-01	2.065963395274619252e-01	2.294477003274343063e-01	1.865828525158224338e-01	1.894551893617604232e-01	4.563813080798844179e-01	8.468464556088452222e-02	3.333507003690944770e-01	3.564589915654554630e-01	3.730393904551251860e-01	1.997894241201024837e-02	1.345029619500474616e-01	7.482515300549702486e-02	-4.456990465978089011e-02	4.401300325570924737e-02	-6.833524152852394479e-03	1.665283408397284226e-01	3.295800823903172749e-01	4.452632974936149290e-01	2.099024191687367813e-01	1.780031822298598909e-01	1.991161501446683801e-01	3.457979569763655614e-01	3.109899369614621545e-01	4.042614116830430815e-01	5.596396120914322037e-01	5.521787835034880354e-01	3.474300756249762423e-01	3.525513358500531047e-01	3.228123438403396328e-01	6.035874217807520870e-01
3.635901295477304562e-01	4.477907865789251818e-01	3.593440303426317373e-01	4.522287588901737210e-01	5.149692623144480619e-01	6.505814100728044558e-01	4.859761349533838759e-01	3.199817737134441620e-01	2.871245048325091753e-01	4.004501282059051426e-01	3.995174877027554139e-01	2.111831221588162943e-01	4.418017181524298009e-01	1.012796707568984628e-01	9.920771315257863321e-02	5.525042099257246875e-01	7.415596515927737054e-01	5.865966863399884046e-01	5.877194006112906877e-01	6.252361561704814497e-01	5.709053997778942291e-01	5.890836834380669407e-01	3.590651082782568282e-01	1.887454021194577836e-01	2.471509193289417872e-01	1.124204312599869776e-01	2.558806172198452855e-01	2.942781317609207692e-01	2.053293455099967080e-01	1.048219472175473954e-01	1.536424145553241527e-01	4.747599580225415200e-02	6.359646621255238275e-02	6.969887446349952442e-02	5.700062577949018688e-02	2.612968867591188293e-01	2.731066039514354338e-01	2.358901900957869613e-01	2.522622476581636852e-01	2.342865581235217265e-01	1.945715000187341615e-01	2.605047269946297872e-01	2.567323485836734420e-01	1.941198229692211730e-01	3.232481398209013368e-01	3.755616384913296746e-01	4.138094814633765939e-01	6.514688509342152489e-01	5.128176874312180278e-01	5.951346666956491838e-01
3.298762655415767298e-01	3.870163752504661714e-01	3.794494823045789778e-01	4.034016754791887593e-01	3.776519643159276796e-01	3.648879683309450006e-01	3.167964097921077693e-01	3.777264032451496112e-01	3.634058579030234881e-01	3.663226495494603663e-01	2.723582512680498557e-01	4.364795359243054951e-01	3.463519325717641095e-01	1.323548113670881821e-01	1.554458898736384154e-01	2.900847318715972789e-01	2.510890931561587380e-01	4.245258942713382444e-01	2.932740917837872718e-01	2.842813171171120201e-01	3.018684977502229527e-01	3.368703559595105923e-01	3.626098328800243520e-01	2.655690714839334388e-01	5.151267673281608728e-01	2.902354966124846003e-01	3.697927942411072810e-01	6.403687210903680205e-01	2.048088057897012870e-01	1.904746937112188065e-01	1.984027737685528370e-01	1.066390235922661661e-01	1.034831610512209343e-01	7.528063265039602880e-02	1.182087295249078934e-01	2.714924816710450606e-01	3.125977932611932464e-01	2.885596304765187248e-01	2.709327615611413775e-01	2.778561023946643505e-01	2.444254440834935926e-01	2.483938589833180333e-01	3.005518500761623635e-01	2.843385391748375346e-01	2.803060748764754639e-01	2.131713503528514797e-01	2.848898370727069307e-01	2.963955145266316538e-01	2.616499393777944604e-01	2.193407854683543379e-01
3.403135571876264587e-01	5.047456714035643000e-01	4.175672042669462125e-01	4.351990289740791384e-01	4.045797159522033781e-01	3.973876331379905813e-01	3.432429391553421527e-01	3.514599584943500776e-01	3.288008921359479864e-01	4.473159492704379403e-01	3.455626532400173367e-01	3.431799527897642643e-01	4.012608564333508543e-01	1.248997813871122742e-01	1.611120896736458752e-01	3.525422585296125733e-01	3.325685635583546795e-01	4.608151741471919749e-01	3.537557671225539657e-01	3.435025413491964996e-01	3.341779246052251073e-01	3.502939842534583126e-01	4.353192141647312940e-01	2.269641880314728910e-01	5.148657950712385301e-01	1.784849212181055245e-01	3.868430668024105401e-01	5.366690157005504780e-01	2.475657101473127952e-01	1.281502392868217044e-01	1.881561464698212616e-01	7.261857149939066058e-02	5.582947311577875216e-02	4.319750391088524738e-02	5.433130280745978452e-02	2.692109643325018564e-01	3.743144375947256020e-01	3.665607490582947769e-01	2.893965554449028366e-01	2.763046487786693373e-01	2.550508315628216560e-01	3.410324410200004652e-01	3.374023115319395028e-01	3.490839099657495614e-01	4.246055505175221900e-01	3.324164038291855805e-01	3.742260281288112833e-01	3.867589259961564108e-01	3.416965724055976983e-01	3.323396656969530016e-01
3.427827911181961507e-01	4.425114419695814760e-01	4.031962354505513879e-01	4.278589609768560509e-01	3.831961457208071242e-01	3.894167565016047328e-01	3.502112366743149741e-01	3.141752212269403599e-01	2.959029188925310638e-01	3.900507276271141244e-01	2.995886769339662914e-01	2.546464707530840532e-01	3.810771249828808216e-01	1.330720022064379171e-01	1.601278954772871188e-01	3.390077690889156670e-01	3.459248798595953023e-01	4.618149970851813668e-01	3.722907096204110533e-01	3.464046969496533124e-01	3.205840762618120121e-01	3.258341326772843938e-01	4.639107640225984541e-01	1.991650906008076427e-01	3.412680982209594927e-01	1.257578694784159123e-01	4.422038211165048582e-01	5.073786300595113374e-01	2.967102346864350926e-01	2.306928558733578327e-01	3.108468567251342352e-01	5.916518403825293815e-02	1.350247835239102856e-01	7.694554663867908539e-02	1.040248233321126592e-01	2.554381609398445052e-01	3.328623313540239326e-01	3.114808180463215503e-01	2.735472149513780149e-01	2.420685728454982366e-01	2.168828448426924904e-01	3.000092563072903618e-01	2.427814760466452948e-01	2.576485402634454136e-01	4.163805358430105463e-01	3.433663662538259387e-01	3.285955485324585368e-01	3.755959728838296763e-01	3.381875731970334642e-01	3.313902666891233029e-01
5.616616267667152718e-01	3.317494843816153893e-01	6.435008866207071465e-01	6.253861137281780946e-01	5.122090134631713809e-01	4.627166368858524614e-01	4.145463544727046590e-01	3.139634170998382157e-01	3.142276073272189385e-01	4.323067948277527495e-01	3.119031502161950797e-01	2.329673669642828293e-01	5.559227862695527156e-01	2.590986020436100712e-01	3.970237719375140362e-01	4.068037424229396515e-01	3.898878546812654111e-01	3.681425561654307343e-01	4.750763503015675293e-01	3.708328157394091273e-01	3.061792750871364377e-01	3.168670083455981112e-01	3.088862197675167898e-01	2.661786299440192516e-01	3.379768801671885758e-01	1.205959299163048282e-01	4.801910779043573330e-01	4.142851577830948262e-01	3.736701302470879504e-01	1.694739525525169599e-01	4.321341105690399975e-01	1.194165328896419215e-01	1.072307475216672662e-01	9.161168043514898718e-02	1.102212358112516222e-01	2.684456988689781776e-01	4.201169283601888793e-01	4.387334636669209531e-01	2.867185491651433882e-01	2.597170635470450462e-01	2.492369070799123898e-01	3.309975269122206187e-01	3.076543130482213839e-01	3.148850056310348866e-01	5.041366470439079261e-01	4.549791831529041986e-01	3.168257873935741431e-01	4.242044185517005461e-01	3.865052030684659190e-01	4.021437132728692965e-01
4.407548263876049921e-01	2.955643160888702381e-01	4.066177032406519953e-01	4.638651348443593170e-01	4.227711647099187675e-01	4.259357717600385507e-01	3.691070617429169642e-01	2.504679624008392391e-01	2.284260748346529091e-01	4.580912255938824895e-01	3.892552920772310299e-01	2.217577775524725292e-01	4.191732343194062294e-01	2.004398349509021737e-01	3.117844671302337778e-01	3.737955819396528989e-01	4.937944911022952854e-01	3.806039739539651134e-01	4.635045228842102349e-01	3.807578717148807357e-01	2.971352634573672935e-01	3.055392866983299704e-01	2.643021404313630196e-01	2.133742927449484850e-01	3.432719488019043141e-01	7.425645373987985187e-02	5.177071730523420401e-01	4.093880737138476111e-01	5.297294562942053142e-01	1.555924076699774228e-01	4.232154762952946014e-01	7.537007335217979498e-02	8.069731760000908860e-02	8.541833677328861119e-02	7.217117393048040619e-02	2.235208657383776776e-01	3.882907437740514278e-01	4.733184280319048254e-01	2.589949078139529015e-01	2.059795790783092995e-01	2.095895186346646566e-01	3.561637806477579438e-01	2.710202021358133484e-01	3.469622565778557322e-01	6.818344979452424237e-01	6.888109074171386847e-01	3.434056685195329695e-01	4.523448657080286206e-01	4.384411032728642299e-01	6.266557929012154249e-01
2.696733455094234566e-01	9.835314659645247315e-02	1.442592489133937561e-01	1.999980195317092868e-01	2.027882211393948475e-01	1.693900512092554878e-01	1.328993292248149827e-01	1.105292024783633836e-01	9.986090150601324711e-02	2.760878907370588053e-01	3.124961723329569008e-01	1.581347187571357227e-01	1.476436724120812338e-01	2.387164879762519731e-01	4.954917857733469044e-01	1.217634504601807499e-01	2.026601609820668226e-01	1.328860031420671106e-01	1.490930613271808924e-01	1.053289978888891087e-01	9.638584975694448886e-02	1.334937824462959777e-01	6.364262730482880825e-02	1.697468030333645905e-01	2.488513103689471706e-01	2.796817370968273861e-02	2.191477846401109764e-01	1.770546665705714506e-01	4.497557129513768959e-01	5.534717260821459678e-02	1.146701044781153478e-01	1.834544009117440033e-01	-2.930839058810083900e-02	1.531222291987004436e-01	9.678235570713379643e-02	9.502908760609288241e-02	1.581039547603897977e-01	3.008855732360109503e-01	1.062196394903108243e-01	8.732750505146665010e-02	1.055471828026687819e-01	1.328823341131108171e-01	2.044492999130660127e-01	2.835535776342719694e-01	2.777619030054505056e-01	4.089464490487763060e-01	1.410062295774742458e-01	1.809849632982529211e-01	1.444449349545205152e-01	5.050087371745929365e-01
2.578977674144284360e-01	8.980411915515042198e-02	1.011945970746496309e-01	1.774494942742178005e-01	1.789518070469439948e-01	1.536332450491535995e-01	1.254995414150883171e-01	1.403489517752731508e-01	1.389842777661424722e-01	1.566497658380895386e-01	1.784271546801839692e-01	9.054580750919323517e-02	9.301773172111948984e-02	2.767257677433855312e-01	5.124026105076557869e-01	8.596211608283234329e-02	1.651825308199475761e-01	1.565295454917479956e-01	1.067825247295160346e-01	8.527388564994820008e-02	8.694655863641104210e-02	1.311548909453915390e-01	8.469711205773050589e-02	1.617272408111274373e-01	7.074435128522811589e-02	-8.178716634393885451e-03	2.339979648759542841e-01	1.538398322515437955e-01	5.321252403082228355e-01	3.054121141599688838e-01	3.137293800699187396e-01	2.108322529331254358e-01	1.646374684196012239e-01	3.109998090826426864e-01	2.801352363438659454e-01	1.182547890341321406e-01	8.241265512062806442e-02	1.659919761330972687e-01	1.189282220320465461e-01	9.185832102451052528e-02	8.384081290959308208e-02	8.467097585009647487e-02	8.163365981979243957e-02	1.162923140992987159e-01	1.628474959980784342e-01	3.163553254268447468e-01	1.130258465686395514e-01	1.237233795110936202e-01	1.056002793381699417e-01	4.410552727251851879e-01
4.094819808201904388e-01	3.175391766493976253e-01	3.570749118202644623e-01	4.399542692831515112e-01	4.545884780732409314e-01	5.140897218910999156e-01	4.155935702655420561e-01	2.518855848492675964e-01	2.198203315456133677e-01	4.402187492953627546e-01	4.330047043995199352e-01	1.950602087720799405e-01	4.148708856716819549e-01	1.567779246295959161e-01	2.493917523562048655e-01	4.526713184027931769e-01	6.844216979144956969e-01	4.182536261647059606e-01	6.009686205699679151e-01	4.524812644776349813e-01	3.749679202375635345e-01	3.903334932306975480e-01	2.629800201290620754e-01	1.845351757629978828e-01	2.475228951715044423e-01	5.329737029036781676e-02	3.580349155501845182e-01	2.989331265964678686e-01	4.111560873821735185e-01	1.107429855111005945e-01	2.680679978995715307e-01	5.020534456268271190e-02	4.477933018121610376e-02	9.981984222489174996e-02	5.475423709080610296e-02	2.203064328539471040e-01	2.833074772955762044e-01	3.105303882732884935e-01	2.178313555753145503e-01	1.830407907280367230e-01	1.668591364382582265e-01	2.402714925415604941e-01	2.538345858144404055e-01	2.384572401181594969e-01	4.428695928209055999e-01	5.656554848068653385e-01	3.109468541349847959e-01	5.565307069011357077e-01	4.539872299656713683e-01	7.209787013605583050e-01
3.115153275496352903e-01	2.942155822711525759e-01	3.494799336185713812e-01	3.567950261304700388e-01	3.209489653315548696e-01	3.010002198105482529e-01	2.605033769297092627e-01	3.367501817586889268e-01	3.256826025987045181e-01	4.131415963684077486e-01	3.606670911310739802e-01	2.461170796212334422e-01	3.231109752704219296e-01	1.046967700655017375e-01	1.263356471121306612e-01	2.754645621705448244e-01	2.842004160952779079e-01	2.659155018140974547e-01	2.733026958609149348e-01	2.409109373784725505e-01	2.100613556626527434e-01	2.361280272461875884e-01	2.281739025626917661e-01	2.409334969461757736e-01	4.343029230948996511e-01	9.747945199740525035e-02	2.272927301137493417e-01	3.082023856448923294e-01	1.479257583823316291e-01	-1.770241533870064651e-02	7.394205421458451000e-02	4.134245503742232930e-02	-3.100984952546243997e-02	-1.184806656438030549e-02	-3.868353791359820798e-02	2.325886555783202858e-01	3.757025150441131167e-01	3.769538652523469757e-01	2.647597319848715158e-01	2.919657256218650132e-01	2.939228518180297400e-01	3.974357094409262103e-01	4.483581013848209618e-01	3.733280730902095446e-01	3.920526192977238922e-01	3.054866608727250799e-01	4.304377515679493893e-01	3.431833592839685920e-01	3.068468086137108863e-01	3.366684209089770285e-01
3.216812578560450664e-01	2.077929128035639339e-01	3.101780651290762525e-01	3.159478132807611028e-01	2.940854508962046365e-01	2.432067783353537571e-01	2.040578972077292941e-01	1.788200528122468880e-01	1.669438056439752072e-01	5.053264647341692006e-01	4.524621398443052778e-01	2.859924399317813615e-01	2.965702258516927925e-01	1.699203714922825903e-01	3.027585855420764638e-01	2.108633784124300803e-01	2.447015107040274862e-01	1.914511183220660440e-01	2.448363525371048399e-01	1.769903316956746020e-01	1.516900447853493927e-01	1.778484735324760424e-01	1.334587328097824044e-01	2.355475221904229366e-01	6.661449708170498196e-01	1.034553983850875214e-01	3.038697339008792353e-01	3.558769090385550671e-01	2.636456637493768684e-01	-1.163666884405893248e-01	2.148040207652047312e-02	9.691203726039868127e-02	-1.374622264801730609e-01	-3.824508107890532693e-02	-8.694023250650009804e-02	1.485300432146766658e-01	4.453859484987183204e-01	6.143014748928778967e-01	2.179032963870379258e-01	2.068725305838904072e-01	2.716907400318229748e-01	4.480016500007646396e-01	4.716185744195634522e-01	5.907666483907033639e-01	6.187997862817029571e-01	4.710521434657229944e-01	3.534871977351943806e-01	2.949504224810032826e-01	2.622993047900421537e-01	4.350706041881047814e-01
2.325039302525508111e-01	4.578477695872860270e-02	7.584316475450705863e-02	1.337124625071682560e-01	1.565475769246921500e-01	1.264818871866712768e-01	8.728787400737633706e-02	5.992890258344155813e-02	7.306946002038093579e-02	1.519083786510430079e-01	1.389137932622084848e-01	1.702112562275523155e-01	7.600657327619475545e-02	2.791286025806924420e-01	5.482316502656611190e-01	4.354334447946141967e-02	5.540986593162738200e-02	9.065031479894265776e-02	6.959442679984453872e-02	5.361008641609209258e-02	7.300519783638276250e-02	1.177301415679011948e-01	2.201276220690046026e-02	1.701280943571211735e-01	2.695697459163579057e-01	1.583667004505059928e-01	2.416444023963161269e-01	2.209793953663485577e-01	4.127873147823992173e-01	2.198056522708193572e-01	1.484003892644831513e-01	3.581198203530520097e-01	8.419327685707182762e-02	2.167656888422449801e-01	3.003416379592814267e-01	4.515885985503151345e-02	8.823549257916046828e-02	2.694960332189017538e-01	4.994612006993893322e-02	4.605132242680932270e-02	6.387164922162960612e-02	3.863112150958469132e-02	8.556973035258207128e-02	2.464536876337373172e-01	1.482139618384682722e-01	1.989148772163758516e-01	2.646422836516465482e-02	4.901518830991594827e-02	3.153875378123125600e-02	1.987639999571699234e-01
2.226505501421603972e-01	1.489197497904210798e-01	1.001471587819878079e-01	1.713909502426982367e-01	1.700861399444822397e-01	1.810992720656723620e-01	1.516303467162833096e-01	1.993001913244611401e-01	2.246674199151977858e-01	4.614249328182912918e-02	1.390559674001448816e-03	1.440348333810951287e-01	7.236059154631176160e-02	2.318853418612863426e-01	2.878844249979718439e-01	8.493983619558442832e-02	9.345634297697641424e-02	2.469400007341598369e-01	9.300903574871025037e-02	1.249963396747766214e-01	1.457855904520107271e-01	1.843416618455114009e-01	1.697024494292932451e-01	1.678735424170917923e-01	6.569367226559405526e-02	2.034657675276229372e-01	3.362138019191479588e-01	3.385796157721405741e-01	3.362133118010657284e-01	8.007231817913620375e-01	5.154081116310206268e-01	2.823613674202542501e-01	5.093328773182927982e-01	3.273366082812931843e-01	5.925691890993246558e-01	1.510705905869268728e-01	6.935592581004970669e-02	8.487119583633477571e-02	1.459310371211328949e-01	1.366837249409449118e-01	9.943569084696403382e-02	7.276426834910104668e-02	-3.714812519561243309e-02	1.495500246247067483e-02	7.531966532330966468e-02	6.879810602974829881e-02	1.198664575043147523e-01	7.240734920466393443e-02	9.291340427714854522e-02	6.312203421114126467e-02
2.082272660262583230e-01	5.171466747811806486e-02	3.955135521135477034e-02	1.112175937214920779e-01	1.122923921013026377e-01	9.697828657927412555e-02	7.530373637544252041e-02	1.198976266566667004e-01	1.416733439681571727e-01	1.215113604752899451e-02	-3.796218658876606561e-03	4.159918788863575800e-02	1.118308696960134373e-02	3.048419304271348662e-01	4.868015637320017297e-01	1.073215625205031255e-02	3.731266660075805569e-02	1.245790168909660517e-01	2.161699210592790688e-02	3.624051833248527477e-02	5.639846407643587384e-02	9.857818405844091803e-02	6.688294762211506594e-02	1.528785277246768048e-01	-8.079038356609346411e-03	5.349433564458860174e-02	2.637815722892152825e-01	1.558420896218269125e-01	4.902542452025235864e-01	5.958997429543291258e-01	4.958790541422379294e-01	3.399745183358497402e-01	3.913942087963213634e-01	3.951573086632308995e-01	5.504540702000917385e-01	9.383349172543646588e-02	2.901338784222917341e-02	1.193007726955271353e-01	9.454700073809123306e-02	7.517856662737663898e-02	5.916334310059589985e-02	3.655585318411264800e-02	-5.059320447908648155e-02	3.273686934108829133e-02	8.123827485410255178e-02	1.553475177454927969e-01	5.341137292045108204e-02	8.719853958686579840e-04	2.829870511438178221e-02	1.472250908717325502e-01
4.903324211608001693e-01	4.434552991630379415e-01	6.711814819967500956e-01	6.558305350320983163e-01	5.936810170342217141e-01	5.620856365684429035e-01	4.643149365936449224e-01	3.566266558955347721e-01	3.381704714218202179e-01	4.034732484367561378e-01	2.834604990903814570e-01	2.185012204530635549e-01	7.636216946157572405e-01	1.264321001777961584e-01	1.498682051698284889e-01	6.657841972999312130e-01	5.304702153392624187e-01	3.990710984720303167e-01	6.016700742312998118e-01	5.179539294883175327e-01	4.061999477505046641e-01	3.847898371190137112e-01	3.846481496734672767e-01	2.127383123093938566e-01	2.891237490984581715e-01	1.232098927245195985e-01	3.083007352495724662e-01	3.141864426316128833e-01	1.849305381907379864e-01	8.231476182503924544e-02	1.688246466305018401e-01	6.350932008084100855e-02	4.918802513420120204e-02	4.608036586029514575e-02	4.842450816017532939e-02	2.937909497211800836e-01	3.672868019019994712e-01	2.899969398448249414e-01	2.957493776341121872e-01	2.762413337043932993e-01	2.244864295822031064e-01	3.071403162520612851e-01	2.900590966139706683e-01	2.220118569383576768e-01	3.487971394160503391e-01	2.950604586734423829e-01	3.694609625054434687e-01	5.684241150859005165e-01	5.262567723173439127e-01	3.402303267734436698e-01
4.595673699165846449e-01	3.264816202677324197e-01	5.448879452534829415e-01	6.019138222598520160e-01	4.634729199808951816e-01	4.305961333948759573e-01	3.998922459359670611e-01	2.983020923199194985e-01	2.991338933828226465e-01	3.056276508343143128e-01	2.073149102977830116e-01	1.855753822942906306e-01	5.378618225834250755e-01	1.239148872332374723e-01	1.334275474692252772e-01	3.872845887783728513e-01	3.008125497574620222e-01	3.343493989483404816e-01	4.136322239182300686e-01	3.510037141509417258e-01	2.885665492638253560e-01	2.930377946828761071e-01	3.229441072171185811e-01	2.074689334814244779e-01	2.317281943314168646e-01	1.124642890805949424e-01	2.766462918845480345e-01	2.871023358108307777e-01	1.749883035947852605e-01	1.018047910449224602e-01	2.130585794057671400e-01	6.152478282419078515e-02	6.644273016573379320e-02	5.273788502012156237e-02	5.881780585681985890e-02	2.437382811466902999e-01	2.994637176671703371e-01	2.476524212546008241e-01	2.369302890858224486e-01	2.370243344020884491e-01	2.059314144168775396e-01	2.329268854345088458e-01	2.359720786600222331e-01	1.907836533290558356e-01	2.744454413194091780e-01	2.269103160334565716e-01	2.661292117426842241e-01	3.659339923582283216e-01	3.185574869046357005e-01	2.380144058117445172e-01
3.524553223777528999e-01	3.065371615451376042e-01	3.703090964488390813e-01	4.417856409422297737e-01	4.313140822543612418e-01	5.237645572849960462e-01	4.783090380988586632e-01	2.404266249701732527e-01	2.276115996219751358e-01	2.807345828614974947e-01	2.300573154483067373e-01	1.586247571546952062e-01	4.323717138271183646e-01	1.011428859015869319e-01	1.058008394933241392e-01	3.918450027074934505e-01	3.919089744213267723e-01	3.665733677651691336e-01	4.625235250413824439e-01	4.198989949895539087e-01	3.381588930171595675e-01	3.554824319610848105e-01	2.722379282673385026e-01	1.664437084091876240e-01	1.894359737916820330e-01	1.021576129412257866e-01	2.151201277129404510e-01	2.358029204110963506e-01	1.425538037048507123e-01	9.244197524731397053e-02	1.652881971607140787e-01	5.968557965488000688e-02	6.351412582488852321e-02	5.534595573661615225e-02	6.359144744981724828e-02	1.981889681759943511e-01	2.290240028493782110e-01	1.945238205067545689e-01	1.815236355494075082e-01	1.877120568206983586e-01	1.597443121535070121e-01	1.740015072967734944e-01	1.929060634469208502e-01	1.451323893881044935e-01	2.133458387531081413e-01	2.055115073303448170e-01	2.322607830324026346e-01	3.993650502983527306e-01	3.153907574501527700e-01	2.718457616912761665e-01
1.414030019655720671e-01	1.010169096008777245e-01	1.195651614747317293e-01	1.468181726093517880e-01	1.269774804297785775e-01	1.342430114551754483e-01	1.299128717598587723e-01	1.298413449162901523e-01	1.250248855352250055e-01	9.881941260206660027e-02	8.135411401811318277e-02	5.645635564553249525e-02	1.023559889028969327e-01	9.609529195646479560e-02	9.803553638057195541e-02	9.610285143457561463e-02	1.238600179615767932e-01	1.568121281195450911e-01	1.166000601651080854e-01	1.069741225191814527e-01	9.338962666488787034e-02	1.054208296123996941e-01	1.074698731596179929e-01	9.210234928426734580e-02	4.204698937979720053e-02	1.922039412253974400e-02	1.780182144231937935e-01	1.424004562023678810e-01	1.884341043225860324e-01	1.668002638031146623e-01	2.974858677992471279e-01	4.713873562564844383e-02	1.390466991229012128e-01	9.928631620951734738e-02	1.091140929803770809e-01	1.045752850289962677e-01	1.034800552034476628e-01	1.085149791979267697e-01	1.045041729339961784e-01	9.976288563091242900e-02	8.167187015406694728e-02	9.064601159247380469e-02	4.923136364641261808e-02	5.291041996449070972e-02	1.445289761031365305e-01	1.550517602380372673e-01	1.066348379279969810e-01	1.121548592786210802e-01	1.132268106464452695e-01	1.403959994488990226e-01
3.141095963585304740e-01	6.309825232255754646e-01	4.207249819067656604e-01	4.981591950921211431e-01	5.289635125127776227e-01	5.904833341167583516e-01	4.530497723042400948e-01	3.592464180366179982e-01	3.452634985752316976e-01	2.960014639867604713e-01	2.211792218721197190e-01	1.906083413087983069e-01	5.059837759629481901e-01	7.454404922670096467e-02	4.154042530447336901e-02	4.943161443078563089e-01	4.194573417894918999e-01	5.687391787382509722e-01	4.703296769861050608e-01	5.811246380519873300e-01	6.678029069321866906e-01	5.404263710131169685e-01	6.000211507172780179e-01	1.638821366003243019e-01	2.171168975547247137e-01	1.111052026897087902e-01	2.419982446166125123e-01	3.178274413399816423e-01	1.248775381672306284e-01	1.369450214129569465e-01	1.459985579991237847e-01	3.996200352350477020e-02	9.250294654327476107e-02	5.352209476204491251e-02	7.114906940223005016e-02	2.913284541707546471e-01	2.481767654261786971e-01	1.608748420228216791e-01	2.814158381909372952e-01	2.486633614488941435e-01	1.928983440196399834e-01	2.292806608935446799e-01	2.005060735562822216e-01	1.362094161467236053e-01	2.111695745852563422e-01	1.861631258956187307e-01	3.284137512207782605e-01	4.530826369879063509e-01	3.669396544317164444e-01	2.532899127712204823e-01
3.050891655913722245e-01	5.937732761941216797e-01	3.901928097302830301e-01	4.415696888421631883e-01	4.451643027766767902e-01	5.103778366613885842e-01	4.014919832671153821e-01	3.522372843246701635e-01	3.314844710299360009e-01	3.549536209853219049e-01	3.037111772465166393e-01	1.971681052245962129e-01	4.538181002587651780e-01	8.258233403121019445e-02	6.457608268674737417e-02	5.165165177622466075e-01	5.328560135371633866e-01	4.802581331881181081e-01	4.623838748068350712e-01	5.117761551141165599e-01	4.550727833815723655e-01	4.288446447159883212e-01	4.447151827628954002e-01	1.797130664609953021e-01	2.760067071766350577e-01	1.075242598830677271e-01	2.534869608778757555e-01	3.186161150227227457e-01	1.594603752801170560e-01	1.049496484076346409e-01	1.378691441812929241e-01	3.418047499186987331e-02	6.679181918465906809e-02	3.863233316366397607e-02	4.239953057350225735e-02	2.812803904391809606e-01	3.118895091375636364e-01	2.456642745767684821e-01	3.032802348929052871e-01	2.828540763255353863e-01	2.338191410316000640e-01	3.683126195027354166e-01	2.667925149992880773e-01	2.163183519093697382e-01	3.421721723316041297e-01	3.029751149972493840e-01	5.154113820623574815e-01	5.314134739697617960e-01	4.755997557091559691e-01	4.111267730468763371e-01
4.568367979159628223e-01	4.522308243360625424e-01	4.633843104383580935e-01	5.890020343408520764e-01	6.741526002036533072e-01	8.704396193544976512e-01	6.072108590252728311e-01	2.865029687951112791e-01	2.593448577565956037e-01	4.087473934631138950e-01	3.536114645409416113e-01	1.983518135425278994e-01	6.569003502772176040e-01	1.077750941555235265e-01	1.072226461899573463e-01	6.977579763128066714e-01	7.852635285924124409e-01	5.095004581374904529e-01	8.497866228600650107e-01	8.046006252953417093e-01	6.155261483292391311e-01	5.923316717261860598e-01	3.593104584681423574e-01	1.803071860677756821e-01	2.403175755580773953e-01	1.219099264591272658e-01	2.572680963696070133e-01	2.673682642503527607e-01	1.454347494671404395e-01	7.618215827709967636e-02	1.406611819280502718e-01	5.907308051697911927e-02	5.361978954303055211e-02	4.597222643034436229e-02	5.673841524167653333e-02	2.450109005755661262e-01	2.794357926526521152e-01	2.297632790885556220e-01	2.230710380689182870e-01	2.036636993971613352e-01	1.687967197990308810e-01	2.114736427977472744e-01	2.436586160228488007e-01	1.611768005644013957e-01	2.843698238079401253e-01	3.123078836112733736e-01	3.206560388784785998e-01	7.232267849238959156e-01	5.604728043228036638e-01	4.668350138757051959e-01
4.702714985927631819e-01	5.440246781419286748e-01	6.153257457126043439e-01	6.559372177951280358e-01	6.047921884220703870e-01	6.289918837166622589e-01	5.359243339713194443e-01	3.416278739615817850e-01	3.256481919103869638e-01	4.316716036833539438e-01	3.158220747962520170e-01	2.288077187961136683e-01	7.252347731559467547e-01	1.236799431561340784e-01	1.366226390942280877e-01	6.064191535938807665e-01	5.208857851924009186e-01	5.199289221006515582e-01	6.228376787567699857e-01	6.869521839370177352e-01	4.900010807666999590e-01	4.600852331561788300e-01	5.602763554789278455e-01	2.100566504638357590e-01	3.164832894323746926e-01	1.190625747711856475e-01	3.418522865905611607e-01	3.813959556832586251e-01	1.903204575939730914e-01	9.659671662954198712e-02	1.818310456448830048e-01	5.512634729938887396e-02	5.560558290882425259e-02	3.953670428354154331e-02	4.435960814755296466e-02	2.840059524110857825e-01	3.681444925021670200e-01	3.024543760162874961e-01	2.907174468724261773e-01	2.625737496828330908e-01	2.268468543602066290e-01	3.223942939145069131e-01	2.882072561872254801e-01	2.350539072724068534e-01	3.708822510247206106e-01	3.104593896300117950e-01	3.862676506681602673e-01	5.813467720758066504e-01	4.846473454700777062e-01	3.651220626513779210e-01
3.745604090667810082e-01	2.871603396014843490e-01	4.222021474221954174e-01	4.624757734632524708e-01	4.053105772702747522e-01	4.335316004263894407e-01	4.066807317139863875e-01	2.428942332595678266e-01	2.316347356090611709e-01	2.869372223068733518e-01	2.145682980459474309e-01	1.645201551265773332e-01	4.471145349130222768e-01	1.137708118176819494e-01	1.272932360339709967e-01	3.563269404243548100e-01	3.277949027053579378e-01	3.330167415357985217e-01	4.227094344846281104e-01	3.557353484790666820e-01	2.832703917213817979e-01	2.893831004159937992e-01	2.744599852309603238e-01	1.756356715658685952e-01	2.031260601246648312e-01	9.778918210985297621e-02	2.543071449795502592e-01	2.614971620178034861e-01	1.698292870207304406e-01	9.473478889256818636e-02	2.110464180458756500e-01	5.690776750485182500e-02	6.427877776456414338e-02	5.303208912428460098e-02	5.890853638274758802e-02	1.987684592651100257e-01	2.558883965857793874e-01	2.240144906344493925e-01	1.874225280158287599e-01	1.931347016142644923e-01	1.679724388027414583e-01	1.889831997066269975e-01	1.980951108527479188e-01	1.630409916805371229e-01	2.520512483377589930e-01	2.277974211173275365e-01	2.240168886772611334e-01	3.627073481458799598e-01	3.014420092854398492e-01	2.497008679547806642e-01
1.797029948458067072e-01	8.028643508681655716e-02	8.366207809125962569e-02	1.244282138113775998e-01	1.468373261217364723e-01	1.335658941316377746e-01	8.930051790598118877e-02	8.581621367116711030e-02	1.150179315109406825e-01	3.617023695289846297e-02	-6.610756400353500102e-03	1.006032757835235575e-01	7.534399477915945664e-02	2.729167669144262898e-01	4.041640084214044859e-01	6.094387210016369988e-02	4.157545100121193965e-02	1.251422454036117127e-01	7.228853267005823369e-02	8.451595249328301696e-02	1.049903635855847228e-01	1.276495893604417398e-01	7.658583862839875300e-02	1.341979046555691057e-01	8.726319262366019625e-02	1.658554415427611894e-01	2.862535474867496932e-01	2.155612798007420783e-01	2.030577113543708123e-01	5.039204752026961165e-01	2.861863508030486614e-01	2.849099386015686020e-01	3.175768086980498839e-01	2.368856741397215582e-01	5.552112976941792066e-01	7.793321555366942988e-02	6.901739235426884722e-02	1.247265497931584893e-01	8.149566962637132261e-02	7.019849374828353306e-02	6.438407279251266713e-02	4.849789823996431687e-02	-3.228552198774750550e-03	4.218442290917116116e-02	4.739072644062803513e-02	2.893611996597713829e-02	4.574677624500161216e-02	4.068224789293428678e-02	3.669268533180841674e-02	2.028285500490949883e-02
2.084434851548134793e-01	5.319415158827102419e-02	8.248442658141469375e-02	1.349941318745667695e-01	1.365200909080553082e-01	1.110756336105993142e-01	8.497089830226541018e-02	8.639275720343371490e-02	1.042843472903974417e-01	8.157397926538852151e-02	5.788818036003673395e-02	5.730586944905694674e-02	7.011641941587146154e-02	2.722594438439989162e-01	4.020871133966180122e-01	4.652079679320050842e-02	5.863671202303402663e-02	9.606038107209723120e-02	6.450123264914162102e-02	5.726129325132851833e-02	6.154659279689882190e-02	8.949251866224353091e-02	4.963321334863273621e-02	1.410201980929520205e-01	6.842409623488285297e-02	3.562189134304064031e-02	2.772830101161426475e-01	1.540953454291333902e-01	3.546504838160151052e-01	3.077026689804954196e-01	3.670805084244169181e-01	2.585686023572273395e-01	2.271353434926118020e-01	3.083239444244364469e-01	3.811703406729768928e-01	8.217280950795792516e-02	9.471502398076434015e-02	2.299640399126066659e-01	8.713684100862881254e-02	7.330845340289439405e-02	6.972484512690618752e-02	6.688498517187853321e-02	3.129124595676847920e-02	1.026064193301121225e-01	1.435490577679745805e-01	1.702765948960665576e-01	5.260473262484162416e-02	4.518947026971815301e-02	4.716760232557899724e-02	1.495794769746712216e-01
3.408749967933068503e-01	3.198564392624181907e-01	3.359894183004780710e-01	4.102301273229407297e-01	4.232195428168319395e-01	5.065695542102177651e-01	4.633775753579871814e-01	2.613840872861146747e-01	2.455991046719345483e-01	2.982496642499615769e-01	2.624241373546893352e-01	1.713327798655840672e-01	3.793096308908210368e-01	1.104406436403516101e-01	1.072800399740241051e-01	3.790000457627910602e-01	4.256106681588073259e-01	4.854286556390989271e-01	4.450631206238943594e-01	4.333336192373629103e-01	3.828085046126015190e-01	4.140255702205862254e-01	2.804831301558498025e-01	1.761043471613836509e-01	1.934804019481776161e-01	1.032119930503694327e-01	2.346564949855423077e-01	2.587025771108231731e-01	1.662494460462460577e-01	1.223378454110756186e-01	1.994218609843461387e-01	6.115862404553931708e-02	8.756207375120785008e-02	7.847536610824888681e-02	8.158748295219887814e-02	2.122351323798547795e-01	2.313262265486022429e-01	1.986582279189349209e-01	1.986942004903945180e-01	1.993059204651522753e-01	1.690813743872652264e-01	1.787083193366876266e-01	1.979389135484744267e-01	1.465163509370625006e-01	2.242388757323745263e-01	2.290447288524382063e-01	2.483921197859275953e-01	4.183119050485731849e-01	3.205860106396660192e-01	3.207270682634124070e-01
2.862225380823853194e-02	2.878289837803322399e-02	1.821616224153449481e-02	2.708637828311357548e-02	2.454472522461144043e-02	2.899551535882224571e-02	2.540742538824078064e-02	4.643285859954439376e-02	5.101285434022052173e-02	-2.283523513352426950e-03	-8.120306279972951818e-03	6.137277833131179507e-03	1.189332262797187546e-02	3.067631261302082579e-02	6.255137417527901166e-03	1.845353884617825790e-02	1.685279261307313925e-02	4.467869139642803578e-02	1.627200177141532172e-02	2.312999007844768543e-02	2.423848751313505134e-02	2.728214728026077604e-02	3.510113358224584146e-02	2.914143460847139211e-02	-1.936644812336973248e-02	1.275417571734370308e-02	3.641819810897297532e-02	3.494386836307056265e-02	2.108434913530574106e-02	1.097992088697151286e-01	1.011224461483400117e-01	3.076564689239071060e-02	1.030679334674242525e-01	5.956614412489328464e-02	8.404654685959936367e-02	3.665756423426721339e-02	1.249049670302112940e-02	-4.393615730593376616e-03	3.395145425398917588e-02	3.459686337845841592e-02	2.260567738929660994e-02	1.208546537167367457e-02	-1.044999456319926912e-02	-2.525741485669582426e-02	-4.675511406651487040e-03	-6.887229118463748280e-03	2.409615087562545430e-02	1.531152814433397839e-02	1.864827865045302208e-02	-3.069262266997830214e-03
6.929713165765516436e-02	5.404442333584742048e-02	3.389554887849805659e-02	5.712240512329488235e-02	5.326536409758345081e-02	5.955223712443854373e-02	5.232246362091935027e-02	9.142371399464038761e-02	1.015545820573498792e-01	-2.806873688515344224e-03	-1.007652032866189137e-02	6.717155653669678109e-03	2.250542388160127125e-02	6.513020526867731308e-02	2.740739096028018892e-02	3.236230862376195810e-02	3.469010197031491272e-02	8.211272832292014490e-02	3.059828915403621508e-02	4.221841223098256324e-02	4.576544063887030833e-02	5.547572461063875887e-02	6.335859656271683460e-02	6.236155969677207450e-02	-4.017064394209202832e-02	8.234179860965784234e-03	6.418520862696644458e-02	5.358708145535240330e-02	6.582104384839355948e-02	2.048917173928902213e-01	1.919334883449878848e-01	7.371726806684396338e-02	1.852162477539693874e-01	1.414628369125864316e-01	1.696324249910784454e-01	6.949839649629194205e-02	2.013612365264168952e-02	-2.040564044347462254e-03	6.352316989580693296e-02	6.440319191262221243e-02	4.549314295716259254e-02	1.976726823167010774e-02	-1.788149283151065083e-02	-4.241159993292092228e-02	-6.454438110221589510e-03	9.423948507069472048e-04	4.388729898094358844e-02	2.494886850532918726e-02	3.321277658135123045e-02	1.431062626706845059e-02
9.837259647880682023e-02	5.184929910955110577e-02	7.080948464551106714e-02	8.235116994725841244e-02	8.513030503476269606e-02	7.797751877847299007e-02	6.057999875787009603e-02	6.131940836175035076e-02	6.520913210448557595e-02	8.320729143299135377e-02	7.018376045499903626e-02	6.318232834446725621e-02	6.937156166183285066e-02	7.625927763607752430e-02	9.350307144493912037e-02	5.805783008155633584e-02	5.685016477345479491e-02	6.390262799792577331e-02	6.508661993968511972e-02	5.717427865719028335e-02	5.413330101263640753e-02	6.133749842711297418e-02	3.954769561267139355e-02	7.677863588090616531e-02	9.008049694182895806e-02	4.340386546772628112e-02	7.619085438610154193e-02	8.231768628886194927e-02	5.554785887240878961e-02	4.828515544071036725e-02	6.822321875263274993e-02	6.710293015069190847e-02	4.061820517785840606e-02	4.746632950843999305e-02	5.545966307198519490e-02	4.922977096672706554e-02	7.505076927031321954e-02	9.682859738323959520e-02	5.122803596574838220e-02	5.616792993723618982e-02	5.736352991468628842e-02	5.354300711274642688e-02	7.207637647649847712e-02	6.788732165412190989e-02	6.618627240352961683e-02	5.702829220173429720e-02	5.156413322977662639e-02	6.216768088742380405e-02	5.143464083572244633e-02	6.149111302755981556e-02
2.615995806150051006e-01	1.833245876028191668e-01	2.503439352951753460e-01	2.653197113237872884e-01	2.503451217675873308e-01	2.187682728184907888e-01	1.804526748429767236e-01	2.118343855139896148e-01	2.259054817876405830e-01	2.676933731377325598e-01	2.087265538305565216e-01	1.809708488919201663e-01	2.380991056212890533e-01	1.430609348160702399e-01	1.783922510562356289e-01	1.745472701341559962e-01	1.533172914055570546e-01	1.804772048406405038e-01	1.887910153241629252e-01	1.606950900930468051e-01	1.522330763399302733e-01	1.712577873069384415e-01	1.446701462992675824e-01	2.304180487312866010e-01	3.328514116584718741e-01	9.923256705137115108e-02	2.121279065427130184e-01	2.575345133524513108e-01	1.328347134032607790e-01	2.743645839176213352e-02	1.048135934756149606e-01	9.832736673400549465e-02	1.284689715673702388e-02	3.338588552052636910e-02	2.983296984858361742e-02	1.767879070998273905e-01	2.959086648294909083e-01	3.269130660116463249e-01	2.133746175287223046e-01	2.051140608503507490e-01	2.305274736682910719e-01	2.674679456237197273e-01	2.684972571617411097e-01	2.609723094700324153e-01	2.770235618708460912e-01	1.943927897477065181e-01	2.188045322865630748e-01	1.911478990356639263e-01	1.695880073202395977e-01	1.808866943854017251e-01
2.582762198591297964e-01	2.254907196718112516e-01	2.687342305704973344e-01	2.900413896374522960e-01	2.540174857154279819e-01	2.344322376299602384e-01	2.061096436549722244e-01	3.872348167779035566e-01	4.163885191178800516e-01	1.999797559102199362e-01	1.428201722069765423e-01	1.607594259981230678e-01	2.361644739828914763e-01	1.087587009052711773e-01	9.423142662202203812e-02	1.888218585559889307e-01	1.584461966537470679e-01	2.194169788119381403e-01	1.839300825618243596e-01	1.759932188983147350e-01	1.713156576248773266e-01	1.934533637043576448e-01	2.069651109879999396e-01	2.511209484125974667e-01	2.010036306686149854e-01	1.031738779875313039e-01	1.839315387812061331e-01	2.262211685765808666e-01	1.291259174731603232e-01	1.156500605375843788e-01	1.652769867918977842e-01	7.662128878921056763e-02	8.625361494302059839e-02	7.303700883197575267e-02	7.783318338049745322e-02	2.693442771396507007e-01	2.543672902070598374e-01	2.002952603659073350e-01	2.710355494916010244e-01	2.815568270891245506e-01	2.539030490566246412e-01	2.365756143843852632e-01	2.286628190627746360e-01	1.615477060669801290e-01	1.848585050027423959e-01	1.409747313018900050e-01	2.469179680421609568e-01	1.884427067259541733e-01	1.823684658855844465e-01	1.525610527722583154e-01
2.453426415543690509e-01	1.253863963582323160e-01	2.029385565527771496e-01	2.096263508893327354e-01	2.099756210835354298e-01	1.906402897322578005e-01	1.533774659648490524e-01	1.326161840122195568e-01	1.372093671124618997e-01	3.177879844480243077e-01	2.734417138846698125e-01	2.829724978275603431e-01	1.896776629660286428e-01	1.268882966510786470e-01	2.071153945497361260e-01	1.417252498973825270e-01	1.330975837884891544e-01	1.429523644120076764e-01	1.693972615920487090e-01	1.292569024187610327e-01	1.278992076345027984e-01	1.542941317998969275e-01	8.125849574533802744e-02	1.967043745776464458e-01	4.101174944252897747e-01	2.106425177300840779e-01	1.936231167971441403e-01	2.774294040119741900e-01	1.228326279572445612e-01	-3.073249066332438967e-02	3.705901332074525156e-02	1.036726524332593213e-01	-4.729501648672702896e-02	3.613430955510807570e-03	-2.388026230626326320e-03	9.071890608960761493e-02	2.229120644463758460e-01	2.902437664691402963e-01	1.023632117911526251e-01	1.326735779071885057e-01	1.588164392193943952e-01	1.445727608917872775e-01	3.093417941075609079e-01	3.161024710167935625e-01	2.095846447358586107e-01	1.673369692310697487e-01	1.196681079228923555e-01	1.704119268698901513e-01	1.234841587655859108e-01	1.643989856702546271e-01
2.200934503622684890e-01	8.834462049267854944e-02	9.694725174703006099e-02	1.560643621701491568e-01	1.668727141059631880e-01	1.504002523788283696e-01	1.124135151072356703e-01	1.135835424625808165e-01	1.337621147209177019e-01	1.076391673265719301e-01	7.714167638801741611e-02	9.017142679566776675e-02	9.147650597642310866e-02	2.596009546364365095e-01	4.113012520224036406e-01	7.504971637982450761e-02	8.113964717859022124e-02	1.295045752398218952e-01	8.842908133386014058e-02	9.117218084936418165e-02	1.016831365068648213e-01	1.351597906950053607e-01	8.146538172249112586e-02	1.580164450203997151e-01	8.527223819519744175e-02	7.356696703273632454e-02	2.376999859808775761e-01	1.668021671271116557e-01	3.596280436036167760e-01	3.446444055116441585e-01	2.898072672491374679e-01	2.559491412334414795e-01	2.164695448492553742e-01	2.383254026076224996e-01	3.349053024281165580e-01	9.190616175865708171e-02	8.221780545192960976e-02	1.693645460426771998e-01	9.238305499234290841e-02	8.673928485929975618e-02	7.832639567824657700e-02	6.545122007091280780e-02	5.848540963679919880e-02	1.244136303961976414e-01	1.096388629025504130e-01	1.472105260172859864e-01	7.690151403506165217e-02	7.263290832935757890e-02	6.703752547385090355e-02	1.527301841699247043e-01
1.635704717747582249e-01	5.374713409148793725e-02	6.039739563125029465e-02	1.037203131546446944e-01	1.291621025016472246e-01	1.150297430061344439e-01	7.888301871417176259e-02	6.260235869173354228e-02	5.586388163545588648e-02	1.709210685389870032e-01	1.904278122466203371e-01	1.557854338717734044e-01	7.328942956446127255e-02	1.082403129673194242e-01	2.111391052929373902e-01	6.327050860134268706e-02	8.700544882207332520e-02	8.122165032457250022e-02	8.462799410431781633e-02	6.187024704723404628e-02	7.010559875914870731e-02	1.000938533398199465e-01	2.435226203113615220e-02	1.220613758079713979e-01	2.307581046688011728e-01	9.476608249033703635e-02	9.797684966122939543e-02	1.239959050869205437e-01	1.849573026466329873e-01	-6.306525419911373359e-03	3.543751711578316493e-04	1.577863210645859826e-01	-5.565293048730875908e-02	1.011788502018583225e-01	6.311112202895541312e-02	4.301893572238570801e-02	8.005638493509759090e-02	1.747346894054073174e-01	4.063340935183897690e-02	4.774444972596405407e-02	6.025527171547945260e-02	3.352065518836557650e-02	1.167089636474469144e-01	1.660153894469461322e-01	1.022877018719403480e-01	1.491969649437036860e-01	3.430868299187280618e-02	8.375570551593712609e-02	4.996845252787866787e-02	1.884433867770702320e-01
1.171193429776260370e-01	1.330533538881953914e-01	1.246615043019848879e-01	1.410580785252908698e-01	1.368794238985686640e-01	1.365091254502270590e-01	1.182073943709081310e-01	1.329876415688666103e-01	1.335342629661890601e-01	1.159398258565694645e-01	8.547366000642162009e-02	1.721880118095241718e-01	1.205472440343341722e-01	4.370371648314946150e-02	3.815830987997818197e-02	1.075650738609182783e-01	9.979950746191440514e-02	1.619631641114882004e-01	1.077926086652784277e-01	1.098716963230448040e-01	1.164237603963364787e-01	1.296311327428823212e-01	1.263172482025743670e-01	9.009779897853806285e-02	1.884942952053693666e-01	1.646469711258831403e-01	1.237260458823650489e-01	1.927920172620457839e-01	6.039227708103551973e-02	8.184634660379526416e-02	6.487666073292247537e-02	5.077531942257570985e-02	5.126957856182626228e-02	2.903418187650825752e-02	5.821896554938656848e-02	9.805727371129570324e-02	1.096142808677679353e-01	1.013731516477292816e-01	1.045772809128004965e-01	1.010698515516545021e-01	9.196921328851948019e-02	9.865137955483829768e-02	9.781312725408408681e-02	1.031126730738405189e-01	1.035345901815446779e-01	7.452945857349914383e-02	1.147344559730914260e-01	1.083638305184533301e-01	1.062393818038345483e-01	7.894443797417517727e-02
2.630445769123150868e-01	1.730886219673072046e-01	2.223496962075444394e-01	2.472280481576371869e-01	2.303663595813136011e-01	2.093878939083453072e-01	1.730054633281531418e-01	2.572194343146986806e-01	2.895887678453251124e-01	1.931213007433534579e-01	1.377802701379729211e-01	1.541767735471653578e-01	2.002533379013260173e-01	1.475716862006553054e-01	1.571440505641125418e-01	1.531755891709546125e-01	1.299261062986081239e-01	1.748428702979753502e-01	1.625664626723917483e-01	1.470432860754141702e-01	1.487251182749443901e-01	1.717429350640403418e-01	1.497514907979906607e-01	3.968031016569557035e-01	2.094433735476508296e-01	9.827700206944947614e-02	1.810494785456742695e-01	2.178236828234030031e-01	1.322372305758038880e-01	1.125205874999899852e-01	1.570585384993401501e-01	1.152878676374420458e-01	8.563517606695505990e-02	8.948506248465841473e-02	1.001172195248869884e-01	1.976188980168917808e-01	2.202530934353187364e-01	2.124528154976755567e-01	1.965367093807374455e-01	2.064573303287440820e-01	1.983522751828236397e-01	1.772901521504968714e-01	1.941252712806477154e-01	1.573503895134739372e-01	1.630335463300444931e-01	1.278130090620123449e-01	1.716612013563471595e-01	1.588465083512493603e-01	1.404537522196505073e-01	1.366942330118108284e-01
3.599296068982935637e-01	2.489185253615744109e-01	3.253470423381042420e-01	3.562363522769262381e-01	3.216387469335867388e-01	2.934955729445618555e-01	2.470726290116318502e-01	3.693613085323971257e-01	4.039619111273808905e-01	2.651667223395524631e-01	1.875538705078397261e-01	2.123091913704125977e-01	2.897865153304901020e-01	1.759816413345417219e-01	1.854291186198482599e-01	2.247334608405143208e-01	1.913428664473547092e-01	2.513716988411532904e-01	2.338780064877048204e-01	2.127610261892872445e-01	2.094871087240177399e-01	2.379367156427811825e-01	2.219586280116267185e-01	5.038557400821009891e-01	2.798718752953465727e-01	1.300453345307505670e-01	2.562652411198661495e-01	3.147959144808867293e-01	1.828027280938884502e-01	1.483935755379219568e-01	2.145363496799719827e-01	1.327923702804759687e-01	1.088467051071876773e-01	1.106433741420545930e-01	1.217388313269606032e-01	2.771491644068008742e-01	2.998680623930888300e-01	2.726786896267700544e-01	2.734725126173644383e-01	2.847605784384408256e-01	2.636024916365917736e-01	2.433454663394888084e-01	2.570120405743056557e-01	2.074468313871753733e-01	2.261537138577646155e-01	1.794839130591724397e-01	2.467625742406477640e-01	2.265090047078306690e-01	2.067958882664025222e-01	1.937337730719537465e-01
2.882691849404888651e-01	3.481230870523016052e-01	3.640916453490153915e-01	3.838138990419662777e-01	3.450699817192900976e-01	3.321297024774735873e-01	2.889270649600720331e-01	4.778538888968784648e-01	4.593965169177695596e-01	2.872200519819508302e-01	2.095144042138149532e-01	2.608884459393782662e-01	3.193150309403132714e-01	1.270456737853199736e-01	1.054539519203371578e-01	2.716054691539263044e-01	2.389366179768742104e-01	3.504511627390049511e-01	2.597840144452950861e-01	2.607266056275364119e-01	2.666551003402558018e-01	2.980050385852209271e-01	3.314601331240590310e-01	3.570789000868856422e-01	3.276655700628332557e-01	1.143186025787890220e-01	2.600283573613581534e-01	3.981355940804658378e-01	1.784695883282797491e-01	1.481908923433054304e-01	2.035813410651130251e-01	9.417709676019117571e-02	1.039844719723937161e-01	1.059692915546569247e-01	1.016307478200990239e-01	3.391573937499817726e-01	2.994323396849455921e-01	2.349856007381900258e-01	3.208947168011165862e-01	3.391737161663346822e-01	2.771558033692097522e-01	2.570794593784699322e-01	2.659732123412685278e-01	1.869104226462107998e-01	2.199525873994662151e-01	1.886598595644499998e-01	3.052656895928106406e-01	2.723953122710632280e-01	2.520309328981540919e-01	2.221857458060361445e-01
1.372039005521003829e-01	1.229012128696864437e-01	8.480343997762125607e-02	1.262733336388453809e-01	1.250083943672329612e-01	1.412191459260674908e-01	1.228234937532944188e-01	1.693772044574398394e-01	1.828404379201275798e-01	2.861659622163910746e-02	-6.413016802485536037e-03	1.028458024849202013e-01	6.179820285540203739e-02	1.406822738012007412e-01	1.326236146178286501e-01	7.576098730168999429e-02	6.978550343933398459e-02	1.980909496431482453e-01	7.480739363048378998e-02	1.034908923490359539e-01	1.193742592871021302e-01	1.438695004866841765e-01	1.375182704869632178e-01	1.196847633180897486e-01	2.447019069938670063e-02	1.416245731611931735e-01	2.064881871159478244e-01	2.367928544583536299e-01	1.559443861907919837e-01	4.727983460196119037e-01	3.713958012458673519e-01	1.548484460988965861e-01	3.632390814648966404e-01	2.016947964404466054e-01	3.644141702758153523e-01	1.249706859204934434e-01	5.135533041727754350e-02	3.073900426832884558e-02	1.154006884142210337e-01	1.192222811102926633e-01	8.300182614826566441e-02	4.944398606213318975e-02	-1.884679444877596782e-02	-2.251525791630550402e-02	1.755279904170372121e-02	7.900585553027448388e-03	9.317148418925877418e-02	6.328116704736552744e-02	7.129597722748172439e-02	8.695692539683115563e-03
1.189750337752826792e-01	2.933266023866355418e-02	9.510414373265106344e-03	5.459094804140789126e-02	7.480405918094404361e-02	7.162921696885639344e-02	4.597000019684425315e-02	5.661886093421339416e-02	7.154546378271131601e-02	1.383945102708749805e-02	1.883874982396082851e-02	3.778312331563925264e-02	8.156000942645501642e-03	1.702019750224006978e-01	2.674928550306919228e-01	1.347672146489192237e-02	2.218975314018082831e-02	6.810484065573695067e-02	2.173850599272458481e-02	2.979271569043097367e-02	4.816485637969401823e-02	7.839180841433857072e-02	2.629637234852911370e-02	9.995491369683578986e-02	3.205575001072728802e-02	4.893419966679651151e-02	9.102243453347530489e-02	6.569865204155775351e-02	2.197788097592869860e-01	2.360441930170656399e-01	1.417077574088078940e-01	2.548192719768195835e-01	1.480778420145844598e-01	2.374155184821821751e-01	2.914321519850756603e-01	3.985638867242057709e-02	-3.532565230029002887e-03	6.123460215542708002e-02	3.340155369535437874e-02	3.092402670114954844e-02	2.467929802108381407e-02	-1.982036778803240515e-02	-2.143101885362464973e-02	2.244214481650558257e-02	-1.639434918940550073e-02	4.882353594829159926e-02	-2.323638010419380034e-03	3.259429906360290525e-03	1.229703764960156376e-03	8.037953366301413272e-02
1.592128129374335843e-01	1.352706101396815852e-01	1.664572587102797208e-01	1.749191646641846398e-01	1.701929721650784766e-01	1.548660651314516801e-01	1.269180761841470217e-01	1.534907832157192953e-01	1.606757326687531240e-01	1.716782713423264661e-01	1.319061512869536823e-01	1.356440234097120445e-01	1.601163960730876135e-01	8.962642558441977214e-02	1.046801560175365242e-01	1.253243024360502778e-01	1.088026547874955396e-01	1.366970634056940137e-01	1.328775343025744848e-01	1.175546067936286410e-01	1.166593307814428604e-01	1.302392181167030261e-01	1.126364312892537689e-01	1.628717976325376460e-01	2.184962081456588712e-01	7.052744757705003975e-02	1.401230803022201765e-01	1.910089992087934119e-01	8.455137835835148385e-02	2.941037750502144971e-02	7.130054382621553444e-02	6.357811515272886183e-02	1.762536419428572046e-02	3.279029087790839847e-02	2.867609271276521862e-02	1.222539542465275464e-01	1.733843573784644432e-01	1.840547364593873858e-01	1.342143138813471359e-01	1.337067980318032978e-01	1.385094831134028870e-01	1.422618980769804475e-01	1.654779357492950909e-01	1.493865021965155304e-01	1.490834053274574522e-01	1.114819716496134594e-01	1.293379434667620287e-01	1.328768219934425010e-01	1.152023721557857011e-01	1.125172901906487527e-01
2.852901992355068028e-01	1.003640990492949969e-01	1.883273328017224524e-01	2.163683237426063388e-01	2.103689292501008112e-01	1.777619416789213425e-01	1.399125211439765371e-01	1.111658644328397672e-01	1.385514227206634807e-01	2.457034247980483255e-01	1.859484270784411697e-01	2.029154030641390494e-01	1.818356824479231693e-01	2.122001096150232802e-01	3.183264152758253362e-01	1.225636203669830671e-01	1.076816828680261517e-01	1.130587817679961082e-01	1.460311935274747897e-01	1.152710358288915604e-01	1.132420809670128814e-01	1.382427315641552301e-01	6.607516867923125814e-02	2.061005153388021649e-01	2.955240621756121677e-01	2.027891745375877686e-01	2.116487340545555873e-01	1.991379070785334326e-01	2.088875097549483806e-01	3.949701998635057887e-02	1.088296038054969161e-01	1.781015379433345813e-01	1.883439077253014002e-02	6.210249940930679530e-02	7.504266797249749266e-02	8.527452561759937821e-02	2.103094191223827958e-01	3.160375129843128184e-01	1.063160708535111354e-01	1.250388526660002886e-01	1.591845981176066571e-01	1.421520493907275362e-01	2.739507214446091354e-01	3.437949528835098634e-01	2.189838834312143878e-01	1.810293033025143217e-01	1.139610868532474341e-01	1.346022430620625321e-01	1.117710738358030503e-01	1.670139484464068236e-01
1.942455662396472549e-01	6.623618596540635506e-02	1.227210407550705512e-01	1.429312065001923093e-01	1.497318969434787150e-01	1.239778905861500108e-01	8.747788790588480190e-02	6.294947548564792938e-02	9.226715653261716166e-02	1.286143091904341507e-01	8.079029803170262314e-02	1.078594403428397991e-01	1.245311950189165739e-01	1.829659339201565593e-01	2.400801815097758640e-01	8.273274171797218024e-02	5.897236510966271522e-02	7.125074915344417614e-02	9.759553127298366271e-02	8.340605486841172478e-02	8.390036058555778997e-02	9.513335069667425148e-02	4.218304560309581175e-02	1.491261623100215428e-01	1.748650688625416338e-01	1.271150589516536200e-01	1.400921912910536860e-01	1.299010725005431410e-01	9.398035795674151982e-02	7.331942519103708256e-02	1.068041499725988358e-01	1.656519728937509706e-01	7.263961806142242572e-02	6.998923758284610053e-02	1.116141587577242911e-01	5.454262945551890951e-02	1.418311377267673368e-01	2.116640482307456939e-01	7.383774866446311813e-02	7.943537711801207379e-02	1.057551817822001000e-01	9.382669311032171278e-02	1.395745622965892385e-01	1.702353125674416490e-01	1.178035842387123167e-01	7.404808429825170124e-02	6.343385285295870257e-02	7.803391441921463112e-02	6.113902706791726066e-02	6.270212624827768699e-02
[truncated: 130 more columns]
