# Supplementary material for: Microstructural asymmetry in the human cortex
Source: Nat Commun. 2024 Nov 22;15:10124. doi: 10.1038/s41467-024-54243-9 (PMC11584796; doi:10.1038/s41467-024-54243-9)
Supplement: Supplementary file 4 — Source Data [file 41467_2024_54243_MOESM4_ESM.zip › Source Data/Figure3b_hcp_asy_IndividualRegionWiseCoup_Mean_network.txt]

4.112284433278116241e-02
7.767702328344060214e-02
7.878942410671821439e-02
4.055884537057865245e-03
6.494906353506157970e-02
9.922254746765510336e-02
4.209789196661996823e-03
-1.083950338692454482e-02
4.465874926781363691e-02
4.904802617446113455e-02
1.226543549739439187e-01
-1.206284061852162630e-02
