# Supplementary material for: Microstructural asymmetry in the human cortex
Source: Nat Commun. 2024 Nov 22;15:10124. doi: 10.1038/s41467-024-54243-9 (PMC11584796; doi:10.1038/s41467-024-54243-9)
Supplement: Supplementary file 4 — Source Data [file 41467_2024_54243_MOESM4_ESM.zip › Source Data/Figure1c_bigbrain_RH_mean.txt]

3.471001232056598051e-01
5.308980723110457989e-01
4.974169140229788288e-01
5.976727822547808211e-01
5.465251035487720399e-01
5.018739517791415139e-01
7.857394750450980014e-01
-7.026174585731335964e-02
6.439128804797142336e-02
-2.758142828556714998e-01
-1.165315614387476550e-01
-4.219614569796503178e-01
2.965671420603369635e-01
6.225098091026582542e-02
4.566127426759473695e-01
-5.379653995375886094e-02
2.956095335700235083e-01
5.345454154439615024e-01
2.447543838793206639e-01
1.513980169412106058e-01
7.234061477581515964e-01
7.202916480146367428e-01
6.706954575087905601e-01
2.268045189451580734e-01
3.838621220579863658e-01
-1.365204689586190512e-01
2.278586330911588076e-01
4.223377676224189248e-01
3.198543672272646243e-01
4.668660635835552575e-01
9.419427098324145708e-02
4.632310211187457873e-03
2.430891682873602411e-01
1.413290485799786333e-01
4.606214272584995689e-02
9.431347919329489959e-02
-1.498438739922251794e-01
-8.096971449691724165e-02
1.032281831570437958e-01
-1.592696391996117622e-01
-3.219428149777786019e-01
3.488708329591370672e-01
-2.652149704494763394e-01
-1.475172908475771705e-01
4.175396961327778600e-01
5.326607201640797262e-01
-9.730895256146052108e-02
-2.516097881854335028e-01
3.545699688067437960e-01
9.865718109256413348e-02
-9.218721977065692796e-02
-3.102488929326056247e-03
-1.422953972858670701e-01
-1.804371469261978889e-01
-5.968041356968238620e-02
-2.328518966401075529e-01
-2.153903534263207631e-01
-2.811701194967621831e-01
-2.592185389132918294e-01
-3.290174951812450677e-01
-4.695302567685584183e-01
-5.507774836539168772e-01
-2.341866997679395712e-01
-7.456011458429948613e-01
-6.951318096070312480e-01
-1.806683733021404170e-01
-2.604694300949277896e-01
-2.162080153778279945e-01
-8.170654176490849130e-01
-3.210648869609279976e-01
-4.669147648070967049e-01
-9.810816761388511109e-01
-1.681659524275538053e-01
-1.672336088008077870e-01
-3.017277833398404607e-01
-4.411627861759724878e-01
-7.281995751320429200e-01
4.683586875036755554e-02
-1.942827296294522554e-01
-1.514012123483829686e-01
-3.596119104480511308e-01
-6.117195107763586659e-01
-2.604147655472566214e-01
-2.785920882582750835e-01
-8.511014312631429712e-01
-7.533755365043544039e-01
-8.083457785019552144e-01
-8.634133827739816081e-01
-8.898132240389802217e-01
-8.677364344676878893e-01
-6.451928439014211758e-01
-1.788637093203408468e-01
-2.680134914110421929e-01
-3.283556495723009006e-01
1.121851606360287218e-01
-1.494714998916970017e-01
-2.952830278066074232e-01
-1.071890277302543215e-01
2.113586950453473223e-01
5.956318759709890859e-02
-1.639164812488498948e-02
-2.774758049792991899e-01
-5.404861927758328743e-01
-4.249005377548527584e-01
9.755442293282533262e-02
-1.771494242008286035e-01
-9.442513238632282979e-02
-2.559350597306978559e-01
-2.548910498991868168e-01
-3.600194122767478300e-01
-2.849532603124872443e-01
-1.931227270844209365e-01
-7.868639976577072870e-02
-4.579299070564478158e-01
-3.559153395911290874e-01
1.503500618847408987e-01
-2.247988710380124100e-01
1.833760933573760077e-01
4.960239108969684979e-02
-3.482016985624989402e-01
2.613228655250996457e-01
1.567951266976560509e-01
-1.608011192031051084e-01
2.720556634973811949e-01
3.915573000170423645e-01
-9.205107840100459904e-02
1.898539115322082360e-01
2.891846620159247983e-01
2.220937413752937239e-01
4.050810479031019540e-01
-7.291437369078161701e-02
1.898857822764360992e-01
6.787088748918287395e-01
3.853220495506168297e-01
1.717914114277260540e-01
2.502723864560383316e-01
6.100409980449205127e-01
8.183350449630069079e-01
4.547842706679472990e-01
7.088614924746029500e-01
5.826460393576109453e-01
2.666413127233491220e-01
3.266522177986089792e-01
1.908756462041597546e-01
3.382732293256737188e-01
1.893943859917811556e-01
2.192931572446175648e-01
1.951647135754414619e-01
2.280589559955970569e-01
4.037445175933528918e-01
5.845334003556286184e-01
1.602563386101437670e-01
3.248842279814624368e-01
7.026795900897914171e-01
-1.775255656879112798e-01
4.368560759173279462e-01
4.919108425040616961e-01
2.512870223721626606e-01
3.458619830262357198e-01
6.561182623549964843e-01
1.164461386231912116e-01
1.119108599479095092e-02
5.545187042003696387e-01
-7.566403629075328652e-02
-1.024854541302946953e-01
-3.116321312245059483e-01
-3.011842151654972044e-01
-2.736879702391002978e-01
-6.911510581033791789e-02
-9.723891111476270499e-01
-6.641610308141411290e-01
4.153484232013740507e-01
2.154251114356555558e-02
3.037044639364180343e-01
3.293137279746247148e-01
3.941860465189012674e-01
4.880837040093515267e-01
-2.323590478033642215e-01
-3.276421278242119262e-01
-4.216158934253130264e-01
