# Supplementary material for: Microstructural asymmetry in the human cortex
Source: Nat Commun. 2024 Nov 22;15:10124. doi: 10.1038/s41467-024-54243-9 (PMC11584796; doi:10.1038/s41467-024-54243-9)
Supplement: Supplementary file 4 — Source Data [file 41467_2024_54243_MOESM4_ESM.zip › Source Data/Figure1f_bigbrain_asy_layers_network.txt]

-1.454662044371735075e-01 1.296985726281875417e-01 -5.164646770454175279e-02 2.603936758143998720e-02 -7.888928954760317247e-02 1.291364291464012180e-02
-4.438403722651314970e-02 4.668961805915650305e-03 -5.394900696061348533e-02 -4.082953799507108711e-02 6.715701429345512403e-03 -5.066563092723379291e-02
4.979047144811431236e-02 2.728408442409792703e-02 -1.874760736215208643e-03 7.508724883545023210e-02 -2.257610160366534113e-02 -6.118531742434303589e-02
-2.116376895549291690e-02 -8.072000418726106574e-02 4.591667936292308239e-02 3.840575227515401202e-02 6.704038567884888777e-02 -1.881186905238568796e-02
-1.337927949930219906e-01 -7.077242745901927978e-02 -4.554614743114208247e-02 -5.996788409794373206e-03 3.565354253118211032e-03 7.533089824561185754e-02
2.721558676307352931e-01 2.471871820238535078e-01 7.037062928297655069e-03 -1.699629477490908758e-01 -8.291578559660953140e-02 -1.236050657480894654e-01
5.440381956613139780e-02 7.005587767760612650e-02 -7.201420176479082780e-02 -1.363140992852767408e-01 -3.191230025242076246e-02 2.288239687767158054e-02
-1.386492047738040745e-01 9.370284258612911199e-02 4.894295626719170900e-02 -1.952494964795467303e-01 -1.503228724053199683e-01 -9.550189946781491301e-02
3.030170575663365673e-02 3.361149108262890400e-02 -1.915328607495084615e-02 -7.334281722774444248e-03 -3.061456660543776520e-02 5.168964117518422274e-02
-3.377011716368773925e-02 -1.039959767378560301e-01 6.270659237408882092e-02 5.446915605951363482e-02 -7.441168122783972660e-02 -2.269301518829052594e-02
-3.879153449862034198e-02 -1.317114364462927123e-01 8.532958514829613178e-03 3.477520215787897190e-02 -4.587007924263077074e-02 1.773730020411981301e-01
4.426558243305981494e-02 -1.302982831208325185e-02 5.434028397835508756e-02 -3.426641674322074282e-02 3.452097473664360316e-02 5.833039912164554586e-02
