# Supplementary material for: Microstructural asymmetry in the human cortex
Source: Nat Commun. 2024 Nov 22;15:10124. doi: 10.1038/s41467-024-54243-9 (PMC11584796; doi:10.1038/s41467-024-54243-9)
Supplement: Supplementary file 4 — Source Data [file 41467_2024_54243_MOESM4_ESM.zip › Source Data/Figure4_hcp_CCA_resampling_Language_correlat2HCPasy_se.txt]

6.017421785168357642e-03
7.688913519756030227e-03
9.417783571201236367e-03
9.809537387757695862e-03
1.146459569236667718e-02
1.244669054398018712e-02
1.312453505684484621e-02
1.493383334297990715e-02
1.653503738032987419e-02
