# Supplementary material for: Microstructural asymmetry in the human cortex
Source: Nat Commun. 2024 Nov 22;15:10124. doi: 10.1038/s41467-024-54243-9 (PMC11584796; doi:10.1038/s41467-024-54243-9)
Supplement: Supplementary file 4 — Source Data [file 41467_2024_54243_MOESM4_ESM.zip › Source Data/Figure4_hcp_CCA_resampling_MentalHealth_correlat2HCPasy_se.txt]

1.543328032016655013e-02
1.903915575981635425e-02
1.896171926986528131e-02
2.030748455650139422e-02
1.907959577782226274e-02
2.127246660107118617e-02
1.945749679865661427e-02
2.007247014210153391e-02
1.808982742383545214e-02
