# Supplementary material for: Microstructural asymmetry in the human cortex
Source: Nat Commun. 2024 Nov 22;15:10124. doi: 10.1038/s41467-024-54243-9 (PMC11584796; doi:10.1038/s41467-024-54243-9)
Supplement: Supplementary file 4 — Source Data [file 41467_2024_54243_MOESM4_ESM.zip › Source Data/Figure1c_bigbrain_LH_mean.txt]

3.134138848558515877e-01
5.144270379364225265e-01
4.594239326058723871e-01
5.659294429770924673e-01
5.107728598321085167e-01
4.678042506098409326e-01
7.286947701334564043e-01
-8.027164344851861477e-02
5.223533212499326811e-02
-2.306680196076615064e-01
-7.942897497813333763e-02
-3.741885105728740002e-01
2.645573883419394812e-01
5.320361503005669596e-02
4.279195647023906757e-01
-5.758718362406820002e-02
2.660926355087010475e-01
4.932291964614007873e-01
2.367268835817290529e-01
1.296598843154449232e-01
6.850517961843098913e-01
6.894315130181486451e-01
6.446057064071865073e-01
1.836954726552209871e-01
3.539503935167602200e-01
-1.392764982752058012e-01
2.008693507537403222e-01
3.823895429652216515e-01
2.468209429800745369e-01
4.179454011099334454e-01
8.180090425676303512e-02
9.625987033253612449e-03
2.366222989572884239e-01
1.375030970782594175e-01
5.582544025169775687e-02
7.497090882456675098e-02
-1.308090385602828920e-01
-6.056292104602205989e-02
8.272217288648284206e-02
-1.520740813757058552e-01
-3.076582931644167851e-01
3.064921702116628066e-01
-2.571212810388472936e-01
-1.565780088270189718e-01
3.518836198559384676e-01
4.741526242664866886e-01
-1.149966890931006513e-01
-2.480720019365866558e-01
2.938926307717300568e-01
1.093073159245673831e-01
-1.257636137259171560e-01
-1.224061039255637702e-02
-1.222906979123972310e-01
-1.983651950067041592e-01
-6.180309583630337611e-02
-2.409054632810253838e-01
-1.928086491413599224e-01
-2.483579245009127912e-01
-2.396849874416394077e-01
-2.925769123809251471e-01
-4.300024297489473679e-01
-5.068438036154898629e-01
-2.384967019222900830e-01
-6.802775393192129760e-01
-6.386764235052265759e-01
-1.669390854645038946e-01
-2.511572923355151477e-01
-2.028769505141815588e-01
-7.610876727529813923e-01
-3.192339838291920473e-01
-4.418145179670937006e-01
-9.042536778683152310e-01
-1.688476856324540309e-01
-1.724250217664416995e-01
-2.953647319669049365e-01
-4.334908893317804268e-01
-6.894934031277235587e-01
4.594783711882324123e-02
-1.690164892559068710e-01
-1.176160512815892789e-01
-3.437587971138073573e-01
-5.785664580631422194e-01
-2.468567318376868325e-01
-2.545255265878339501e-01
-7.882524439872760080e-01
-7.053844750794795448e-01
-7.441357328410831418e-01
-8.049464244082265019e-01
-8.068650492310877054e-01
-7.980108529920154625e-01
-6.073799047285549646e-01
-1.662874766745553456e-01
-2.600458997899587898e-01
-3.310572901816103419e-01
1.022134957823558205e-01
-1.229009463033760297e-01
-2.742769762918184639e-01
-7.834841388131566497e-02
1.888003403119610235e-01
3.434076546304409144e-02
-2.834858277728991016e-02
-2.657864822445255570e-01
-4.811487449639996195e-01
-3.879573056156465638e-01
8.924171507783223989e-02
-1.353880304575108273e-01
-1.123922017334876150e-01
-2.568308536272615461e-01
-2.230048231583059981e-01
-3.293581994136484115e-01
-2.629204682091474954e-01
-1.646326296451197935e-01
-9.046761188527423225e-02
-4.098809420311376184e-01
-3.258235590713829399e-01
1.400160426976304884e-01
-1.957722255813907075e-01
1.647479591513862363e-01
5.500759664835016410e-02
-2.839642092456100553e-01
2.561215295272536441e-01
1.580121601911401441e-01
-1.481119566651158126e-01
2.373711377121288102e-01
3.585479558958649116e-01
-7.453805133416753492e-02
1.812148652142670235e-01
2.679320199023789706e-01
2.212387892586960836e-01
3.897731423357378433e-01
-6.795296697211106185e-02
1.626325530855368684e-01
6.231351466923114035e-01
3.896611865419875032e-01
1.720104154430297239e-01
2.524444029832245695e-01
5.708007983246695671e-01
7.887938546032017273e-01
4.281491648865162203e-01
6.557822693202244313e-01
5.407788083933439127e-01
2.518536977884776595e-01
3.056578808688464877e-01
1.879306830230268455e-01
3.000617160462792365e-01
1.832854393991867892e-01
1.927722258349085505e-01
1.752166103142483999e-01
1.967964280703566327e-01
3.870584321006046991e-01
5.438480433245851398e-01
1.239012555269501520e-01
2.985980368015889730e-01
6.558294175823143890e-01
-1.305355266496256994e-01
4.025017852716308298e-01
4.671749295693393700e-01
2.168635412857975731e-01
3.208235144022869023e-01
6.454712336986343502e-01
1.264508079811443031e-01
3.118153871646724661e-03
5.216714905251191858e-01
-6.626153706983879677e-02
-9.086096392408032907e-02
-2.987029439197063652e-01
-2.500384864228652471e-01
-2.392438063734360076e-01
-6.963430506978691981e-02
-8.884219965630330007e-01
-6.157469718819694737e-01
3.973435906780276028e-01
1.611902921865919144e-02
2.716609193438987435e-01
2.824638156875684536e-01
3.888643904131732776e-01
4.619350386405703945e-01
-1.968036339293309789e-01
-3.012505430137645268e-01
-3.820633917010161640e-01
