# Supplementary material for: Microstructural asymmetry in the human cortex
Source: Nat Commun. 2024 Nov 22;15:10124. doi: 10.1038/s41467-024-54243-9 (PMC11584796; doi:10.1038/s41467-024-54243-9)
Supplement: Supplementary file 4 — Source Data [file 41467_2024_54243_MOESM4_ESM.zip › Source Data/FigureS5_MICs_asy_stats.xlsx]

## Sheet: MICs_asy_stats
		intensity_z			intensity stats				sex			age
ID	Parcel	LH	RH	Asymmetry	t	p	p_fdr	cohen	t	p	p_fdr	t	p	p_fdr
1	V1	1.63519	1.69213	-0.0569421	-2.0409	0.0466665	0.0724135	-0.0615076	1.2764	0.20822	0.386388	-0.701053	0.486802	0.932173
2	MST	1.22638	1.05242	0.17396	2.18376	0.0337971	0.0543168	0.0658128	0.187254	0.852285	0.897142	-1.02751	0.309555	0.85723
3	V6	1.81478	1.95349	-0.138707	-2.03228	0.0475642	0.0731757	-0.0612477	1.30512	0.198344	0.371896	-0.542921	0.589805	0.939513
4	V2	1.44167	1.49314	-0.0514704	-2.09055	0.0417782	0.065392	-0.0630038	-0.956639	0.343751	0.547567	0.598727	0.552292	0.965171
5	V3	1.03695	1.17676	-0.139807	-4.7028	2.12616e-05	5.62807e-05	-0.14173	-2.49897	0.0160886	0.0877562	0.0835014	0.933815	0.994596
6	V4	1.00831	1.16281	-0.154504	-4.91274	1.04284e-05	2.84412e-05	-0.148057	-2.16019	0.0360034	0.135013	-0.416823	0.678746	0.969638
7	V8	0.971638	1.3394	-0.367761	-5.42414	1.78023e-06	5.93411e-06	-0.16347	-0.543345	0.589516	0.747273	-0.820903	0.415936	0.891291
8	4	1.30845	1.14938	0.159069	3.77536	0.000432389	0.000997822	0.11378	0.87614	0.385507	0.583119	-0.658711	0.513365	0.942915
9	3b	1.39311	0.875082	0.518032	10.4618	4.40241e-14	4.95271e-13	0.315293	3.70096	0.000572673	0.009371	-0.395444	0.694343	0.968851
10	FEF	0.232952	-0.160519	0.393471	5.24572	3.31349e-06	1.02833e-05	0.158093	1.19852	0.236853	0.409939	-0.546276	0.587516	0.944222
11	PEF	0.423029	-0.110083	0.533112	5.96015	2.69565e-07	1.10276e-06	0.179624	0.495242	0.622787	0.773115	1.29404	0.20211	0.686411
12	55b	-0.365349	-0.549119	0.18377	2.58878	0.0126436	0.0218831	0.0780191	0.328816	0.743787	0.875044	-2.32411	0.0245908	0.316167
13	V3A	0.886956	0.857043	0.0299129	0.529475	0.598867	0.665407	0.015957	0.0191642	0.984793	0.984793	-2.03387	0.0477556	0.452422
14	RSC	2.01562	1.73545	0.280165	5.54913	1.14926e-06	3.97819e-06	0.167236	1.69896	0.096082	0.240205	1.52184	0.134894	0.607024
15	POS2	0.643651	0.806977	-0.163326	-4.60113	2.99196e-05	7.58525e-05	-0.138666	-0.567881	0.572878	0.75822	-0.733848	0.466766	0.923273
16	V7	0.806018	0.618661	0.187357	1.7644	0.0838969	0.121786	0.0531746	-0.806427	0.424146	0.61077	0.89045	0.377858	0.894926
17	IPS1	0.685092	0.528309	0.156784	1.68326	0.0986862	0.138778	0.0507292	-0.476351	0.636079	0.778873	-0.24821	0.805076	0.999405
18	FFC	0.27295	0.909613	-0.636664	-10.7944	1.49764e-14	1.79717e-13	-0.325315	-4.04556	0.000197543	0.00507967	0.506565	0.61488	0.96242
19	V3B	1.03666	0.992859	0.0437984	0.766352	0.447144	0.522635	0.0230959	-0.285355	0.776653	0.873735	0.0929888	0.926316	0.998425
20	LO1	0.249396	0.729795	-0.480399	-6.07798	1.7746e-07	7.42854e-07	-0.183175	-1.73684	0.089109	0.229137	-1.23615	0.222676	0.703189
21	LO2	0.323301	0.551689	-0.228387	-3.04742	0.00371296	0.00710992	-0.0918415	-1.88883	0.0652287	0.189374	-1.05829	0.295447	0.844135
22	PIT	0.407564	0.7421	-0.334536	-3.9888	0.000221218	0.000523938	-0.120212	-2.75632	0.00835193	0.0484951	0.567635	0.573043	0.937707
23	MT	1.32788	1.28932	0.038561	0.391457	0.697157	0.751426	0.0117975	-1.62065	0.111928	0.248729	1.35628	0.181632	0.667219
24	A1	2.43055	2.05627	0.374283	5.94485	2.84586e-07	1.13834e-06	0.179162	0.770513	0.444935	0.62569	0.337273	0.737445	0.998046
25	PSL	0.191879	0.451912	-0.260034	-4.23298	0.000100896	0.000245423	-0.127571	-3.01281	0.00419833	0.0260586	-0.0101684	0.991931	0.997472
26	SFL	-1.8485	-1.86424	0.0157418	0.317852	0.751948	0.79618	0.00957925	-2.77618	0.00792833	0.04757	2.57177	0.0134144	0.344942
27	PCV	0.323948	0.39588	-0.0719316	-1.39853	0.168251	0.22106	-0.0421481	-0.769095	0.445768	0.622002	1.96512	0.0554556	0.475333
28	STV	-0.250707	0.161418	-0.412125	-6.50882	3.82711e-08	2.15275e-07	-0.196159	-0.822075	0.415275	0.60772	-1.55956	0.125717	0.580234
29	7Pm	0.226255	0.22223	0.00402481	0.0441171	0.96499	0.970381	0.00132958	1.63176	0.109557	0.246504	0.195336	0.84599	0.963786
30	7m	0.864961	0.829087	0.0358736	0.746062	0.459194	0.533258	0.0224844	1.44234	0.155981	0.319052	1.35301	0.182666	0.657599
31	POS1	0.837744	1.03169	-0.193942	-6.48534	4.16147e-08	2.26989e-07	-0.195452	-2.47396	0.0171136	0.0906016	0.111467	0.911731	1
32	23d	-0.546316	-0.484191	-0.0621249	-1.31437	0.19484	0.250508	-0.0396119	-0.685505	0.496466	0.671909	1.2739	0.209097	0.684317
33	v23ab	0.90842	1.05365	-0.14523	-3.5139	0.000960455	0.00203391	-0.1059	-0.0578915	0.954086	0.970257	0.461113	0.64689	0.970335
34	d23ab	0.509741	0.358795	0.150946	3.74111	0.000480748	0.00109538	0.112748	0.620725	0.537844	0.717125	1.86324	0.0688198	0.495503
35	31pv	0.594031	0.735635	-0.141604	-3.67922	0.000581642	0.00129254	-0.110882	-1.73716	0.0890517	0.232309	0.331826	0.741528	0.996083
36	5m	0.361876	0.401896	-0.0400202	-0.663048	0.510407	0.574208	-0.0199826	0.567244	0.573306	0.753249	-0.343077	0.733104	0.999687
37	5mv	0.394106	0.491317	-0.0972114	-1.83635	0.0723769	0.107668	-0.0553428	-0.289856	0.773229	0.886505	0.0617522	0.951028	0.989509
38	23c	-0.129458	-0.0117842	-0.117673	-4.40974	5.65357e-05	0.000139403	-0.132898	-1.65018	0.10572	0.250389	0.219476	0.82725	0.979639
39	5L	-0.662902	-0.602255	-0.0606464	-0.951486	0.346028	0.420844	-0.0286754	-1.76044	0.0849815	0.224951	-0.19229	0.848362	0.96041
40	24dd	0.647121	0.569484	0.0776367	1.43764	0.156892	0.207651	0.0433268	-0.691539	0.492703	0.671867	1.62268	0.111492	0.608137
41	24dv	-0.18181	-0.273724	0.0919142	1.74927	0.0865053	0.124568	0.0527186	-0.552405	0.583345	0.750016	2.84891	0.00654043	0.29432
42	7AL	-0.630166	-0.600905	-0.0292611	-0.468932	0.641198	0.699489	-0.0141324	-1.65485	0.104764	0.251433	1.14417	0.25847	0.762699
43	SCEF	-0.6392	-0.808491	0.169291	2.91391	0.00536519	0.0100597	0.0878177	-0.554858	0.58168	0.753255	2.87504	0.00609962	0.365977
44	6ma	-1.89524	-1.57205	-0.323183	-5.83757	4.16019e-07	1.59326e-06	-0.17593	-2.20729	0.0323218	0.126476	-0.200655	0.841853	0.971369
45	7Am	-0.37046	-0.350252	-0.0202079	-0.323857	0.747425	0.796074	-0.00976021	-0.983942	0.330291	0.535607	2.29247	0.026502	0.318024
46	7PL	-0.471909	-0.21162	-0.260289	-2.73809	0.00858997	0.0153089	-0.0825191	-0.681435	0.499013	0.670316	-0.481347	0.632552	0.973156
47	7PC	-0.348642	-0.114167	-0.234474	-3.58303	0.000779776	0.00167095	-0.107983	-3.63616	0.000696439	0.009643	0.825746	0.41321	0.896119
48	LIPv	0.219725	0.341871	-0.122146	-1.52206	0.134423	0.181926	-0.0458709	-0.503931	0.616715	0.770894	-0.582995	0.562744	0.964704
49	VIP	-0.496517	-0.0904959	-0.406022	-4.93941	9.5202e-06	2.67756e-05	-0.148861	-1.84418	0.0716028	0.198285	0.218942	0.827664	0.973722
50	MIP	0.322202	0.457411	-0.135209	-2.18851	0.0334285	0.0542084	-0.0659562	-1.44648	0.154822	0.320322	0.0603294	0.952155	0.984988
51	1	-0.602903	-0.309537	-0.293367	-5.25295	3.23138e-06	1.02044e-05	-0.158311	-3.15941	0.00279337	0.0201123	-1.6538	0.104977	0.609546
52	2	0.025047	0.258045	-0.232998	-5.16371	4.4021e-06	1.32063e-05	-0.155621	-2.25838	0.0287084	0.117443	-0.792853	0.431934	0.883501
53	3a	1.00546	0.71887	0.286587	5.67097	7.48893e-07	2.69601e-06	0.170909	1.34761	0.184383	0.356869	-1.03126	0.307809	0.865714
54	6d	-0.0736275	-0.0613127	-0.0123148	-0.233603	0.816267	0.849295	-0.00704018	-1.82413	0.074632	0.203542	0.706076	0.483702	0.936197
55	6mp	-0.525046	-0.495895	-0.0291505	-0.424262	0.673232	0.73001	-0.0127862	-0.784198	0.436943	0.61929	-0.833811	0.408696	0.919567
56	6v	-0.6651	-0.491818	-0.173283	-2.79158	0.00745685	0.0135579	-0.0841312	-2.42861	0.019124	0.0930355	0.577347	0.56652	0.953025
57	p24pr	-1.04884	-1.09566	0.0468223	0.915688	0.364315	0.437178	0.0275965	-0.408613	0.68472	0.821664	1.69971	0.0959393	0.575636
58	33pr	0.131808	-0.0927275	0.224536	2.73827	0.00858591	0.0154546	0.0825245	0.934822	0.354762	0.550492	-0.079443	0.937025	0.986342
59	a24pr	-1.04036	-1.13607	0.0957142	1.96354	0.0552713	0.0829069	0.059176	0.256112	0.799006	0.876958	0.865309	0.39136	0.903138
60	p32pr	-0.47026	-0.778242	0.307982	6.37798	6.10211e-08	2.96859e-07	0.192216	1.26757	0.211331	0.380395	2.48227	0.0167665	0.335329
61	a24	-1.114	-1.5114	0.3974	7.50175	1.11226e-09	7.15022e-09	0.226084	2.44137	0.0185378	0.0926891	-0.935767	0.35428	0.873567
62	d32	-0.828983	-1.1812	0.352221	5.08616	5.75298e-06	1.67022e-05	0.153284	2.11041	0.0402908	0.142203	0.434876	0.665686	0.966318
63	8BM	-1.09751	-1.44004	0.342525	5.77365	5.21432e-07	1.95537e-06	0.174003	0.944874	0.34966	0.552094	2.40281	0.0203609	0.281921
64	p32	-0.710387	-0.574848	-0.135539	-1.24136	0.220381	0.279356	-0.0374116	1.07063	0.289922	0.483203	-0.90377	0.370826	0.889983
65	10r	-0.680771	-0.811905	0.131134	1.98682	0.0525485	0.0794851	0.0598777	0.24429	0.808092	0.881555	-0.444221	0.658966	0.972245
66	47m	-0.053022	-0.341679	0.288657	2.8078	0.0071417	0.0131174	0.0846198	3.46859	0.00114672	0.0114672	-0.736136	0.465385	0.93077
67	8Av	-1.40973	-1.45151	0.0417787	0.745043	0.459804	0.530544	0.0224537	-0.754209	0.454568	0.624597	-0.769523	0.445517	0.901045
68	8Ad	-0.995265	-1.18265	0.187382	5.19047	4.01282e-06	1.22425e-05	0.156427	-0.287095	0.775329	0.883286	1.77741	0.0821132	0.527871
69	9m	-1.37592	-1.57753	0.201604	3.51264	0.000964105	0.00201789	0.105862	0.0561043	0.955502	0.966238	0.700576	0.487096	0.922919
70	8BL	-2.23283	-2.11011	-0.122721	-2.56576	0.013405	0.02298	-0.0773254	-1.84993	0.0707541	0.202155	0.0159216	0.987366	0.99846
71	9p	-1.783	-1.58958	-0.193417	-3.29192	0.00185028	0.00374215	-0.0992099	-1.61716	0.112681	0.247349	-0.576494	0.567092	0.945153
72	10d	-1.87072	-1.83022	-0.0404974	-0.524461	0.602322	0.665141	-0.0158059	-0.284015	0.777674	0.869449	-0.101762	0.919388	1
73	8C	-0.524005	-0.359588	-0.164417	-3.30577	0.00177723	0.00363525	-0.0996273	0.0674691	0.946501	0.968012	-0.496689	0.621774	0.964822
74	44	-0.694326	-0.698743	0.00441699	0.0978551	0.922447	0.938081	0.0029491	1.27051	0.21029	0.386248	0.220286	0.826623	0.985379
75	45	-0.606711	-0.619583	0.0128719	0.224458	0.823334	0.851725	0.00676459	2.13661	0.037981	0.139522	-0.214386	0.831194	0.965257
76	47l	-0.698707	-0.612416	-0.0862902	-1.53422	0.131408	0.179192	-0.0462375	1.64991	0.105775	0.247267	0.571691	0.570315	0.941804
77	a47r	-1.14739	-1.0719	-0.0754869	-1.048	0.299783	0.369595	-0.0315839	0.274898	0.784625	0.871806	1.48247	0.145034	0.636733
78	6r	0.0644055	-0.350559	0.414965	9.58903	7.95605e-13	7.95605e-12	0.288989	3.63416	0.000700637	0.00900819	1.57019	0.123226	0.583701
79	IFJa	0.234685	0.144976	0.0897093	1.70288	0.0949276	0.135611	0.0513203	-0.243406	0.808773	0.876983	-0.285367	0.776644	0.998543
80	IFJp	0.506133	0.14646	0.359674	6.19479	1.17159e-07	5.02109e-07	0.186695	0.202136	0.840702	0.895422	2.64547	0.0111262	0.333787
81	IFSp	0.0768759	-0.361086	0.437962	5.65017	8.05798e-07	2.84399e-06	0.170282	0.868318	0.389728	0.584592	0.0538796	0.957264	0.984615
82	IFSa	-0.0967497	-0.435177	0.338427	4.6272	2.74161e-05	7.04986e-05	0.139452	0.509122	0.6131	0.771734	1.44774	0.154472	0.662024
83	p9-46v	-0.779607	-0.860619	0.0810114	1.33571	0.187815	0.244976	0.0402549	-0.295597	0.768868	0.887156	0.32322	0.747993	0.989991
84	46	-1.0426	-1.08124	0.0386397	0.840182	0.404887	0.479472	0.0253209	-2.39705	0.0206467	0.0929102	2.79626	0.00752005	0.270722
85	a9-46v	-0.779941	-0.768318	-0.0116225	-0.16852	0.866868	0.891636	-0.00507876	-1.49361	0.142107	0.300932	0.932385	0.356006	0.86596
86	9-46d	-0.775605	-1.0265	0.250899	4.92115	1.01331e-05	2.80608e-05	0.148311	0.0819118	0.935072	0.961789	1.29404	0.20211	0.673701
87	9a	-1.66637	-1.54936	-0.117011	-2.25771	0.0284537	0.0465606	-0.0680415	-1.10603	0.274463	0.466069	-0.290839	0.772481	1
88	10v	-1.65859	-1.59306	-0.0655322	-0.9185	0.362857	0.43835	-0.0276812	0.137134	0.891523	0.932989	-0.319234	0.750994	0.986708
89	a10p	-0.646384	-0.417908	-0.228475	-2.73073	0.00875782	0.015455	-0.0822972	-2.00479	0.0508914	0.163579	2.23232	0.0305041	0.343171
90	10pp	-1.89052	-1.42539	-0.46513	-5.52324	1.25845e-06	4.27398e-06	-0.166456	-1.96276	0.055738	0.176015	-0.349771	0.728107	1
91	11l	-1.0902	-1.142	0.0517991	1.0672	0.291113	0.361382	0.0321625	0.439114	0.662635	0.800498	-0.234426	0.815695	0.992061
92	13l	-0.361503	-1.34933	0.987822	15.5251	1.48956e-20	6.70301e-19	0.467888	4.0557	0.000191343	0.00574029	2.14282	0.0374513	0.396544
93	OFC	-0.929057	-1.51751	0.588454	10.0954	1.46731e-13	1.55362e-12	0.304251	2.31686	0.0250173	0.107217	-1.00018	0.322454	0.853555
94	47s	-0.874339	-0.870744	-0.00359465	-0.0510786	0.959471	0.970251	-0.00153938	2.29268	0.0264888	0.110883	-1.07862	0.286381	0.831428
95	LIPd	0.415848	0.480759	-0.0649108	-0.808854	0.422509	0.49707	-0.0243768	-0.449656	0.65507	0.796707	-0.242901	0.809162	0.997597
96	6a	-0.384146	-0.324451	-0.059695	-1.5064	0.138385	0.185891	-0.045399	-1.32795	0.190745	0.365257	0.445805	0.65783	0.97859
97	i6-8	-0.847953	-0.97178	0.123827	1.61669	0.112367	0.155585	0.0487228	-0.90318	0.371136	0.566139	0.831736	0.409855	0.910788
98	s6-8	-1.80525	-1.46399	-0.341253	-6.20479	1.13064e-07	4.96377e-07	-0.186996	-2.22166	0.0312665	0.125066	-0.560297	0.577996	0.937291
99	43	-0.294696	-0.180432	-0.114264	-1.61851	0.111973	0.156241	-0.0487777	0.828766	0.411517	0.607156	-0.179399	0.858412	0.965713
100	OP4	-0.141805	0.122368	-0.264174	-4.902	1.08175e-05	2.9062e-05	-0.147734	1.64766	0.106237	0.245162	-1.58105	0.120718	0.60359
101	OP1	0.791523	0.798136	-0.0066127	-0.130054	0.897056	0.917443	-0.00391951	2.19933	0.0329194	0.126074	-0.577645	0.566321	0.961677
102	OP2-3	0.613708	0.628455	-0.0147466	-0.337235	0.73738	0.79005	-0.0101634	0.299078	0.766228	0.889813	0.198733	0.843347	0.966895
103	52	1.21671	0.892701	0.324004	4.6709	2.36726e-05	6.17546e-05	0.140769	0.0880319	0.930233	0.96231	0.0412335	0.967288	0.983683
104	RI	1.56462	1.32232	0.242302	5.90648	3.26006e-07	1.27568e-06	0.178006	2.35351	0.0229264	0.100653	-2.45108	0.0181027	0.27154
105	PFcm	0.559722	0.626804	-0.067082	-1.27935	0.206801	0.264001	-0.0385562	1.32448	0.191887	0.363575	-2.46573	0.0174633	0.31434
106	PoI2	-0.63585	-0.805763	0.169913	3.65849	0.000619763	0.00134406	0.110257	0.10319	0.918261	0.955416	1.92506	0.0604185	0.494333
107	TA2	1.0308	0.446755	0.584046	8.07304	1.47772e-10	1.15647e-09	0.243301	3.5608	0.000872681	0.0104722	0.31826	0.751728	0.980515
108	FOP4	-0.690187	-0.810077	0.11989	2.42152	0.0192035	0.0326097	0.0729783	4.55228	3.88084e-05	0.00349275	-0.647605	0.520459	0.936827
109	MI	-0.883723	-0.957068	0.0733443	1.69757	0.0959325	0.135967	0.0511604	-0.285646	0.776432	0.87898	0.971929	0.336169	0.876963
110	Pir	-0.0260275	-0.146703	0.120676	1.21325	0.23085	0.290581	0.0365643	1.70583	0.0947842	0.240298	-1.17985	0.244127	0.757635
111	AVI	-0.174837	-0.326466	0.15163	2.986	0.00440301	0.00834254	0.0899903	-0.25638	0.798801	0.882111	-0.0982407	0.922168	0.999941
112	AAIC	-1.17279	-1.23286	0.060071	0.882747	0.381683	0.454987	0.0266037	1.57656	0.12175	0.264037	-0.819568	0.416689	0.882399
113	FOP1	-0.40947	-0.263254	-0.146217	-2.00165	0.0508753	0.0776063	-0.0603246	3.75285	0.000489109	0.00880396	-1.37482	0.175848	0.659428
114	FOP3	-0.299488	-0.446171	0.146683	2.10336	0.0405919	0.0640925	0.0633898	3.08298	0.00345879	0.0222351	-2.05437	0.0456472	0.456472
115	FOP2	-0.0561769	-0.0568756	0.000698687	0.0126427	0.989964	0.989964	0.000381019	3.85325	0.0003595	0.00719	-1.39489	0.169748	0.650098
116	PFt	0.336663	0.255176	0.0814872	1.46071	0.150478	0.200637	0.0440221	0.836659	0.40711	0.605618	-0.281145	0.77986	0.988555
117	AIP	0.390406	0.416183	-0.0257761	-0.477978	0.634791	0.696722	-0.014405	-1.64449	0.106893	0.243553	-1.30292	0.199085	0.689141
118	EC	-0.0547251	0.291386	-0.346111	-5.35088	2.29867e-06	7.52293e-06	-0.161262	0.816443	0.418455	0.607435	-0.798189	0.428863	0.887302
119	PreS	1.01688	1.335	-0.318119	-5.00243	7.67188e-06	2.19197e-05	-0.15076	0.197085	0.84463	0.894314	-0.436072	0.664824	0.972914
120	H	2.71807	2.65789	0.0601863	0.656875	0.514335	0.575033	0.0197965	1.67046	0.101621	0.250571	-1.57349	0.122458	0.595742
121	ProS	1.01344	1.3959	-0.382465	-8.47209	3.65791e-11	3.13536e-10	-0.255327	-0.557881	0.579631	0.75604	-0.830624	0.410477	0.901046
122	PeEc	-1.16285	-0.499598	-0.663254	-12.0999	2.48994e-16	4.07445e-15	-0.364661	-1.65525	0.104682	0.254633	-0.15812	0.875054	0.978322
123	STGa	-0.89574	-1.28998	0.394244	6.59411	2.8232e-08	1.63928e-07	0.198729	3.19045	0.00255931	0.0191948	0.0876443	0.93054	0.997007
124	PBelt	2.40575	1.79294	0.612812	14.1953	5.47782e-19	1.64335e-17	0.427809	1.78399	0.0810233	0.217674	0.847411	0.401154	0.914021
125	A5	-0.132036	-0.0908329	-0.0412028	-0.668342	0.507051	0.577653	-0.0201421	2.10623	0.0406708	0.140783	-1.61324	0.113532	0.601054
126	PHA1	-0.370915	0.0831	-0.454015	-12.173	1.99301e-16	3.58741e-15	-0.366862	-3.51729	0.000993101	0.0105152	-0.652911	0.517064	0.940116
127	PHA3	0.752314	1.30332	-0.551008	-12.19	1.89222e-16	3.78443e-15	-0.367376	-3.08586	0.0034312	0.0237545	1.76348	0.0844607	0.524239
128	STSda	-0.401081	-0.765139	0.364058	5.28197	2.92161e-06	9.39089e-06	0.159185	3.53695	0.000936842	0.0105395	-0.434453	0.665991	0.959026
129	STSdp	0.255916	0.472298	-0.216382	-3.98327	0.000225134	0.000526288	-0.120046	0.226086	0.822136	0.886135	-1.44696	0.154688	0.64753
130	STSvp	0.934131	0.786808	0.147324	2.63399	0.0112619	0.0196809	0.0793816	-1.38545	0.172597	0.349073	1.89776	0.0640143	0.480107
131	TGd	-0.976745	-0.957967	-0.0187783	-0.305498	0.761281	0.801348	-0.00920694	1.46531	0.14964	0.3132	0.221636	0.825578	0.990694
132	TE1a	-0.0845836	-1.02769	0.943107	17.657	6.96048e-23	6.26443e-21	0.532138	4.10921	0.000161627	0.00581856	1.97612	0.0541564	0.487408
133	TE1p	-0.450979	-0.0605657	-0.390413	-6.27269	8.87904e-08	4.20586e-07	-0.189043	-2.59593	0.0126208	0.0709918	0.125284	0.900845	1
134	TE2a	-0.108557	-0.381519	0.272962	3.69468	0.000554691	0.00124805	0.111348	1.2704	0.210329	0.382416	0.697427	0.489046	0.916961
135	TF	-0.730942	0.128743	-0.859685	-14.0767	7.63181e-19	1.96247e-17	-0.424236	-1.23818	0.221931	0.387841	-0.879985	0.383442	0.896357
136	TE2p	-0.59674	1.02898	-1.62572	-19.0554	2.64842e-24	4.76715e-22	-0.574281	-4.61754	3.1331e-05	0.00563958	-0.675823	0.502536	0.932542
137	PHT	-0.241866	-0.00648108	-0.235385	-4.50719	4.09347e-05	0.000102337	-0.135835	-2.4259	0.0192509	0.0911885	0.285146	0.776813	0.991676
138	PH	0.196696	0.671263	-0.474567	-7.52069	1.03997e-09	6.93311e-09	-0.226654	-3.26985	0.00204191	0.0175021	-0.0797908	0.93675	0.991853
139	TPOJ1	0.652716	0.829276	-0.17656	-3.11496	0.00307182	0.00614363	-0.0938768	-1.04395	0.301963	0.494122	-0.634199	0.529092	0.933692
140	TPOJ2	0.558244	0.575555	-0.0173106	-0.251105	0.802783	0.840122	-0.00756767	-0.79231	0.432247	0.617496	-1.6352	0.108833	0.612188
141	TPOJ3	0.522677	0.732039	-0.209361	-2.28203	0.0268681	0.0443693	-0.0687745	-0.966714	0.338742	0.544407	-0.223753	0.82394	0.995364
142	DVT	0.782468	1.18954	-0.407077	-6.2357	1.01289e-07	4.55798e-07	-0.187928	-0.38485	0.702123	0.836967	0.507079	0.614522	0.970298
143	PGp	-0.372693	-0.00726286	-0.36543	-7.5778	8.49257e-10	5.87947e-09	-0.228375	-1.15711	0.253201	0.434058	-1.15288	0.254914	0.777703
144	IP2	0.723919	0.579179	0.144739	3.05965	0.00358831	0.0070206	0.0922099	1.08236	0.284734	0.478992	-0.958522	0.342811	0.869098
145	IP1	0.374553	0.553356	-0.178803	-3.05266	0.00365905	0.00708203	-0.0919994	-1.89729	0.0640772	0.192231	-0.0734604	0.941758	0.985561
146	IP0	0.646498	1.18029	-0.533794	-7.77722	4.19204e-10	3.14403e-09	-0.234386	-2.00492	0.0508768	0.166506	-0.241541	0.810209	0.992093
147	PFop	-0.138957	-0.0968593	-0.0420972	-0.663801	0.509929	0.577278	-0.0200053	0.919616	0.362571	0.557801	-1.83766	0.0725768	0.502455
148	PF	-0.626016	-0.338	-0.288016	-7.21887	3.04091e-09	1.88746e-08	-0.217558	-3.41254	0.0013516	0.0128046	-0.811404	0.421313	0.881817
149	PFm	-0.509296	-0.19097	-0.318326	-6.26943	8.98286e-08	4.14594e-07	-0.188944	-2.45018	0.0181424	0.093304	-2.45884	0.0177616	0.290644
150	PGi	0.141271	0.353197	-0.211925	-5.12022	5.11554e-06	1.5095e-05	-0.15431	-1.26563	0.212017	0.377852	-2.97491	0.00465701	0.419131
151	PGs	-0.548492	-0.136728	-0.411764	-8.15293	1.11624e-10	9.13286e-10	-0.245708	-3.26164	0.00209047	0.0163602	-1.39773	0.168899	0.660909
152	V6A	0.0290249	0.311076	-0.282051	-3.39547	0.00136631	0.00282685	-0.102331	-0.353745	0.725147	0.858726	-1.80894	0.0769981	0.513321
153	VMV1	0.980942	1.16028	-0.179341	-4.11912	0.000145831	0.000349994	-0.12414	-2.11929	0.0394946	0.142181	1.01423	0.315779	0.848362
154	VMV3	1.3814	1.78943	-0.408036	-6.47366	4.33844e-08	2.29682e-07	-0.1951	-2.39853	0.0205727	0.0949509	0.324904	0.746727	0.995636
155	PHA2	-0.543902	0.20319	-0.747092	-14.7087	1.3287e-19	4.7833e-18	-0.443283	-3.08524	0.00343709	0.0229139	1.25018	0.217555	0.699285
156	V4t	0.724011	0.796716	-0.0727049	-0.994578	0.324828	0.397748	-0.029974	-1.8483	0.0709938	0.19967	-0.463076	0.645493	0.976376
157	FST	0.56319	0.689503	-0.126313	-1.80528	0.0771766	0.112941	-0.0544066	0.0302354	0.97601	0.981463	-0.723029	0.473322	0.926066
158	V3CD	0.405178	0.6018	-0.196622	-3.06256	0.00355922	0.00704021	-0.0922976	-1.92221	0.0607857	0.188645	-0.941995	0.351116	0.87779
159	LO3	0.189172	0.3454	-0.156228	-2.11923	0.0391628	0.0623832	-0.0638682	-1.05919	0.295044	0.487228	-1.91251	0.0620486	0.485598
160	VMV2	0.873286	1.06402	-0.190736	-2.83707	0.00660383	0.0122545	-0.0855019	-0.944579	0.349809	0.547527	2.49386	0.0162933	0.366599
161	31pd	0.945987	0.98458	-0.038593	-0.72417	0.472405	0.541611	-0.0218246	0.767645	0.446621	0.618398	0.583199	0.562608	0.973745
162	31a	-0.172421	-0.094281	-0.0781401	-1.60763	0.114342	0.157111	-0.0484498	-1.49857	0.140816	0.301749	3.16955	0.00271475	0.488655
163	VVC	0.619286	1.08933	-0.47004	-10.9951	7.86589e-15	1.01133e-13	-0.331363	-1.9003	0.0636716	0.194252	-0.96636	0.338917	0.871502
164	25	-0.668921	-1.42541	0.756492	13.6062	2.89417e-18	6.51188e-17	0.410057	4.48517	4.83182e-05	0.00289909	-0.639485	0.525679	0.936854
165	s32	-0.462205	-1.08039	0.618188	9.1503	3.52405e-12	3.33857e-11	0.275767	1.26298	0.212961	0.375813	1.41623	0.163446	0.653783
166	pOFC	-0.438957	-1.66799	1.22903	16.3259	1.87415e-21	1.12449e-19	0.492022	4.43206	5.74276e-05	0.00258424	-0.216111	0.829856	0.969962
167	PoI1	0.668207	0.107368	0.560839	8.91909	7.78519e-12	7.00667e-11	0.268798	2.0447	0.0466309	0.155436	-0.414431	0.680485	0.964466
168	Ig	0.359923	0.266255	0.0936674	1.81552	0.0755658	0.111491	0.0547151	2.08764	0.0423972	0.143991	-1.43119	0.159135	0.651008
169	FOP5	-0.11372	-0.2271	0.113379	2.389	0.0207892	0.0346486	0.0719983	1.36189	0.179865	0.35191	-0.256971	0.798347	1
170	p10p	-1.30731	-1.21146	-0.0958556	-1.32103	0.192626	0.249444	-0.0398126	-1.38018	0.174202	0.348404	1.01774	0.314122	0.856697
171	p47r	-0.366774	-0.536417	0.169642	2.40726	0.0198846	0.0334507	0.0725488	-0.2188	0.827774	0.8869	0.00651524	0.99483	0.99483
172	TGv	-0.929555	-0.844274	-0.0852812	-1.09434	0.279158	0.348948	-0.0329805	0.300446	0.76519	0.894378	0.369858	0.713185	0.987488
173	MBelt	2.02402	1.59638	0.427646	6.3895	5.85667e-08	2.92833e-07	0.192563	3.34594	0.00164038	0.0147634	0.249803	0.803852	1
174	LBelt	1.98334	1.65436	0.328981	5.72061	6.28733e-07	2.30963e-06	0.172404	0.544431	0.588775	0.751627	-0.0476694	0.962186	0.984054
175	A4	1.11376	0.609456	0.504307	11.7141	8.16812e-16	1.13097e-14	0.353032	3.2643	0.00207462	0.0169741	-0.477175	0.635497	0.969402
176	STSva	0.759831	0.0869941	0.672837	11.9074	4.49311e-16	6.73967e-15	0.35886	4.01274	0.000218972	0.00492686	0.112041	0.911278	1
177	TE1m	-0.295973	-0.688264	0.392291	6.46527	4.47028e-08	2.299e-07	0.194847	3.69691	0.000579752	0.00869629	-1.32417	0.191989	0.677609
178	PI	0.767741	0.247531	0.52021	6.75567	1.58618e-08	9.51711e-08	0.203598	1.36565	0.178688	0.35345	1.14511	0.258086	0.774259
179	a32pr	-0.692865	-1.08788	0.395015	7.67428	6.03354e-10	4.34415e-09	0.231283	1.89288	0.0646754	0.190845	1.58808	0.119118	0.612609
180	p24	-1.13213	-1.33892	0.206789	3.66034	0.000616255	0.00135276	0.110313	-0.480964	0.632822	0.780191	0.401567	0.689863	0.970119
